# Supplementary material for: M + M 3+ 2As(HAsO4)6 (M + M 3+ = TlGa, CsGa, CsAl): three new metal arsenates containing AsO6 octa­hedra
Source: Acta Crystallogr E Crystallogr Commun. 2018 Jul 27;74(Pt 8):1163–7. doi: 10.1107/S2056989018010721 (PMC6073012; doi:10.1107/S2056989018010721)
Supplement: Supplementary file 1 [file e-74-01163-sup1.cif]

##############################################################################
#                                                                            #
# This CIF contains the data in a paper accepted for publication in          #
# Acta Crystallographica Section E. It conforms to the requirements of       #
# Notes for Authors for Acta Crystallographica Section E, and has been       #
# peer reviewed under the auspices of the IUCr Commission on Journals.       #
#                                                                            #
# Full details of the Crystallographic Information File format               #
# are given in the paper "The Crystallographic Information File (CIF):       #
# a New Standard Archive File for Crystallography" by S. R. Hall, F. H.      #
# Allen and I. D. Brown [Acta Cryst. (1991), A47, 655-685].                  #
#                                                                            #
# The current version of the core CIF dictionary is obtainable from          #
# ftp://ftp.iucr.org/pub/cif_core.dic.                                       #
#                                                                            #
# Software is freely available for graphical display of the structure(s)     #
# in this CIF. For information consult the CIF software page                 #
# http://www.iucr.org/resources/cif/software.                                #
#                                                                            #
# This file may be used for bona fide research purposes within the           #
# scientific community so long as proper attribution is given to the journal # 
# article from which it was obtained.                                        #
#                                                                            #
##############################################################################
data_CsAl2AsHAsO46
_audit_creation_method     'SHELXL-2016/6'
_journal_date_recd_electronic     2018-07-20
_journal_date_accepted     2018-07-24
_journal_name_full     'Acta Crystallographica, Section E'
_journal_year     2018
_journal_volume     74
_journal_issue      8
_journal_page_first     1163
_journal_page_last     1167
_journal_paper_category     GI
_journal_paper_doi     10.1107/S2056989018010721
_journal_coeditor_code     PJ2056
_publ_contact_author_name     'Karolina Schwendtner'
_publ_contact_author_address
;
Institute for Chemical Technology and Analytics
Division of Structural Chemistry
TU Wien
Getreidemarkt 9/164-SC
1060 Vienna,
Austria
;
_publ_contact_author_email     karolina.schwendtner@tuwien.ac.at
_publ_contact_author_fax     '(+43) 1-58801-17199'
_publ_contact_author_phone     '(+43) 1-58801-17123'
_publ_section_title
;
<i>M</i>^+^<i>M</i>^3+^~2~As(HAsO~4~)~6~ (<i>M</i>^+^<i>M</i>^3+^ = TlGa, CsGa,
CsAl): three new metal arsenates containing AsO~6~ octahedra
;
_publ_section_title_footnote     .
loop_
    _publ_author_name
    _publ_author_footnote
    _publ_author_address
    'Schwendtner, Karolina' .
;
Institute for Chemical Technology and Analytics
Division of Structural Chemistry
TU Wien
Getreidemarkt 9/164-SC
1060 Wien,
Austria
;
    'Kolitsch, Uwe' .
;
Naturhistorisches Museum
Burgring 7
1010 Wien
Austria
Institut f\"ur Mineralogie und Kristallographie
Universit\"at Wien
Althanstrasse 14
1090 Wien
Austria
;
_publ_section_synopsis
;
The crystal structures of hydrothermally synthesized TlGa~2~As(HAsO~4~)~6~,
CsGa~2~As(HAsO~4~)~6~ and CsAl~2~As(HAsO~4~)~6~ were solved by single-crystal
X-ray diffraction. They all crystallize in the RbAl~2~As(HAsO~4~)~6~ structure
type (<i>R</i>\=3c). The three compounds contain AsO~6~ octahedra assuming the
topological role of <i>M</i>^3+^O~6~ octahedra.
;
_chemical_name_systematic
                  'Caesium dialuminium arsenic(V) hexakis[hydrogen arsenate(V)]'
_chemical_name_common
                        'Caesium dialuminium arsenic hexakis(hydrogen arsenate)'
_chemical_formula_moiety     CsAl2As(HAsO4)6
_chemical_formula_sum     'Al2 As7 Cs H6 O24'
_chemical_formula_iupac     'Cs Al2 As (H As O4)6'
_chemical_formula_weight     1101.36
_chemical_melting_point     ?
_shelx_space_group_comment
;
The symmetry employed for this shelxl refinement is uniquely defined
by the following loop, which should always be used as a source of
symmetry information in preference to the above space-group names.
They are only intended as comments.
;
_space_group_crystal_system     trigonal
_space_group_name_H-M_alt     'R -3 c :H'
_space_group_name_Hall     '-R 3 2"c'
loop_
    _space_group_symop_operation_xyz
    'x, y, z'
    '-y, x-y, z'
    '-x+y, -x, z'
    'y, x, -z+1/2'
    'x-y, -y, -z+1/2'
    '-x, -x+y, -z+1/2'
    'x+2/3, y+1/3, z+1/3'
    '-y+2/3, x-y+1/3, z+1/3'
    '-x+y+2/3, -x+1/3, z+1/3'
    'y+2/3, x+1/3, -z+5/6'
    'x-y+2/3, -y+1/3, -z+5/6'
    '-x+2/3, -x+y+1/3, -z+5/6'
    'x+1/3, y+2/3, z+2/3'
    '-y+1/3, x-y+2/3, z+2/3'
    '-x+y+1/3, -x+2/3, z+2/3'
    'y+1/3, x+2/3, -z+7/6'
    'x-y+1/3, -y+2/3, -z+7/6'
    '-x+1/3, -x+y+2/3, -z+7/6'
    '-x, -y, -z'
    'y, -x+y, -z'
    'x-y, x, -z'
    '-y, -x, z-1/2'
    '-x+y, y, z-1/2'
    'x, x-y, z-1/2'
    '-x+2/3, -y+1/3, -z+1/3'
    'y+2/3, -x+y+1/3, -z+1/3'
    'x-y+2/3, x+1/3, -z+1/3'
    '-y+2/3, -x+1/3, z-1/6'
    '-x+y+2/3, y+1/3, z-1/6'
    'x+2/3, x-y+1/3, z-1/6'
    '-x+1/3, -y+2/3, -z+2/3'
    'y+1/3, -x+y+2/3, -z+2/3'
    'x-y+1/3, x+2/3, -z+2/3'
    '-y+1/3, -x+2/3, z+1/6'
    '-x+y+1/3, y+2/3, z+1/6'
    'x+1/3, x-y+2/3, z+1/6'
_cell_length_a     8.4390(10)
_cell_length_b     8.4390(10)
_cell_length_c     50.169(11)
_cell_angle_alpha     90
_cell_angle_beta     90
_cell_angle_gamma     120
_cell_volume     3094.2(10)
_cell_formula_units_Z     6
_cell_measurement_reflns_used     2513
_cell_measurement_theta_min     2.436
_cell_measurement_theta_max     32.540
_cell_measurement_temperature     293(2)
_exptl_crystal_description     'large pseudo-octahedra'
_exptl_crystal_colour     'colourless'
_exptl_crystal_size_max     0.080
_exptl_crystal_size_mid     0.070
_exptl_crystal_size_min     0.060
_exptl_crystal_density_diffrn     3.546
_exptl_crystal_density_meas     ?
_exptl_crystal_density_method     'not measured'
_exptl_crystal_F_000     3060
_exptl_absorpt_coefficient_mu     13.140
_exptl_absorpt_correction_type     multi-scan
_exptl_absorpt_process_details
;
(HKL SCALEPACK; Otwinowski <i>et al.</i>,  2003)
;
_shelx_estimated_absorpt_T_min     0.420
_shelx_estimated_absorpt_T_max     0.506
_exptl_absorpt_correction_T_min     0.420
_exptl_absorpt_correction_T_max     0.506
_diffrn_ambient_temperature     293(2)
_diffrn_radiation_type     MoK\a
_diffrn_radiation_wavelength     0.71073
_diffrn_measurement_device_type     'Nonius KappaCCD single-crystal four-circle'
_diffrn_measurement_method     '\f and \w scans'
_diffrn_detector_area_resol_mean     ?
_diffrn_reflns_number     4584
_diffrn_reflns_av_R_equivalents     0.0135
_diffrn_reflns_theta_min     2.436
_diffrn_reflns_theta_max     32.540
_diffrn_reflns_theta_full     25.242
_diffrn_measured_fraction_theta_max     0.998
_diffrn_measured_fraction_theta_full     0.997
_diffrn_reflns_limit_h_min     -12
_diffrn_reflns_limit_h_max     12
_diffrn_reflns_limit_k_min     -10
_diffrn_reflns_limit_k_max     10
_diffrn_reflns_limit_l_min     -75
_diffrn_reflns_limit_l_max     75
_refine_special_details     ?
_reflns_number_total     1259
_reflns_number_gt     1153
_reflns_threshold_expression     'I > 2\s(I)'
_refine_ls_structure_factor_coef     Fsqd
_refine_ls_matrix_type     full
_refine_ls_R_factor_all     0.0186
_refine_ls_R_factor_gt     0.0151
_refine_ls_wR_factor_gt     0.0334
_refine_ls_wR_factor_ref     0.0344
_refine_ls_goodness_of_fit_ref     1.105
_refine_ls_restrained_S_all     1.104
_refine_ls_number_reflns     1259
_refine_ls_number_parameters     65
_refine_ls_number_restraints     2
_refine_ls_hydrogen_treatment     refall
_refine_ls_weighting_scheme     calc
_refine_ls_weighting_details
             'w=1/[\s^2^(Fo^2^)+(0.0121P)^2^+14.2108P] where P=(Fo^2^+2Fc^2^)/3'
_atom_sites_solution_hydrogens     difmap
_atom_sites_solution_primary     direct
_atom_sites_solution_secondary     difmap
_refine_ls_shift/su_max     0.007
_refine_ls_shift/su_mean     0.000
_refine_diff_density_max     0.614
_refine_diff_density_min     -0.450
_refine_ls_extinction_method
;
SHELXL-2016/6 (Sheldrick 2015)
;
_refine_ls_extinction_coef     0.000152(15)
_refine_ls_extinction_expression
                                  'Fc^*^=kFc[1+0.001xFc^2^\l^3^/sin(2\q)]^-1/4^'
loop_
    _atom_type_symbol
    _atom_type_description
    _atom_type_scat_dispersion_real
    _atom_type_scat_dispersion_imag
    _atom_type_scat_source
    'O' 'O' 0.0106 0.0060
                         'International Tables Vol C Tables 4.2.6.8 and 6.1.1.4'
    'As' 'As' 0.0499 2.0058
                         'International Tables Vol C Tables 4.2.6.8 and 6.1.1.4'
    'Cs' 'Cs' -0.3680 2.1192
                         'International Tables Vol C Tables 4.2.6.8 and 6.1.1.4'
    'Al' 'Al' 0.0645 0.0514
                         'International Tables Vol C Tables 4.2.6.8 and 6.1.1.4'
    'H' 'H' 0.0000 0.0000
                         'International Tables Vol C Tables 4.2.6.8 and 6.1.1.4'
_computing_data_collection
;
COLLECT (Nonius, 2003)
;
_computing_cell_refinement
;
(HKL SCALEPACK; Otwinowski <i>et al.</i>,  2003)
;
_computing_data_reduction
;
HKL DENZO, SCALEPACK (Otwinowski <i>et al.</i>,  2003)
;
_computing_structure_solution
;
SHELXS97 (Sheldrick, 2008)
;
_computing_structure_refinement
;
<i>SHELXL2016/6</i> (Sheldrick, 2015)
;
_computing_molecular_graphics
;
DIAMOND (Brandenburg, 2005)
;
_computing_publication_material
;
publCIF (Westrip, 2010)
;
loop_
    _atom_site_type_symbol
    _atom_site_label
    _atom_site_fract_x
    _atom_site_fract_y
    _atom_site_fract_z
    _atom_site_U_iso_or_equiv
    _atom_site_adp_type
    _atom_site_calc_flag
    _atom_site_occupancy
    _atom_site_disorder_assembly
    _atom_site_disorder_group
    Cs Cs1A 0.000000 0.000000 0.750000 0.0317(19) Uani d 0.624(3) . .
    Cs Cs1B 0.000000 -0.018(3) 0.750000 0.023(2) Uani d 0.1254(9) . .
    Al Al1 0.333333 0.666667 0.75637(2) 0.00616(14) Uani d 1 . .
    As As2 0.333333 0.666667 0.666667 0.00670(8) Uani d 1 . .
    As As1 -0.44835(2) -0.41203(2) 0.71182(2) 0.00739(5) Uani d 1 . .
    O O1 0.39564(16) -0.47264(16) 0.68660(2) 0.0100(2) Uani d 1 . .
    O O2 -0.46035(16) -0.27705(16) 0.73495(2) 0.0099(2) Uani d 1 . .
    O O3 -0.23352(18) -0.28644(19) 0.69863(3) 0.0178(3) Uani d 1 . .
    O O4 0.48577(16) -0.13040(16) 0.77831(2) 0.0102(2) Uani d 1 . .
    H H -0.184(5) -0.355(5) 0.7004(7) 0.066(11) Uiso d 1 . .
loop_
    _atom_site_aniso_label
    _atom_site_aniso_U_11
    _atom_site_aniso_U_22
    _atom_site_aniso_U_33
    _atom_site_aniso_U_12
    _atom_site_aniso_U_13
    _atom_site_aniso_U_23
    Cs1A 0.029(2) 0.029(2) 0.0366(19) 0.0146(12) 0.000 0.000
    Cs1B 0.016(3) 0.028(4) 0.021(2) 0.0082(15) 0.0021(18) 0.0011(9)
    Al1 0.0066(2) 0.0066(2) 0.0053(3) 0.00329(11) 0.000 0.000
    As2 0.00756(11) 0.00756(11) 0.00499(15) 0.00378(5) 0.000 0.000
    As1 0.00831(8) 0.00780(8) 0.00710(8) 0.00481(6) -0.00008(5) 0.00030(5)
    O1 0.0132(5) 0.0097(5) 0.0085(5) 0.0067(4) -0.0030(4) 0.0000(4)
    O2 0.0106(5) 0.0099(5) 0.0097(5) 0.0055(4) 0.0007(4) -0.0017(4)
    O3 0.0104(5) 0.0177(6) 0.0245(6) 0.0065(5) 0.0071(5) 0.0057(5)
    O4 0.0115(5) 0.0082(5) 0.0123(5) 0.0060(4) -0.0028(4) -0.0035(4)
_geom_special_details
;
 All esds (except the esd in the dihedral angle between two l.s. planes)
 are estimated using the full covariance matrix.  The cell esds are taken
 into account individually in the estimation of esds in distances, angles
 and torsion angles; correlations between esds in cell parameters are only
 used when they are defined by crystal symmetry.  An approximate (isotropic)
 treatment of cell esds is used for estimating esds involving l.s. planes.
;
loop_
    _geom_bond_atom_site_label_1
    _geom_bond_atom_site_label_2
    _geom_bond_site_symmetry_2
    _geom_bond_distance
    _geom_bond_publ_flag
    Cs1A Cs1B 2 0.15(2) ?
    Cs1A Cs1B 3 0.15(2) ?
    Cs1A O3 6_556 3.4066(15) y
    Cs1A O3 3 3.4066(16) y
    Cs1A O3 4_556 3.4066(16) y
    Cs1A O3 . 3.4066(16) y
    Cs1A O3 5_556 3.4066(15) y
    Cs1A O3 2 3.4066(16) y
    Cs1A O2 . 3.4707(13) y
    Cs1A O2 5_556 3.4707(12) y
    Cs1A O2 2 3.4707(12) y
    Cs1A O2 4_556 3.4708(13) y
    Cs1A O2 6_556 3.4708(13) y
    Cs1A O2 3 3.4708(13) y
    Cs1A As1 . 4.1132(5) ?
    Cs1A As1 5_556 4.1132(4) ?
    Cs1A As1 2 4.1132(5) ?
    Cs1A As1 4_556 4.1133(4) ?
    Cs1A As1 6_556 4.1133(4) ?
    Cs1A As1 3 4.1133(5) ?
    Cs1B Cs1B 2 0.27(4) ?
    Cs1B Cs1B 3 0.27(4) ?
    Cs1B O3 6_556 3.345(8) ?
    Cs1B O3 . 3.345(8) ?
    Cs1B O2 2 3.352(16) ?
    Cs1B O2 4_556 3.352(16) ?
    Cs1B O3 4_556 3.376(4) ?
    Cs1B O3 2 3.376(4) ?
    Cs1B O2 . 3.457(2) ?
    Cs1B O2 6_556 3.457(2) ?
    Cs1B O3 3 3.507(14) ?
    Cs1B O3 5_556 3.507(14) ?
    Cs1B O2 5_556 3.609(19) ?
    Cs1B O2 3 3.609(19) ?
    Cs1B O4 2_545 4.018(19) ?
    Cs1B O4 4_546 4.018(19) ?
    Cs1B As1 2 4.039(10) ?
    Cs1B As1 4_556 4.039(10) ?
    Cs1B As1 . 4.057(7) ?
    Cs1B As1 6_556 4.057(7) ?
    Al1 O2 1_665 1.8933(12) y
    Al1 O2 3 1.8933(13) y
    Al1 O2 2_565 1.8934(12) y
    Al1 O4 1_565 1.8963(13) y
    Al1 O4 2 1.8963(12) y
    Al1 O4 3_665 1.8963(12) y
    As2 O1 27_456 1.8103(12) y
    As2 O1 26_566 1.8103(12) y
    As2 O1 3_665 1.8104(11) y
    As2 O1 2 1.8104(12) y
    As2 O1 25_556 1.8104(11) y
    As2 O1 1_565 1.8104(11) y
    As1 O4 6_556 1.6639(12) y
    As1 O2 . 1.6641(11) y
    As1 O1 1_455 1.7094(12) y
    As1 O3 . 1.7108(13) y
    O3 H . 0.875(19) ?
loop_
    _geom_angle_atom_site_label_1
    _geom_angle_atom_site_label_2
    _geom_angle_atom_site_label_3
    _geom_angle_site_symmetry_1
    _geom_angle_site_symmetry_3
    _geom_angle
    _geom_angle_publ_flag
    Cs1B Cs1A Cs1B 2 3 120.0(2) ?
    Cs1B Cs1A O3 2 6_556 77.07(3) ?
    Cs1B Cs1A O3 3 6_556 130.09(4) ?
    Cs1B Cs1A O3 2 3 77.07(3) ?
    Cs1B Cs1A O3 3 3 65.14(12) ?
    O3 Cs1A O3 6_556 3 154.15(5) ?
    Cs1B Cs1A O3 2 4_556 130.09(3) ?
    Cs1B Cs1A O3 3 4_556 65.14(12) ?
    O3 Cs1A O3 6_556 4_556 68.99(4) ?
    O3 Cs1A O3 3 4_556 130.29(5) ?
    Cs1B Cs1A O3 2 . 130.09(3) ?
    Cs1B Cs1A O3 3 . 77.07(14) ?
    O3 Cs1A O3 6_556 . 130.29(5) ?
    O3 Cs1A O3 3 . 68.99(4) ?
    O3 Cs1A O3 4_556 . 99.81(5) ?
    Cs1B Cs1A O3 2 5_556 65.14(4) ?
    Cs1B Cs1A O3 3 5_556 77.07(14) ?
    O3 Cs1A O3 6_556 5_556 68.99(4) ?
    O3 Cs1A O3 3 5_556 99.81(5) ?
    O3 Cs1A O3 4_556 5_556 68.99(4) ?
    O3 Cs1A O3 . 5_556 154.15(5) ?
    Cs1B Cs1A O3 2 2 65.14(4) ?
    Cs1B Cs1A O3 3 2 130.09(4) ?
    O3 Cs1A O3 6_556 2 99.81(5) ?
    O3 Cs1A O3 3 2 68.99(4) ?
    O3 Cs1A O3 4_556 2 154.15(5) ?
    O3 Cs1A O3 . 2 68.99(4) ?
    O3 Cs1A O3 5_556 2 130.29(5) ?
    Cs1B Cs1A O2 2 . 153.70(4) ?
    Cs1B Cs1A O2 3 . 38.5(2) ?
    O3 Cs1A O2 6_556 . 127.04(3) ?
    O3 Cs1A O2 3 . 78.39(3) ?
    O3 Cs1A O2 4_556 . 62.83(3) ?
    O3 Cs1A O2 . . 45.72(3) ?
    O3 Cs1A O2 5_556 . 110.37(3) ?
    O3 Cs1A O2 2 . 113.93(3) ?
    Cs1B Cs1A O2 2 5_556 83.46(2) ?
    Cs1B Cs1A O2 3 5_556 38.5(2) ?
    O3 Cs1A O2 6_556 5_556 113.93(3) ?
    O3 Cs1A O2 3 5_556 62.83(3) ?
    O3 Cs1A O2 4_556 5_556 78.39(3) ?
    O3 Cs1A O2 . 5_556 110.37(3) ?
    O3 Cs1A O2 5_556 5_556 45.72(3) ?
    O3 Cs1A O2 2 5_556 127.04(3) ?
    O2 Cs1A O2 . 5_556 77.02(4) ?
    Cs1B Cs1A O2 2 2 83.46(2) ?
    Cs1B Cs1A O2 3 2 153.70(19) ?
    O3 Cs1A O2 6_556 2 62.83(3) ?
    O3 Cs1A O2 3 2 113.93(3) ?
    O3 Cs1A O2 4_556 2 110.37(3) ?
    O3 Cs1A O2 . 2 78.39(3) ?
    O3 Cs1A O2 5_556 2 127.04(3) ?
    O3 Cs1A O2 2 2 45.72(3) ?
    O2 Cs1A O2 . 2 115.404(13) ?
    O2 Cs1A O2 5_556 2 166.91(4) ?
    Cs1B Cs1A O2 2 4_556 153.70(4) ?
    Cs1B Cs1A O2 3 4_556 83.5(2) ?
    O3 Cs1A O2 6_556 4_556 78.39(3) ?
    O3 Cs1A O2 3 4_556 127.04(3) ?
    O3 Cs1A O2 4_556 4_556 45.72(3) ?
    O3 Cs1A O2 . 4_556 62.83(3) ?
    O3 Cs1A O2 5_556 4_556 113.93(3) ?
    O3 Cs1A O2 2 4_556 110.37(3) ?
    O2 Cs1A O2 . 4_556 52.60(4) ?
    O2 Cs1A O2 5_556 4_556 115.404(13) ?
    O2 Cs1A O2 2 4_556 77.02(4) ?
    Cs1B Cs1A O2 2 6_556 38.51(2) ?
    Cs1B Cs1A O2 3 6_556 153.70(19) ?
    O3 Cs1A O2 6_556 6_556 45.72(3) ?
    O3 Cs1A O2 3 6_556 110.37(3) ?
    O3 Cs1A O2 4_556 6_556 113.93(3) ?
    O3 Cs1A O2 . 6_556 127.04(3) ?
    O3 Cs1A O2 5_556 6_556 78.39(3) ?
    O3 Cs1A O2 2 6_556 62.83(3) ?
    O2 Cs1A O2 . 6_556 166.91(4) ?
    O2 Cs1A O2 5_556 6_556 115.403(13) ?
    O2 Cs1A O2 2 6_556 52.60(4) ?
    O2 Cs1A O2 4_556 6_556 115.402(13) ?
    Cs1B Cs1A O2 2 3 38.51(2) ?
    Cs1B Cs1A O2 3 3 83.5(2) ?
    O3 Cs1A O2 6_556 3 110.37(3) ?
    O3 Cs1A O2 3 3 45.72(3) ?
    O3 Cs1A O2 4_556 3 127.04(3) ?
    O3 Cs1A O2 . 3 113.93(3) ?
    O3 Cs1A O2 5_556 3 62.83(3) ?
    O3 Cs1A O2 2 3 78.39(3) ?
    O2 Cs1A O2 . 3 115.404(13) ?
    O2 Cs1A O2 5_556 3 52.60(4) ?
    O2 Cs1A O2 2 3 115.404(13) ?
    O2 Cs1A O2 4_556 3 166.91(4) ?
    O2 Cs1A O2 6_556 3 77.02(4) ?
    Cs1B Cs1A As1 2 . 151.960(16) ?
    Cs1B Cs1A As1 3 . 60.19(18) ?
    O3 Cs1A As1 6_556 . 126.11(2) ?
    O3 Cs1A As1 3 . 78.79(2) ?
    O3 Cs1A As1 4_556 . 77.08(3) ?
    O3 Cs1A As1 . . 24.02(2) ?
    O3 Cs1A As1 5_556 . 133.70(2) ?
    O3 Cs1A As1 2 . 92.93(3) ?
    O2 Cs1A As1 . . 23.442(18) ?
    O2 Cs1A As1 5_556 . 98.010(19) ?
    O2 Cs1A As1 2 . 93.54(2) ?
    O2 Cs1A As1 4_556 . 48.32(2) ?
    O2 Cs1A As1 6_556 . 146.060(19) ?
    O2 Cs1A As1 3 . 123.48(2) ?
    Cs1B Cs1A As1 2 5_556 67.330(11) ?
    Cs1B Cs1A As1 3 5_556 60.19(18) ?
    O3 Cs1A As1 6_556 5_556 92.93(3) ?
    O3 Cs1A As1 3 5_556 77.09(3) ?
    O3 Cs1A As1 4_556 5_556 78.78(2) ?
    O3 Cs1A As1 . 5_556 133.71(2) ?
    O3 Cs1A As1 5_556 5_556 24.02(2) ?
    O3 Cs1A As1 2 5_556 126.11(2) ?
    O2 Cs1A As1 . 5_556 98.010(19) ?
    O2 Cs1A As1 5_556 5_556 23.441(19) ?
    O2 Cs1A As1 2 5_556 146.06(2) ?
    O2 Cs1A As1 4_556 5_556 123.484(19) ?
    O2 Cs1A As1 6_556 5_556 93.54(2) ?
    O2 Cs1A As1 3 5_556 48.32(2) ?
    As1 Cs1A As1 . 5_556 120.371(6) ?
    Cs1B Cs1A As1 2 2 67.330(8) ?
    Cs1B Cs1A As1 3 2 151.96(3) ?
    O3 Cs1A As1 6_556 2 77.09(3) ?
    O3 Cs1A As1 3 2 92.93(3) ?
    O3 Cs1A As1 4_556 2 133.71(2) ?
    O3 Cs1A As1 . 2 78.79(2) ?
    O3 Cs1A As1 5_556 2 126.11(2) ?
    O3 Cs1A As1 2 2 24.02(2) ?
    O2 Cs1A As1 . 2 123.48(2) ?
    O2 Cs1A As1 5_556 2 146.06(2) ?
    O2 Cs1A As1 2 2 23.441(19) ?
    O2 Cs1A As1 4_556 2 98.010(19) ?
    O2 Cs1A As1 6_556 2 48.32(2) ?
    O2 Cs1A As1 3 2 93.54(2) ?
    As1 Cs1A As1 . 2 100.065(9) ?
    As1 Cs1A As1 5_556 2 134.660(5) ?
    Cs1B Cs1A As1 2 4_556 151.959(16) ?
    Cs1B Cs1A As1 3 4_556 67.33(18) ?
    O3 Cs1A As1 6_556 4_556 78.79(2) ?
    O3 Cs1A As1 3 4_556 126.11(2) ?
    O3 Cs1A As1 4_556 4_556 24.02(2) ?
    O3 Cs1A As1 . 4_556 77.08(3) ?
    O3 Cs1A As1 5_556 4_556 92.93(3) ?
    O3 Cs1A As1 2 4_556 133.70(2) ?
    O2 Cs1A As1 . 4_556 48.31(2) ?
    O2 Cs1A As1 5_556 4_556 93.54(2) ?
    O2 Cs1A As1 2 4_556 98.010(19) ?
    O2 Cs1A As1 4_556 4_556 23.441(18) ?
    O2 Cs1A As1 6_556 4_556 123.482(19) ?
    O2 Cs1A As1 3 4_556 146.060(19) ?
    As1 Cs1A As1 . 4_556 56.080(13) ?
    As1 Cs1A As1 5_556 4_556 100.065(7) ?
    As1 Cs1A As1 2 4_556 120.371(6) ?
    Cs1B Cs1A As1 2 6_556 60.186(15) ?
    Cs1B Cs1A As1 3 6_556 151.96(3) ?
    O3 Cs1A As1 6_556 6_556 24.02(2) ?
    O3 Cs1A As1 3 6_556 133.70(2) ?
    O3 Cs1A As1 4_556 6_556 92.93(3) ?
    O3 Cs1A As1 . 6_556 126.11(2) ?
    O3 Cs1A As1 5_556 6_556 78.79(2) ?
    O3 Cs1A As1 2 6_556 77.08(3) ?
    O2 Cs1A As1 . 6_556 146.058(19) ?
    O2 Cs1A As1 5_556 6_556 123.483(19) ?
    O2 Cs1A As1 2 6_556 48.32(2) ?
    O2 Cs1A As1 4_556 6_556 93.54(2) ?
    O2 Cs1A As1 6_556 6_556 23.441(19) ?
    O2 Cs1A As1 3 6_556 98.011(19) ?
    As1 Cs1A As1 . 6_556 134.660(5) ?
    As1 Cs1A As1 5_556 6_556 100.065(7) ?
    As1 Cs1A As1 2 6_556 56.081(12) ?
    As1 Cs1A As1 4_556 6_556 100.064(7) ?
    Cs1B Cs1A As1 2 3 60.186(14) ?
    Cs1B Cs1A As1 3 3 67.33(18) ?
    O3 Cs1A As1 6_556 3 133.70(2) ?
    O3 Cs1A As1 3 3 24.02(2) ?
    O3 Cs1A As1 4_556 3 126.11(2) ?
    O3 Cs1A As1 . 3 92.93(3) ?
    O3 Cs1A As1 5_556 3 77.08(3) ?
    O3 Cs1A As1 2 3 78.79(2) ?
    O2 Cs1A As1 . 3 93.55(2) ?
    O2 Cs1A As1 5_556 3 48.32(2) ?
    O2 Cs1A As1 2 3 123.48(2) ?
    O2 Cs1A As1 4_556 3 146.060(19) ?
    O2 Cs1A As1 6_556 3 98.011(19) ?
    O2 Cs1A As1 3 3 23.441(19) ?
    As1 Cs1A As1 . 3 100.065(9) ?
    As1 Cs1A As1 5_556 3 56.081(13) ?
    As1 Cs1A As1 2 3 100.065(9) ?
    As1 Cs1A As1 4_556 3 134.660(5) ?
    As1 Cs1A As1 6_556 3 120.371(6) ?
    Cs1B Cs1B Cs1B 2 3 60.00(4) ?
    Cs1B Cs1B O3 2 6_556 94.4(3) ?
    Cs1B Cs1B O3 3 6_556 125.9(2) ?
    Cs1B Cs1B O3 2 . 125.9(3) ?
    Cs1B Cs1B O3 3 . 94.4(4) ?
    O3 Cs1B O3 6_556 . 135.1(7) ?
    Cs1B Cs1B O2 2 2 111.1(2) ?
    Cs1B Cs1B O2 3 2 164.59(9) ?
    O3 Cs1B O2 6_556 2 64.7(3) ?
    O3 Cs1B O2 . 2 80.9(4) ?
    Cs1B Cs1B O2 2 4_556 164.6(2) ?
    Cs1B Cs1B O2 3 4_556 111.1(4) ?
    O3 Cs1B O2 6_556 4_556 80.9(4) ?
    O3 Cs1B O2 . 4_556 64.7(3) ?
    O2 Cs1B O2 2 4_556 80.3(5) ?
    Cs1B Cs1B O3 2 4_556 117.8(3) ?
    Cs1B Cs1B O3 3 4_556 81.1(4) ?
    O3 Cs1B O3 6_556 4_556 70.08(15) ?
    O3 Cs1B O3 . 4_556 101.7(3) ?
    O2 Cs1B O3 2 4_556 114.1(5) ?
    O2 Cs1B O3 4_556 4_556 46.81(15) ?
    Cs1B Cs1B O3 2 2 81.1(3) ?
    Cs1B Cs1B O3 3 2 117.8(2) ?
    O3 Cs1B O3 6_556 2 101.7(3) ?
    O3 Cs1B O3 . 2 70.08(15) ?
    O2 Cs1B O3 2 2 46.81(15) ?
    O2 Cs1B O3 4_556 2 114.1(5) ?
    O3 Cs1B O3 4_556 2 159.2(7) ?
    Cs1B Cs1B O2 2 . 123.2(4) ?
    Cs1B Cs1B O2 3 . 64.8(5) ?
    O3 Cs1B O2 6_556 . 129.6(3) ?
    O3 Cs1B O2 . . 46.24(7) ?
    O2 Cs1B O2 2 . 119.0(5) ?
    O2 Cs1B O2 4_556 . 53.68(15) ?
    O3 Cs1B O2 4_556 . 63.29(6) ?
    O3 Cs1B O2 2 . 115.10(14) ?
    Cs1B Cs1B O2 2 6_556 64.8(3) ?
    Cs1B Cs1B O2 3 6_556 123.2(2) ?
    O3 Cs1B O2 6_556 6_556 46.23(7) ?
    O3 Cs1B O2 . 6_556 129.7(3) ?
    O2 Cs1B O2 2 6_556 53.68(15) ?
    O2 Cs1B O2 4_556 6_556 119.0(5) ?
    O3 Cs1B O2 4_556 6_556 115.10(14) ?
    O3 Cs1B O2 2 6_556 63.29(6) ?
    O2 Cs1B O2 . 6_556 172.0(7) ?
    Cs1B Cs1B O3 2 3 58.4(2) ?
    Cs1B Cs1B O3 3 3 50.60(16) ?
    O3 Cs1B O3 6_556 3 151.4(4) ?
    O3 Cs1B O3 . 3 68.50(9) ?
    O2 Cs1B O3 2 3 114.37(6) ?
    O2 Cs1B O3 4_556 3 127.63(7) ?
    O3 Cs1B O3 4_556 3 127.8(4) ?
    O3 Cs1B O3 2 3 68.17(13) ?
    O2 Cs1B O3 . 3 77.24(17) ?
    O2 Cs1B O3 6_556 3 108.3(3) ?
    Cs1B Cs1B O3 2 5_556 50.6(2) ?
    Cs1B Cs1B O3 3 5_556 58.37(14) ?
    O3 Cs1B O3 6_556 5_556 68.50(9) ?
    O3 Cs1B O3 . 5_556 151.4(4) ?
    O2 Cs1B O3 2 5_556 127.63(7) ?
    O2 Cs1B O3 4_556 5_556 114.37(6) ?
    O3 Cs1B O3 4_556 5_556 68.17(13) ?
    O3 Cs1B O3 2 5_556 127.8(4) ?
    O2 Cs1B O3 . 5_556 108.3(3) ?
    O2 Cs1B O3 6_556 5_556 77.24(17) ?
    O3 Cs1B O3 3 5_556 96.0(5) ?
    Cs1B Cs1B O2 2 5_556 53.28(17) ?
    Cs1B Cs1B O2 3 5_556 14.29(7) ?
    O3 Cs1B O2 6_556 5_556 112.0(3) ?
    O3 Cs1B O2 . 5_556 108.5(3) ?
    O2 Cs1B O2 2 5_556 164.4(4) ?
    O2 Cs1B O2 4_556 5_556 114.85(9) ?
    O3 Cs1B O2 4_556 5_556 76.9(2) ?
    O3 Cs1B O2 2 5_556 123.6(5) ?
    O2 Cs1B O2 . 5_556 75.4(2) ?
    O2 Cs1B O2 6_556 5_556 112.3(4) ?
    O3 Cs1B O2 3 5_556 60.5(3) ?
    O3 Cs1B O2 5_556 5_556 44.1(2) ?
    Cs1B Cs1B O2 2 3 14.29(3) ?
    Cs1B Cs1B O2 3 3 53.28(3) ?
    O3 Cs1B O2 6_556 3 108.5(3) ?
    O3 Cs1B O2 . 3 112.0(3) ?
    O2 Cs1B O2 2 3 114.85(9) ?
    O2 Cs1B O2 4_556 3 164.4(4) ?
    O3 Cs1B O2 4_556 3 123.6(5) ?
    O3 Cs1B O2 2 3 76.9(2) ?
    O2 Cs1B O2 . 3 112.3(4) ?
    O2 Cs1B O2 6_556 3 75.4(2) ?
    O3 Cs1B O2 3 3 44.1(2) ?
    O3 Cs1B O2 5_556 3 60.5(3) ?
    O2 Cs1B O2 5_556 3 50.4(3) ?
    Cs1B Cs1B O4 2 2_545 131.69(8) ?
    Cs1B Cs1B O4 3 2_545 154.46(10) ?
    O3 Cs1B O4 6_556 2_545 42.3(2) ?
    O3 Cs1B O4 . 2_545 92.7(5) ?
    O2 Cs1B O4 2 2_545 40.9(2) ?
    O2 Cs1B O4 4_556 2_545 51.1(3) ?
    O3 Cs1B O4 4_556 2_545 73.4(3) ?
    O3 Cs1B O4 2 2_545 87.7(4) ?
    O2 Cs1B O4 . 2_545 104.2(4) ?
    O2 Cs1B O4 6_556 2_545 68.2(2) ?
    O3 Cs1B O4 3 2_545 153.1(3) ?
    O3 Cs1B O4 5_556 2_545 108.65(13) ?
    O2 Cs1B O4 5_556 2_545 146.38(3) ?
    O2 Cs1B O4 3 2_545 143.57(3) ?
    Cs1B Cs1B O4 2 4_546 154.46(3) ?
    Cs1B Cs1B O4 3 4_546 131.7(2) ?
    O3 Cs1B O4 6_556 4_546 92.7(5) ?
    O3 Cs1B O4 . 4_546 42.3(2) ?
    O2 Cs1B O4 2 4_546 51.1(3) ?
    O2 Cs1B O4 4_556 4_546 40.9(2) ?
    O3 Cs1B O4 4_556 4_546 87.7(4) ?
    O3 Cs1B O4 2 4_546 73.4(3) ?
    O2 Cs1B O4 . 4_546 68.2(2) ?
    O2 Cs1B O4 6_556 4_546 104.2(4) ?
    O3 Cs1B O4 3 4_546 108.65(13) ?
    O3 Cs1B O4 5_556 4_546 153.1(3) ?
    O2 Cs1B O4 5_556 4_546 143.57(3) ?
    O2 Cs1B O4 3 4_546 146.38(3) ?
    O4 Cs1B O4 2_545 4_546 50.4(3) ?
    Cs1B Cs1B As1 2 2 91.9(2) ?
    Cs1B Cs1B As1 3 2 141.11(14) ?
    O3 Cs1B As1 6_556 2 78.8(2) ?
    O3 Cs1B As1 . 2 80.6(2) ?
    O2 Cs1B As1 2 2 23.77(5) ?
    O2 Cs1B As1 4_556 2 101.5(5) ?
    O3 Cs1B As1 4_556 2 137.7(6) ?
    O3 Cs1B As1 2 2 24.66(9) ?
    O2 Cs1B As1 . 2 126.1(3) ?
    O2 Cs1B As1 6_556 2 49.09(10) ?
    O3 Cs1B As1 3 2 92.71(5) ?
    O3 Cs1B As1 5_556 2 125.43(12) ?
    O2 Cs1B As1 5_556 2 143.1(4) ?
    O2 Cs1B As1 3 2 92.74(12) ?
    O4 Cs1B As1 2_545 2 64.3(3) ?
    O4 Cs1B As1 4_546 2 65.5(3) ?
    Cs1B Cs1B As1 2 4_556 141.1(3) ?
    Cs1B Cs1B As1 3 4_556 91.9(4) ?
    O3 Cs1B As1 6_556 4_556 80.6(2) ?
    O3 Cs1B As1 . 4_556 78.8(2) ?
    O2 Cs1B As1 2 4_556 101.5(5) ?
    O2 Cs1B As1 4_556 4_556 23.77(5) ?
    O3 Cs1B As1 4_556 4_556 24.66(9) ?
    O3 Cs1B As1 2 4_556 137.7(6) ?
    O2 Cs1B As1 . 4_556 49.09(10) ?
    O2 Cs1B As1 6_556 4_556 126.1(3) ?
    O3 Cs1B As1 3 4_556 125.43(12) ?
    O3 Cs1B As1 5_556 4_556 92.71(5) ?
    O2 Cs1B As1 5_556 4_556 92.74(12) ?
    O2 Cs1B As1 3 4_556 143.1(4) ?
    O4 Cs1B As1 2_545 4_556 65.5(3) ?
    O4 Cs1B As1 4_546 4_556 64.3(3) ?
    As1 Cs1B As1 2 4_556 124.1(5) ?
    Cs1B Cs1B As1 2 . 135.2(3) ?
    Cs1B Cs1B As1 3 . 84.4(4) ?
    O3 Cs1B As1 6_556 . 129.9(5) ?
    O3 Cs1B As1 . . 24.38(5) ?
    O2 Cs1B As1 2 . 96.4(4) ?
    O2 Cs1B As1 4_556 . 49.35(14) ?
    O3 Cs1B As1 4_556 . 78.22(15) ?
    O3 Cs1B As1 2 . 94.4(2) ?
    O2 Cs1B As1 . . 23.92(7) ?
    O2 Cs1B As1 6_556 . 149.8(5) ?
    O3 Cs1B As1 3 . 78.48(6) ?
    O3 Cs1B As1 5_556 . 132.2(2) ?
    O2 Cs1B As1 5_556 . 96.79(18) ?
    O2 Cs1B As1 3 . 121.4(3) ?
    O4 Cs1B As1 2_545 . 92.2(4) ?
    O4 Cs1B As1 4_546 . 47.32(16) ?
    As1 Cs1B As1 2 . 102.3(3) ?
    As1 Cs1B As1 4_556 . 57.07(13) ?
    Cs1B Cs1B As1 2 6_556 84.4(2) ?
    Cs1B Cs1B As1 3 6_556 135.20(15) ?
    O3 Cs1B As1 6_556 6_556 24.38(5) ?
    O3 Cs1B As1 . 6_556 129.9(5) ?
    O2 Cs1B As1 2 6_556 49.35(14) ?
    O2 Cs1B As1 4_556 6_556 96.4(4) ?
    O3 Cs1B As1 4_556 6_556 94.4(2) ?
    O3 Cs1B As1 2 6_556 78.22(15) ?
    O2 Cs1B As1 . 6_556 149.8(5) ?
    O2 Cs1B As1 6_556 6_556 23.92(7) ?
    O3 Cs1B As1 3 6_556 132.2(2) ?
    O3 Cs1B As1 5_556 6_556 78.48(6) ?
    O2 Cs1B As1 5_556 6_556 121.4(3) ?
    O2 Cs1B As1 3 6_556 96.80(18) ?
    O4 Cs1B As1 2_545 6_556 47.32(16) ?
    O4 Cs1B As1 4_546 6_556 92.2(4) ?
    As1 Cs1B As1 2 6_556 57.07(13) ?
    As1 Cs1B As1 4_556 6_556 102.3(3) ?
    As1 Cs1B As1 . 6_556 138.7(6) ?
    O2 Al1 O2 1_665 3 90.96(6) ?
    O2 Al1 O2 1_665 2_565 90.96(6) ?
    O2 Al1 O2 3 2_565 90.96(6) ?
    O2 Al1 O4 1_665 1_565 88.82(5) ?
    O2 Al1 O4 3 1_565 178.50(6) ?
    O2 Al1 O4 2_565 1_565 90.53(5) ?
    O2 Al1 O4 1_665 2 178.50(6) ?
    O2 Al1 O4 3 2 90.53(5) ?
    O2 Al1 O4 2_565 2 88.82(5) ?
    O4 Al1 O4 1_565 2 89.70(6) ?
    O2 Al1 O4 1_665 3_665 90.53(5) ?
    O2 Al1 O4 3 3_665 88.82(5) ?
    O2 Al1 O4 2_565 3_665 178.50(6) ?
    O4 Al1 O4 1_565 3_665 89.70(6) ?
    O4 Al1 O4 2 3_665 89.70(6) ?
    O2 Al1 Cs1B 1_665 1_565 123.30(10) ?
    O2 Al1 Cs1B 3 1_565 99.54(13) ?
    O2 Al1 Cs1B 2_565 1_565 33.98(6) ?
    O4 Al1 Cs1B 1_565 1_565 81.81(12) ?
    O4 Al1 Cs1B 2 1_565 56.21(9) ?
    O4 Al1 Cs1B 3_665 1_565 144.65(7) ?
    O2 Al1 Cs1B 1_665 2 99.54(12) ?
    O2 Al1 Cs1B 3 2 33.98(5) ?
    O2 Al1 Cs1B 2_565 2 123.30(9) ?
    O4 Al1 Cs1B 1_565 2 144.65(6) ?
    O4 Al1 Cs1B 2 2 81.81(12) ?
    O4 Al1 Cs1B 3_665 2 56.21(9) ?
    Cs1B Al1 Cs1B 1_565 2 119.552(13) ?
    O2 Al1 Cs1B 1_665 3_665 33.98(6) ?
    O2 Al1 Cs1B 3 3_665 123.30(10) ?
    O2 Al1 Cs1B 2_565 3_665 99.54(14) ?
    O4 Al1 Cs1B 1_565 3_665 56.21(10) ?
    O4 Al1 Cs1B 2 3_665 144.65(7) ?
    O4 Al1 Cs1B 3_665 3_665 81.81(14) ?
    Cs1B Al1 Cs1B 1_565 3_665 119.552(7) ?
    Cs1B Al1 Cs1B 2 3_665 119.552(4) ?
    O2 Al1 Cs1A 1_665 1_565 122.73(4) ?
    O2 Al1 Cs1A 3 1_565 100.35(4) ?
    O2 Al1 Cs1A 2_565 1_565 33.72(4) ?
    O4 Al1 Cs1A 1_565 1_565 81.01(3) ?
    O4 Al1 Cs1A 2 1_565 56.75(4) ?
    O4 Al1 Cs1A 3_665 1_565 144.92(4) ?
    Cs1B Al1 Cs1A 1_565 1_565 0.93(14) ?
    Cs1B Al1 Cs1A 2 1_565 120.48(13) ?
    Cs1B Al1 Cs1A 3_665 1_565 118.65(14) ?
    O2 Al1 Cs1A 1_665 . 100.35(4) ?
    O2 Al1 Cs1A 3 . 33.72(4) ?
    O2 Al1 Cs1A 2_565 . 122.73(4) ?
    O4 Al1 Cs1A 1_565 . 144.92(4) ?
    O4 Al1 Cs1A 2 . 81.01(4) ?
    O4 Al1 Cs1A 3_665 . 56.75(4) ?
    Cs1B Al1 Cs1A 1_565 . 118.65(14) ?
    Cs1B Al1 Cs1A 2 . 0.93(13) ?
    Cs1B Al1 Cs1A 3_665 . 120.48(13) ?
    Cs1A Al1 Cs1A 1_565 . 119.576(2) ?
    O2 Al1 Cs1A 1_665 1_665 33.72(4) ?
    O2 Al1 Cs1A 3 1_665 122.74(4) ?
    O2 Al1 Cs1A 2_565 1_665 100.35(4) ?
    O4 Al1 Cs1A 1_565 1_665 56.75(4) ?
    O4 Al1 Cs1A 2 1_665 144.92(4) ?
    O4 Al1 Cs1A 3_665 1_665 81.01(4) ?
    Cs1B Al1 Cs1A 1_565 1_665 120.48(14) ?
    Cs1B Al1 Cs1A 2 1_665 118.65(13) ?
    Cs1B Al1 Cs1A 3_665 1_665 0.93(14) ?
    Cs1A Al1 Cs1A 1_565 1_665 119.576(2) ?
    Cs1A Al1 Cs1A . 1_665 119.576(2) ?
    O1 As2 O1 27_456 26_566 92.41(5) ?
    O1 As2 O1 27_456 3_665 180.0 ?
    O1 As2 O1 26_566 3_665 87.59(5) ?
    O1 As2 O1 27_456 2 87.59(5) ?
    O1 As2 O1 26_566 2 180.00(10) ?
    O1 As2 O1 3_665 2 92.41(5) ?
    O1 As2 O1 27_456 25_556 92.41(5) ?
    O1 As2 O1 26_566 25_556 92.41(5) ?
    O1 As2 O1 3_665 25_556 87.59(5) ?
    O1 As2 O1 2 25_556 87.59(5) ?
    O1 As2 O1 27_456 1_565 87.59(5) ?
    O1 As2 O1 26_566 1_565 87.59(5) ?
    O1 As2 O1 3_665 1_565 92.40(5) ?
    O1 As2 O1 2 1_565 92.40(5) ?
    O1 As2 O1 25_556 1_565 180.00(7) ?
    O4 As1 O2 6_556 . 117.14(6) ?
    O4 As1 O1 6_556 1_455 101.04(6) ?
    O2 As1 O1 . 1_455 114.80(6) ?
    O4 As1 O3 6_556 . 110.50(6) ?
    O2 As1 O3 . . 104.71(7) ?
    O1 As1 O3 1_455 . 108.55(7) ?
    O4 As1 Cs1B 6_556 3 111.95(18) ?
    O2 As1 Cs1B . 3 54.3(3) ?
    O1 As1 Cs1B 1_455 3 146.59(15) ?
    O3 As1 Cs1B . 3 55.4(2) ?
    O4 As1 Cs1B 6_556 . 108.9(3) ?
    O2 As1 Cs1B . . 57.4(2) ?
    O1 As1 Cs1B 1_455 . 149.1(2) ?
    O3 As1 Cs1B . . 53.82(8) ?
    Cs1B As1 Cs1B 3 . 3.7(5) ?
    O4 As1 Cs1A 6_556 . 110.78(4) ?
    O2 As1 Cs1A . . 56.07(4) ?
    O1 As1 Cs1A 1_455 . 147.44(4) ?
    O3 As1 Cs1A . . 54.16(5) ?
    Cs1B As1 Cs1A 3 . 1.9(3) ?
    Cs1B As1 Cs1A . . 2.0(3) ?
    O4 As1 Cs1B 6_556 2 111.44(10) ?
    O2 As1 Cs1B . 2 56.52(7) ?
    O1 As1 Cs1B 1_455 2 146.64(11) ?
    O3 As1 Cs1B . 2 53.34(12) ?
    Cs1B As1 Cs1B 3 2 2.2(3) ?
    Cs1B As1 Cs1B . 2 2.5(4) ?
    Cs1A As1 Cs1B . 2 0.97(13) ?
    O4 As1 Cs1B 6_556 2_445 44.17(5) ?
    O2 As1 Cs1B . 2_445 93.27(8) ?
    O1 As1 Cs1B 1_455 2_445 78.98(10) ?
    O3 As1 Cs1B . 2_445 154.47(5) ?
    Cs1B As1 Cs1B 3 2_445 129.10(15) ?
    Cs1B As1 Cs1B . 2_445 128.6(2) ?
    Cs1A As1 Cs1B . 2_445 129.41(10) ?
    Cs1B As1 Cs1B 2 2_445 130.38(4) ?
    O4 As1 Cs1A 6_556 1_445 44.29(4) ?
    O2 As1 Cs1A . 1_445 93.71(4) ?
    O1 As1 Cs1A 1_455 1_445 78.36(4) ?
    O3 As1 Cs1A . 1_445 154.48(5) ?
    Cs1B As1 Cs1A 3 1_445 129.75(5) ?
    Cs1B As1 Cs1A . 1_445 129.29(11) ?
    Cs1A As1 Cs1A . 1_445 130.055(13) ?
    Cs1B As1 Cs1A 2 1_445 131.03(14) ?
    Cs1B As1 Cs1A 2_445 1_445 0.65(10) ?
    O4 As1 Cs1B 6_556 3_445 45.8(2) ?
    O2 As1 Cs1B . 3_445 92.99(12) ?
    O1 As1 Cs1B 1_455 3_445 77.45(15) ?
    O3 As1 Cs1B . 3_445 155.9(2) ?
    Cs1B As1 Cs1B 3 3_445 130.167(13) ?
    Cs1B As1 Cs1B . 3_445 129.84(3) ?
    Cs1A As1 Cs1B . 3_445 130.54(7) ?
    Cs1B As1 Cs1B 2 3_445 131.5(2) ?
    Cs1B As1 Cs1B 2_445 3_445 1.8(3) ?
    Cs1A As1 Cs1B 1_445 3_445 1.5(2) ?
    O4 As1 Cs1B 6_556 1_445 42.9(2) ?
    O2 As1 Cs1B . 1_445 94.85(18) ?
    O1 As1 Cs1B 1_455 1_445 78.69(8) ?
    O3 As1 Cs1B . 1_445 153.1(2) ?
    Cs1B As1 Cs1B 3 1_445 129.92(2) ?
    Cs1B As1 Cs1B . 1_445 129.35(12) ?
    Cs1A As1 Cs1B . 1_445 130.167(19) ?
    Cs1B As1 Cs1B 2 1_445 131.14(15) ?
    Cs1B As1 Cs1B 2_445 1_445 1.6(2) ?
    Cs1A As1 Cs1B 1_445 1_445 1.4(2) ?
    Cs1B As1 Cs1B 3_445 1_445 2.9(4) ?
    As1 O1 As2 1_655 1_545 130.17(7) ?
    As1 O1 Cs1B 1_655 2_545 81.42(16) ?
    As2 O1 Cs1B 1_545 2_545 129.94(11) ?
    As1 O1 Cs1A 1_655 1_545 82.55(4) ?
    As2 O1 Cs1A 1_545 1_545 129.26(5) ?
    Cs1B O1 Cs1A 2_545 1_545 1.14(17) ?
    As1 O1 Cs1B 1_655 3_545 83.66(17) ?
    As2 O1 Cs1B 1_545 3_545 127.6(2) ?
    Cs1B O1 Cs1B 2_545 3_545 2.5(3) ?
    Cs1A O1 Cs1B 1_545 3_545 1.7(2) ?
    As1 O2 Al1 . 1_445 125.94(7) ?
    As1 O2 Cs1B . 3 101.9(2) ?
    Al1 O2 Cs1B 1_445 3 127.63(17) ?
    As1 O2 Cs1B . . 98.7(3) ?
    Al1 O2 Cs1B 1_445 . 129.54(14) ?
    Cs1B O2 Cs1B 3 . 4.1(6) ?
    As1 O2 Cs1A . . 100.49(5) ?
    Al1 O2 Cs1A 1_445 . 128.67(5) ?
    Cs1B O2 Cs1A 3 . 1.6(2) ?
    Cs1B O2 Cs1A . . 2.5(4) ?
    As1 O2 Cs1B . 2 100.86(7) ?
    Al1 O2 Cs1B 1_445 2 128.74(5) ?
    Cs1B O2 Cs1B 3 2 1.12(16) ?
    Cs1B O2 Cs1B . 2 3.5(5) ?
    Cs1A O2 Cs1B . 2 1.08(14) ?
    As1 O3 Cs1B . . 101.80(6) ?
    As1 O3 Cs1B . 3 99.9(3) ?
    Cs1B O3 Cs1B . 3 4.5(6) ?
    As1 O3 Cs1A . . 101.82(6) ?
    Cs1B O3 Cs1A . . 2.4(3) ?
    Cs1B O3 Cs1A 3 . 2.5(4) ?
    As1 O3 Cs1B . 2 103.6(2) ?
    Cs1B O3 Cs1B . 2 3.5(5) ?
    Cs1B O3 Cs1B 3 2 3.8(5) ?
    Cs1A O3 Cs1B . 2 1.9(3) ?
    As1 O3 H . . 105(3) ?
    Cs1B O3 H . . 93(3) ?
    Cs1B O3 H 3 . 98(2) ?
    Cs1A O3 H . . 96(2) ?
    Cs1B O3 H 2 . 96(3) ?
    As1 O4 Al1 6_556 1_545 127.34(7) ?
    As1 O4 Cs1B 6_556 3_655 119.06(10) ?
    Al1 O4 Cs1B 1_545 3_655 100.69(5) ?
    As1 O4 Cs1A 6_556 1_655 119.48(5) ?
    Al1 O4 Cs1A 1_545 1_655 100.82(4) ?
    Cs1B O4 Cs1A 3_655 1_655 0.90(13) ?
    As1 O4 Cs1B 6_556 1_655 121.4(3) ?
    Al1 O4 Cs1B 1_545 1_655 99.51(19) ?
    Cs1B O4 Cs1B 3_655 1_655 2.7(4) ?
    Cs1A O4 Cs1B 1_655 1_655 2.0(3) ?
    As1 O4 Cs1B 6_556 2_655 117.9(2) ?
    Al1 O4 Cs1B 1_545 2_655 102.2(2) ?
    Cs1B O4 Cs1B 3_655 2_655 1.5(2) ?
    Cs1A O4 Cs1B 1_655 2_655 1.6(2) ?
    Cs1B O4 Cs1B 1_655 2_655 3.5(5) ?
    As1 O4 Cs1B 6_556 . 52.18(19) ?
    Al1 O4 Cs1B 1_545 . 75.5(2) ?
    Cs1B O4 Cs1B 3_655 . 135.11(6) ?
    Cs1A O4 Cs1B 1_655 . 136.01(8) ?
    Cs1B O4 Cs1B 1_655 . 137.3(2) ?
    Cs1B O4 Cs1B 2_655 . 135.55(3) ?
    As1 O4 Cs1B 6_556 2 49.73(17) ?
    Al1 O4 Cs1B 1_545 2 78.1(2) ?
    Cs1B O4 Cs1B 3_655 2 133.5(3) ?
    Cs1A O4 Cs1B 1_655 2 134.38(18) ?
    Cs1B O4 Cs1B 1_655 2 135.76(3) ?
    Cs1B O4 Cs1B 2_655 2 133.8(3) ?
    Cs1B O4 Cs1B . 2 3.1(4) ?
    As1 O4 Cs1A 6_556 . 50.92(3) ?
    Al1 O4 Cs1A 1_545 . 76.77(3) ?
    Cs1B O4 Cs1A 3_655 . 134.61(13) ?
    Cs1A O4 Cs1A 1_655 . 135.51(3) ?
    Cs1B O4 Cs1A 1_655 . 136.84(18) ?
    Cs1B O4 Cs1A 2_655 . 135.01(8) ?
    Cs1B O4 Cs1A . . 1.4(2) ?
    Cs1B O4 Cs1A 2 . 1.7(3) ?
    As1 O4 Cs1B 6_556 3 50.88(4) ?
    Al1 O4 Cs1B 1_545 3 76.75(4) ?
    Cs1B O4 Cs1B 3_655 3 135.21(5) ?
    Cs1A O4 Cs1B 1_655 3 136.11(9) ?
    Cs1B O4 Cs1B 1_655 3 137.4(3) ?
    Cs1B O4 Cs1B 2_655 3 135.61(3) ?
    Cs1B O4 Cs1B . 3 1.30(19) ?
    Cs1B O4 Cs1B 2 3 2.1(3) ?
    Cs1A O4 Cs1B . 3 0.59(8) ?
loop_
    _geom_hbond_atom_site_label_D
    _geom_hbond_atom_site_label_H
    _geom_hbond_atom_site_label_A
    _geom_hbond_site_symmetry_A
    _geom_hbond_distance_DH
    _geom_hbond_distance_HA
    _geom_hbond_distance_DA
    _geom_hbond_angle_DHA
    O3 H O4 4_546 0.875(19) 1.94(2) 2.7321(18) 150(3)
_shelx_hkl_file
;
   0   0   6  912.60   16.80   1
   0   0  -6  927.80   14.90   1
   0   0   9    0.60    0.10   1
   0   0  -9    0.80    0.10   1
   0   0  12 1740.60   21.10   1
   0   0 -12 1740.40   24.90   1
   0   0  15    0.60    0.20   1
   0   0 -15    1.00    0.30   1
   0   0  18   48.30    0.90   1
   0   0 -18   46.60    1.00   1
   0   0  21    0.00    0.20   1
   0   0 -21    0.60    0.30   1
   0   0  24 2809.20   36.80   1
   0   0 -24 2810.70   44.40   1
   0   0  27    0.60    0.40   1
   0   0 -27    0.10    0.40   1
   0   0  30 1040.30   15.60   1
   0   0 -30 1044.00   15.60   1
   0   0  33    1.80    0.60   1
   0   0 -33    1.40    0.60   1
   0   0  36  140.00    3.10   1
   0   0 -36  142.30    2.80   1
   0   0  39    0.60    0.70   1
   0   0 -39   -0.20    0.50   1
   0   0  42 1189.40   20.90   1
   0   0 -42 1178.00   20.00   1
   0   0  45    1.50    0.90   1
   0   0 -45    0.90    0.80   1
   0   0  48  723.50   15.40   1
   0   0 -48  742.90   15.80   1
   0   0  51    0.10    0.90   1
   0   0 -51    1.80    0.90   1
   0   0  54  518.10   12.40   1
   0   0 -54  517.90   12.10   1
   0   0  57   -0.10    1.30   1
   0   0 -57    0.50    1.10   1
   0   0  60   23.80    2.10   1
   0   0 -60   23.00    1.90   1
   0   0  63   -1.00    1.90   1
   0   0 -63   -0.30    1.50   1
   0   0  66  570.40   25.20   1
   0   0 -66  602.80   18.50   1
   0   0  69    0.10    3.20   1
   0   0 -69   -1.70    1.90   1
   0   0  72   35.80    7.30   1
   0   0 -72   22.20    3.30   1
   0   0  75    0.50    5.70   1
   0   0 -75    3.50    3.40   1
   1   0 -74    1.30    2.00   1
  -1   0  74   -2.20    2.50   1
   1   0 -71    1.50    1.60   1
  -1   0  71   -0.80    2.60   1
   1   0 -68  165.40    4.80   1
  -1   0  68  161.80    7.50   1
   1   0 -65    0.20    1.10   1
  -1   0  65   -0.60    1.20   1
   1   0 -62    4.80    1.00   1
  -1   0  62    4.40    1.10   1
   1   0 -59    0.40    0.80   1
  -1   0  59    0.00    0.90   1
   1   0 -56   77.90    1.90   1
  -1   0  56   72.20    1.70   1
   1   0 -53    0.80    0.70   1
  -1   0  53   -0.30    0.60   1
   1   0 -50    0.90    0.60   1
  -1   0  50    0.80    0.60   1
   1   0 -47    1.30    0.50   1
  -1   0  47    0.90    0.60   1
   1   0 -44 1378.70   14.20   1
  -1   0  44 1355.20   15.50   1
   1   0 -41    0.00    0.40   1
  -1   0  41    0.10    0.50   1
   1   0 -38  379.20    4.10   1
  -1   0  38  381.60    4.30   1
   1   0 -35    0.10    0.30   1
  -1   0  35    0.20    0.30   1
   1   0 -32   27.00    0.50   1
  -1   0  32   25.90    0.50   1
   1   0 -29    0.30    0.20   1
  -1   0  29    0.70    0.20   1
   1   0 -26   53.30    0.70   1
  -1   0  26   53.50    0.70   1
   1   0 -23    0.40    0.20   1
  -1   0  23    0.30    0.20   1
   1   0 -20  726.50    6.10   1
  -1   0  20  739.10    5.80   1
   1   0 -17    0.70    0.10   1
  -1   0  17    0.70    0.10   1
   1   0 -14  554.70    4.60   1
  -1   0  14  563.90    4.50   1
   1   0 -11    1.10    0.10   1
  -1   0  11    1.20    0.10   1
   1   0  -8  756.90    6.90   1
  -1   0   8  764.10    6.30   1
   1   0  -5    1.20    0.10   1
  -1   0   5    0.50    0.10   1
   1   0  -2 1064.00   11.40   1
  -1   0   2 1066.10   10.80   1
   1   0   1    1.20    0.10   1
  -1   0  -1    1.40    0.10   1
   1   0   4  397.80    3.70   1
  -1   0  -4  397.60    4.00   1
   1   0   7    1.10    0.10   1
  -1   0  -7    0.90    0.10   1
   1   0  10  159.80    1.30   1
  -1   0 -10  158.50    1.40   1
   1   0  13    1.30    0.10   1
  -1   0 -13    0.90    0.10   1
   1   0  16 1335.50   10.00   1
  -1   0 -16 1334.20   10.90   1
   1   0  19    0.30    0.20   1
  -1   0 -19    0.40    0.20   1
   1   0  22   36.40    0.50   1
  -1   0 -22   36.60    0.50   1
   1   0  25    0.90    0.20   1
  -1   0 -25    0.60    0.20   1
   1   0  28   25.40    0.50   1
  -1   0 -28   25.50    0.50   1
   1   0  31    1.00    0.30   1
  -1   0 -31    0.70    0.30   1
   1   0  34   92.50    1.20   1
  -1   0 -34   94.40    1.20   1
   1   0  37    0.90    0.40   1
  -1   0 -37   -0.30    0.30   1
   1   0  40  421.80    4.60   1
  -1   0 -40  422.10    4.60   1
   1   0  43    1.80    0.50   1
  -1   0 -43    0.40    0.50   1
   1   0  46  259.50    3.90   1
  -1   0 -46  257.90    3.60   1
   1   0  49    1.20    0.60   1
  -1   0 -49    0.70    0.60   1
   1   0  52    1.50    0.60   1
  -1   0 -52    1.70    0.60   1
   1   0  55   -0.50    0.70   1
  -1   0 -55    0.50    0.70   1
   1   0  58    0.80    0.70   1
  -1   0 -58    1.10    0.70   1
   1   0  61    1.30    1.00   1
  -1   0 -61    0.00    0.80   1
   1   0  64  237.00    6.20   1
  -1   0 -64  219.30    4.90   1
   1   0  67   -0.60    1.50   1
  -1   0 -67   -0.80    1.00   1
   1   0  70   -0.60    2.50   1
  -1   0 -70    1.10    1.50   1
   1   0  73    0.60    2.60   1
  -1   0 -73    1.40    1.90   1
   2  -1 -75   48.70    3.10   1
  -2   1  75   47.90    4.30   1
   2  -1 -72   15.90    2.60   1
  -2   1  72   13.40    3.10   1
   2  -1 -69   68.40    3.10   1
  -2   1  69   61.50    3.60   1
   2  -1 -66   35.70    1.80   1
  -2   1  66   36.00    2.30   1
   2  -1 -63  130.00    3.30   1
  -2   1  63  130.40    3.60   1
   2  -1 -60   76.80    2.10   1
  -2   1  60   77.50    2.40   1
   2  -1 -57  107.40    2.40   1
  -2   1  57  108.60    2.70   1
   2  -1 -54  181.00    3.30   1
  -2   1  54  175.30    3.50   1
   2  -1 -51  261.90    4.30   1
  -2   1  51  268.30    4.30   1
   2  -1 -48   41.70    1.10   1
  -2   1  48   39.70    1.10   1
   2  -1 -45   39.30    1.00   1
  -2   1  45   37.80    1.00   1
   2  -1 -42  113.10    1.60   1
  -2   1  42  115.70    1.80   1
   2  -1 -39  415.50    4.70   1
  -2   1  39  412.50    4.60   1
   2  -1 -36  762.90    7.40   1
  -2   1  36  740.60    7.80   1
   2  -1 -33   62.90    1.00   1
  -2   1  33   63.30    1.00   1
   2  -1 -30    7.20    0.30   1
  -2   1  30    7.30    0.40   1
   2  -1 -27  430.20    3.90   1
  -2   1  27  431.10    3.90   1
   2  -1 -24   54.10    0.70   1
  -2   1  24   54.80    0.70   1
   2  -1 -21  325.90    3.00   1
  -2   1  21  328.70    2.60   1
   2  -1 -18  202.40    2.10   1
  -2   1  18  204.60    1.80   1
   2  -1 -15  685.60    5.80   1
  -2   1  15  690.50    6.20   1
   2  -1 -12 3370.10   29.50   1
  -2   1  12 3446.10   31.50   1
   2  -1  -9  509.90    4.80   1
  -2   1   9  523.20    4.60   1
   2  -1  -6  197.00    1.90   1
  -2   1   6  195.20    1.80   1
   2  -1  -3  976.80    8.80   1
  -2   1   3  973.40    8.00   1
   2  -1   0  114.80    1.20   1
  -2   1   0  115.30    1.10   1
   2  -1   3  974.40    8.50   1
  -2   1  -3  971.80    8.40   1
   2  -1   6  199.00    1.90   1
  -2   1  -6  198.40    1.90   1
   2  -1   9  509.70    4.40   1
  -2   1  -9  510.60    4.30   1
   2  -1  12 3411.60   26.00   1
  -2   1 -12 3391.20   26.70   1
   2  -1  15  691.30    5.60   1
  -2   1 -15  686.30    5.80   1
   2  -1  18  204.10    1.80   1
  -2   1 -18  200.70    1.90   1
   2  -1  21  328.50    2.80   1
  -2   1 -21  323.90    2.80   1
   2  -1  24   55.20    0.70   1
  -2   1 -24   54.20    0.70   1
   2  -1  27  436.10    3.90   1
  -2   1 -27  427.00    3.80   1
   2  -1  30    7.60    0.40   1
  -2   1 -30    8.20    0.40   1
   2  -1  33   64.70    0.90   1
  -2   1 -33   65.80    1.00   1
   2  -1  36  761.70    7.80   1
  -2   1 -36  752.60    8.10   1
   2  -1  39  409.60    4.50   1
  -2   1 -39  408.60    4.60   1
   2  -1  42  110.70    1.70   1
  -2   1 -42  111.50    1.70   1
   2  -1  45   36.80    1.00   1
  -2   1 -45   38.00    1.00   1
   2  -1  48   39.50    1.10   1
  -2   1 -48   40.40    1.30   1
   2  -1  51  270.80    3.90   1
  -2   1 -51  271.70    4.20   1
   2  -1  54  178.80    3.40   1
  -2   1 -54  180.10    3.10   1
   2  -1  57  106.60    2.50   1
  -2   1 -57  105.80    2.40   1
   2  -1  60   75.70    2.80   1
  -2   1 -60   79.80    2.50   1
   2  -1  63  127.90    3.70   1
  -2   1 -63  130.00    3.30   1
   2  -1  66   32.60    2.20   1
  -2   1 -66   33.40    1.80   1
   2  -1  69   75.40    3.70   1
  -2   1 -69   70.30    2.90   1
   2  -1  72   17.30    3.40   1
  -2   1 -72   18.70    2.50   1
   2  -1  75   48.90    4.30   1
  -2   1 -75   54.80    3.80   1
   2   0 -73    2.70    1.80   1
  -2   0  73    0.80    2.50   1
   2   0 -70   65.40    2.80   1
  -2   0  70   65.50    3.90   1
   2   0 -67   -0.80    1.40   1
  -2   0  67   -1.80    1.40   1
   2   0 -64   58.30    2.20   1
  -2   0  64   54.40    2.40   1
   2   0 -61    0.20    1.00   1
  -2   0  61    0.30    1.10   1
   2   0 -58    1.70    0.80   1
  -2   0  58    1.40    1.00   1
   2   0 -55    0.00    0.70   1
  -2   0  55   -0.40    0.90   1
   2   0 -52 1025.00   12.80   1
  -2   0  52 1017.80   12.90   1
   2   0 -49    0.20    0.60   1
  -2   0  49    1.30    0.60   1
   2   0 -46   26.40    1.00   1
  -2   0  46   26.60    0.90   1
   2   0 -43   -0.20    0.40   1
  -2   0  43    0.30    0.40   1
   2   0 -40  310.40    3.80   1
  -2   0  40  312.90    3.80   1
   2   0 -37    0.10    0.30   1
  -2   0  37    0.60    0.30   1
   2   0 -34  130.60    1.50   1
  -2   0  34  128.80    1.60   1
   2   0 -31    0.40    0.20   1
  -2   0  31    0.70    0.30   1
   2   0 -28 2592.10   23.20   1
  -2   0  28 2623.00   24.30   1
   2   0 -25    0.20    0.20   1
  -2   0  25    0.00    0.20   1
   2   0 -22  242.40    2.50   1
  -2   0  22  244.40    2.30   1
   2   0 -19    1.00    0.20   1
  -2   0  19    0.40    0.20   1
   2   0 -16  526.60    5.00   1
  -2   0  16  538.40    5.00   1
   2   0 -13    0.40    0.20   1
  -2   0  13    0.30    0.10   1
   2   0 -10 1746.10   15.00   1
  -2   0  10 1767.40   15.20   1
   2   0  -7    0.80    0.10   1
  -2   0   7    0.50    0.10   1
   2   0  -4 2618.80   22.20   1
  -2   0   4 2626.10   21.40   1
   2   0  -1    0.70    0.10   1
  -2   0   1    0.50    0.10   1
   2   0   2 1760.10   13.70   1
  -2   0  -2 1764.70   13.70   1
   2   0   5    1.00    0.10   1
  -2   0  -5    0.80    0.10   1
   2   0   8  125.90    1.20   1
  -2   0  -8  125.50    1.20   1
   2   0  11    0.80    0.10   1
  -2   0 -11    0.80    0.20   1
   2   0  14  635.90    5.20   1
  -2   0 -14  628.60    5.50   1
   2   0  17    0.40    0.10   1
  -2   0 -17    0.90    0.20   1
   2   0  20  379.20    3.10   1
  -2   0 -20  374.20    3.30   1
   2   0  23    0.40    0.20   1
  -2   0 -23    0.50    0.20   1
   2   0  26 1823.40   15.90   1
  -2   0 -26 1827.20   18.00   1
   2   0  29    0.50    0.20   1
  -2   0 -29    0.60    0.30   1
   2   0  32 1679.50   15.90   1
  -2   0 -32 1666.70   15.60   1
   2   0  35    0.20    0.30   1
  -2   0 -35   -1.00    0.40   1
   2   0  38  555.80    6.30   1
  -2   0 -38  560.90    6.10   1
   2   0  41   -0.10    0.40   1
  -2   0 -41    0.10    0.40   1
   2   0  44   12.70    0.60   1
  -2   0 -44   12.90    0.70   1
   2   0  47   -0.40    0.50   1
  -2   0 -47    0.40    0.60   1
   2   0  50  542.50    7.10   1
  -2   0 -50  533.30    7.80   1
   2   0  53    0.10    0.60   1
  -2   0 -53    0.80    0.60   1
   2   0  56  626.10    9.30   1
  -2   0 -56  621.60    9.00   1
   2   0  59    0.10    0.90   1
  -2   0 -59   -0.90    0.80   1
   2   0  62  121.60    3.90   1
  -2   0 -62  124.60    3.20   1
   2   0  65   -2.90    1.40   1
  -2   0 -65    1.20    1.10   1
   2   0  68   26.80    2.60   1
  -2   0 -68   22.10    1.70   1
   2   0  71    0.10    2.60   1
  -2   0 -71    1.60    1.40   1
   2   0  74   41.30    4.30   1
  -2   0 -74   41.30    3.00   1
   3  -2 -73   22.60    2.40   1
  -3   2  73   21.40    3.00   1
   3  -2 -70   39.60    2.50   1
  -3   2  70   37.20    2.80   1
   3  -2 -67   26.50    2.10   1
  -3   2  67   23.20    2.20   1
   3  -2 -64   59.50    2.20   1
  -3   2  64   56.10    2.70   1
   3  -2 -61   99.50    2.70   1
  -3   2  61   98.60    3.20   1
   3  -2 -58   59.10    2.00   1
  -3   2  58   53.90    2.20   1
   3  -2 -55   94.60    2.30   1
  -3   2  55   92.70    2.50   1
   3  -2 -52   28.90    1.20   1
  -3   2  52   30.30    1.20   1
   3  -2 -49  353.20    5.30   1
  -3   2  49  345.50    5.60   1
   3  -2 -46   77.80    1.70   1
  -3   2  46   76.40    1.60   1
   3  -2 -43   36.00    0.90   1
  -3   2  43   34.70    0.90   1
   3  -2 -40  331.70    4.00   1
  -3   2  40  328.50    4.20   1
   3  -2 -37  530.10    6.20   1
  -3   2  37  539.50    5.50   1
   3  -2 -34  301.90    3.60   1
  -3   2  34  303.60    3.70   1
   3  -2 -31   10.10    0.40   1
  -3   2  31    9.50    0.40   1
   3  -2 -28    4.00    0.40   1
  -3   2  28    3.50    0.40   1
   3  -2 -25  738.00    7.90   1
  -3   2  25  758.40    8.30   1
   3  -2 -22   48.10    0.80   1
  -3   2  22   48.30    0.80   1
   3  -2 -19   23.40    0.50   1
  -3   2  19   22.50    0.50   1
   3  -2 -16 1012.80    8.40   1
  -3   2  16 1027.20    9.50   1
   3  -2 -13 1204.90   11.00   1
  -3   2  13 1213.00    9.60   1
   3  -2 -10  148.30    1.50   1
  -3   2  10  148.10    1.50   1
   3  -2  -7  181.60    1.80   1
  -3   2   7  179.90    1.70   1
   3  -2  -4    9.90    0.30   1
  -3   2   4    9.70    0.30   1
   3  -2  -1  162.20    1.70   1
  -3   2   1  162.20    1.50   1
   3  -2   2   80.30    1.00   1
  -3   2  -2   81.60    0.90   1
   3  -2   5  569.60    4.70   1
  -3   2  -5  564.80    5.40   1
   3  -2   8 2004.20   15.20   1
  -3   2  -8 1993.00   17.10   1
   3  -2  11   72.60    0.80   1
  -3   2 -11   72.20    0.80   1
   3  -2  14   20.50    0.40   1
  -3   2 -14   20.60    0.40   1
   3  -2  17  484.30    4.30   1
  -3   2 -17  479.10    4.50   1
   3  -2  20  256.10    2.40   1
  -3   2 -20  247.80    2.60   1
   3  -2  23   40.40    0.60   1
  -3   2 -23   39.50    0.70   1
   3  -2  26    2.60    0.30   1
  -3   2 -26    2.10    0.30   1
   3  -2  29  573.50    5.60   1
  -3   2 -29  558.60    6.10   1
   3  -2  32  873.00    8.80   1
  -3   2 -32  870.50    9.40   1
   3  -2  35   44.40    0.90   1
  -3   2 -35   44.60    0.90   1
   3  -2  38  114.10    1.70   1
  -3   2 -38  113.70    1.70   1
   3  -2  41  426.10    5.10   1
  -3   2 -41  430.90    6.20   1
   3  -2  44   30.00    0.90   1
  -3   2 -44   28.80    0.90   1
   3  -2  47    8.80    0.60   1
  -3   2 -47    9.50    0.70   1
   3  -2  50   17.90    1.10   1
  -3   2 -50   18.00    0.90   1
   3  -2  53  208.70    4.20   1
  -3   2 -53  209.90    4.00   1
   3  -2  56  262.80    5.50   1
  -3   2 -56  259.40    4.80   1
   3  -2  59   21.90    1.60   1
  -3   2 -59   21.20    1.50   1
   3  -2  62  118.90    3.60   1
  -3   2 -62  111.50    3.20   1
   3  -2  65  140.10    4.10   1
  -3   2 -65  134.70    3.90   1
   3  -2  68  143.20    5.30   1
  -3   2 -68  145.80    5.00   1
   3  -2  71   26.10    2.40   1
  -3   2 -71   26.40    2.50   1
   3  -1 -71   25.80    2.30   1
  -3   1  71   21.60    3.00   1
   3  -1 -68  147.80    4.50   1
  -3   1  68  148.90    5.30   1
   3  -1 -65  139.80    3.60   1
  -3   1  65  135.50    4.60   1
   3  -1 -62  112.80    3.00   1
  -3   1  62  111.70    3.10   1
   3  -1 -59   20.80    1.30   1
  -3   1  59   19.60    1.50   1
   3  -1 -56  255.90    4.90   1
  -3   1  56  258.20    5.10   1
   3  -1 -53  212.90    3.60   1
  -3   1  53  211.60    4.10   1
   3  -1 -50   20.00    1.00   1
  -3   1  50   19.80    1.30   1
   3  -1 -47   11.00    0.80   1
  -3   1  47    9.40    0.80   1
   3  -1 -44   29.50    0.90   1
  -3   1  44   30.50    0.90   1
   3  -1 -41  431.50    5.00   1
  -3   1  41  425.70    5.50   1
   3  -1 -38  112.10    1.70   1
  -3   1  38  113.50    1.60   1
   3  -1 -35   45.20    1.00   1
  -3   1  35   44.50    1.00   1
   3  -1 -32  849.60   10.80   1
  -3   1  32  854.70    9.90   1
   3  -1 -29  559.00    6.10   1
  -3   1  29  558.70    6.30   1
   3  -1 -26    1.20    0.30   1
  -3   1  26    1.90    0.30   1
   3  -1 -23   40.10    0.70   1
  -3   1  23   40.70    0.80   1
   3  -1 -20  245.40    2.60   1
  -3   1  20  250.90    2.60   1
   3  -1 -17  475.30    4.90   1
  -3   1  17  494.40    5.10   1
   3  -1 -14   20.10    0.40   1
  -3   1  14   20.90    0.50   1
   3  -1 -11   72.30    1.00   1
  -3   1  11   73.80    1.00   1
   3  -1  -8 1990.80   17.80   1
  -3   1   8 2026.70   17.50   1
   3  -1  -5  569.20    5.20   1
  -3   1   5  576.60    5.10   1
   3  -1  -2   79.50    0.90   1
  -3   1   2   82.80    0.90   1
   3  -1   1  161.60    1.50   1
  -3   1  -1  161.10    1.50   1
   3  -1   4    8.80    0.30   1
  -3   1  -4    9.10    0.30   1
   3  -1   7  182.60    1.70   1
  -3   1  -7  184.20    1.80   1
   3  -1  10  147.00    1.40   1
  -3   1 -10  147.90    1.50   1
   3  -1  13 1218.10    9.40   1
  -3   1 -13 1211.00   10.20   1
   3  -1  16 1041.60    8.20   1
  -3   1 -16 1025.00    8.80   1
   3  -1  19   22.70    0.40   1
  -3   1 -19   23.00    0.50   1
   3  -1  22   49.60    0.60   1
  -3   1 -22   48.80    0.70   1
   3  -1  25  756.10    7.00   1
  -3   1 -25  753.20    6.90   1
   3  -1  28    4.10    0.40   1
  -3   1 -28    3.40    0.40   1
   3  -1  31    9.40    0.40   1
  -3   1 -31    9.30    0.40   1
   3  -1  34  305.20    3.50   1
  -3   1 -34  307.20    3.30   1
   3  -1  37  546.50    6.10   1
  -3   1 -37  545.60    5.90   1
   3  -1  40  336.80    4.10   1
  -3   1 -40  328.60    4.20   1
   3  -1  43   34.50    0.90   1
  -3   1 -43   36.20    0.90   1
   3  -1  46   75.30    1.60   1
  -3   1 -46   77.80    1.60   1
   3  -1  49  348.90    5.40   1
  -3   1 -49  349.10    5.20   1
   3  -1  52   32.90    1.40   1
  -3   1 -52   31.10    1.20   1
   3  -1  55   93.60    2.70   1
  -3   1 -55   89.40    2.20   1
   3  -1  58   57.20    2.30   1
  -3   1 -58   54.40    1.90   1
   3  -1  61   94.80    3.40   1
  -3   1 -61   92.70    2.80   1
   3  -1  64   54.80    2.90   1
  -3   1 -64   59.00    2.60   1
   3  -1  67   21.60    2.20   1
  -3   1 -67   26.50    2.20   1
   3  -1  70   33.40    2.70   1
  -3   1 -70   35.30    2.70   1
   3  -1  73   26.90    3.10   1
  -3   1 -73   18.00    2.30   1
   3   0 -72  104.40    4.30   1
  -3   0  72   98.80    5.00   1
   3   0 -69   -1.70    1.60   1
  -3   0  69    1.70    2.10   1
   3   0 -66  111.30    4.10   1
  -3   0  66  112.90    4.00   1
   3   0 -63    2.10    1.10   1
  -3   0  63    1.00    1.20   1
   3   0 -60    6.40    1.10   1
  -3   0  60    6.70    1.40   1
   3   0 -57   -1.10    0.90   1
  -3   0  57   -2.70    1.10   1
   3   0 -54   16.10    1.30   1
  -3   0  54   19.40    1.30   1
   3   0 -51    1.00    0.90   1
  -3   0  51    1.30    1.00   1
   3   0 -48  295.30    4.70   1
  -3   0  48  289.20    5.40   1
   3   0 -45   -0.10    0.60   1
  -3   0  45   -0.10    0.50   1
   3   0 -42   85.20    1.50   1
  -3   0  42   83.20    1.90   1
   3   0 -39   -0.10    0.30   1
  -3   0  39    1.10    0.40   1
   3   0 -36    2.80    0.30   1
  -3   0  36    2.10    0.40   1
   3   0 -33    0.50    0.30   1
  -3   0  33    0.00    0.60   1
   3   0 -30   30.10    0.80   1
  -3   0  30   30.90    0.70   1
   3   0 -27    1.20    0.30   1
  -3   0  27    0.40    0.20   1
   3   0 -24 1854.80   19.90   1
  -3   0  24 1851.70   19.00   1
   3   0 -21    0.80    0.40   1
  -3   0  21    1.30    0.20   1
   3   0 -18  550.60    5.60   1
  -3   0  18  556.50    5.00   1
   3   0 -15    0.80    0.20   1
  -3   0  15    0.90    0.20   1
   3   0 -12 1350.00   12.80   1
  -3   0  12 1363.10   11.60   1
   3   0  -9    1.00    0.20   1
  -3   0   9    0.80    0.20   1
   3   0  -6    2.50    0.20   1
  -3   0   6    2.20    0.20   1
   3   0  -3    0.30    0.20   1
  -3   0   3    0.30    0.20   1
   3   0   0  669.30    5.70   1
  -3   0   0  668.40    6.00   1
   3   0   3    0.30    0.20   1
  -3   0  -3    0.20    0.20   1
   3   0   6  301.00    2.60   1
  -3   0  -6  297.70    2.60   1
   3   0   9    0.10    0.10   1
  -3   0  -9    0.50    0.20   1
   3   0  12   52.60    0.60   1
  -3   0 -12   53.10    0.70   1
   3   0  15    0.60    0.20   1
  -3   0 -15    0.60    0.20   1
   3   0  18    6.30    0.30   1
  -3   0 -18    6.70    0.30   1
   3   0  21    0.40    0.20   1
  -3   0 -21    0.50    0.20   1
   3   0  24  696.70    7.10   1
  -3   0 -24  680.90    6.60   1
   3   0  27    0.60    0.20   1
  -3   0 -27    0.90    0.30   1
   3   0  30  171.60    2.10   1
  -3   0 -30  171.70    2.00   1
   3   0  33    0.70    0.30   1
  -3   0 -33    0.20    0.30   1
   3   0  36  798.10    8.60   1
  -3   0 -36  796.40    8.20   1
   3   0  39    0.50    0.40   1
  -3   0 -39    1.00    0.40   1
   3   0  42  112.10    1.80   1
  -3   0 -42  115.00    1.80   1
   3   0  45    0.60    0.50   1
  -3   0 -45   -0.20    0.50   1
   3   0  48   17.30    0.80   1
  -3   0 -48   18.10    0.90   1
   3   0  51    0.50    0.70   1
  -3   0 -51   -0.20    0.70   1
   3   0  54   99.10    2.70   1
  -3   0 -54   98.10    2.30   1
   3   0  57   -0.30    1.00   1
  -3   0 -57    0.00    0.90   1
   3   0  60  148.00    4.10   1
  -3   0 -60  147.60    3.60   1
   3   0  63    1.00    1.40   1
  -3   0 -63   -1.40    1.20   1
   3   0  66   42.30    2.70   1
  -3   0 -66   42.50    2.50   1
   3   0  69   -1.50    1.80   1
  -3   0 -69    1.30    1.60   1
   3   0  72   12.80    2.10   1
  -3   0 -72   15.10    2.20   1
   4  -3 -71   -4.00    2.10   1
  -4   3  71   -1.10    2.00   1
   4  -3 -68  248.10    8.70   1
  -4   3  68  253.20    8.20   1
   4  -3 -65  266.80    7.10   1
  -4   3  65  260.10    9.00   1
   4  -3 -62   25.90    1.70   1
  -4   3  62   30.50    2.10   1
   4  -3 -59   27.30    1.50   1
  -4   3  59   29.70    1.80   1
   4  -3 -56    0.00    1.00   1
  -4   3  56    2.50    1.10   1
   4  -3 -53  519.80    8.10   1
  -4   3  53  524.20    8.70   1
   4  -3 -50   40.10    1.60   1
  -4   3  50   40.40    1.60   1
   4  -3 -47   99.20    2.00   1
  -4   3  47   97.50    2.60   1
   4  -3 -44  685.10    9.60   1
  -4   3  44  685.70   10.60   1
   4  -3 -41  576.30    8.00   1
  -4   3  41  569.00    9.20   1
   4  -3 -38  265.00    3.60   1
  -4   3  38  265.10    4.40   1
   4  -3 -35  161.10    2.20   1
  -4   3  35  161.10    2.80   1
   4  -3 -32  242.30    3.40   1
  -4   3  32  243.90    3.80   1
   4  -3 -29  514.30    7.10   1
  -4   3  29  518.70    7.70   1
   4  -3 -26   99.30    1.80   1
  -4   3  26  103.30    1.90   1
   4  -3 -23  796.20    8.90   1
  -4   3  23  805.20    9.80   1
   4  -3 -20  906.70   10.10   1
  -4   3  20  912.40    9.80   1
   4  -3 -17  172.30    2.20   1
  -4   3  17  172.70    2.20   1
   4  -3 -14  603.60    5.40   1
  -4   3  14  608.10    5.90   1
   4  -3 -11 1953.00   16.40   1
  -4   3  11 1979.80   15.70   1
   4  -3  -8  168.80    1.70   1
  -4   3   8  172.20    1.60   1
   4  -3  -5   24.70    0.50   1
  -4   3   5   23.70    0.30   1
   4  -3  -2   59.30    0.70   1
  -4   3   2   61.50    0.70   1
   4  -3   1 1207.10    9.90   1
  -4   3  -1 1197.60   10.60   1
   4  -3   4  183.60    1.80   1
  -4   3  -4  181.60    1.80   1
   4  -3   7  121.00    1.20   1
  -4   3  -7  122.10    1.40   1
   4  -3  10   29.60    0.50   1
  -4   3 -10   29.70    0.60   1
   4  -3  13 1122.30    9.70   1
  -4   3 -13 1104.90   10.70   1
   4  -3  16  564.80    5.20   1
  -4   3 -16  549.00    6.10   1
   4  -3  19  264.00    3.40   1
  -4   3 -19  260.00    3.10   1
   4  -3  22  659.60    8.30   1
  -4   3 -22  654.80    7.10   1
   4  -3  25 1164.90   12.20   1
  -4   3 -25 1172.80   12.40   1
   4  -3  28    0.60    0.40   1
  -4   3 -28    0.70    0.40   1
   4  -3  31  323.00    4.00   1
  -4   3 -31  320.70    3.80   1
   4  -3  34  201.20    2.80   1
  -4   3 -34  203.60    2.80   1
   4  -3  37  472.70    6.40   1
  -4   3 -37  478.60    5.50   1
   4  -3  40  541.00    8.50   1
  -4   3 -40  549.80    7.20   1
   4  -3  43  182.70    3.60   1
  -4   3 -43  182.60    3.20   1
   4  -3  46   38.10    1.50   1
  -4   3 -46   38.30    1.10   1
   4  -3  49  130.60    3.20   1
  -4   3 -49  134.20    2.70   1
   4  -3  52    9.40    1.00   1
  -4   3 -52   10.80    1.00   1
   4  -3  55  219.70    4.70   1
  -4   3 -55  223.50    4.90   1
   4  -3  58   -0.20    1.10   1
  -4   3 -58    0.20    0.90   1
   4  -3  61   30.90    2.10   1
  -4   3 -61   32.60    2.00   1
   4  -3  64  317.10    7.90   1
  -4   3 -64  307.30    8.30   1
   4  -3  67  318.00    8.70   1
  -4   3 -67  314.70    8.60   1
   4  -3  70    5.50    2.20   1
  -4   3 -70    3.90    1.70   1
   4  -2 -72   14.00    2.90   1
  -4   2  72    5.70    2.60   1
   4  -2 -69    3.50    1.80   1
  -4   2  69    2.10    1.90   1
   4  -2 -66  122.60    3.70   1
  -4   2  66  129.10    4.30   1
   4  -2 -63    4.60    1.40   1
  -4   2  63   -0.10    1.50   1
   4  -2 -60   11.20    1.20   1
  -4   2  60   10.10    1.30   1
   4  -2 -57   11.00    1.20   1
  -4   2  57   10.00    1.60   1
   4  -2 -54   40.60    1.60   1
  -4   2  54   36.50    1.60   1
   4  -2 -51    0.20    0.70   1
  -4   2  51    0.60    0.90   1
   4  -2 -48  204.20    3.70   1
  -4   2  48  202.50    3.80   1
   4  -2 -45    1.50    0.80   1
  -4   2  45    1.80    1.00   1
   4  -2 -42   43.70    1.50   1
  -4   2  42   46.30    1.50   1
   4  -2 -39    0.60    0.50   1
  -4   2  39    0.10    0.60   1
   4  -2 -36   57.70    1.30   1
  -4   2  36   57.20    1.30   1
   4  -2 -33   89.50    1.60   1
  -4   2  33   91.60    1.70   1
   4  -2 -30  100.00    1.60   1
  -4   2  30   98.00    2.00   1
   4  -2 -27   30.00    0.80   1
  -4   2  27   32.30    1.00   1
   4  -2 -24 1381.60   15.10   1
  -4   2  24 1385.50   17.40   1
   4  -2 -21    6.10    0.30   1
  -4   2  21    7.20    0.40   1
   4  -2 -18   19.30    0.40   1
  -4   2  18   20.10    0.60   1
   4  -2 -15   21.80    0.40   1
  -4   2  15   20.90    0.40   1
   4  -2 -12  196.10    2.40   1
  -4   2  12  199.90    1.90   1
   4  -2  -9  177.90    2.20   1
  -4   2   9  177.90    1.70   1
   4  -2  -6  119.40    1.50   1
  -4   2   6  119.20    1.20   1
   4  -2  -3   34.90    0.60   1
  -4   2   3   35.30    0.50   1
   4  -2   0 1230.80   10.50   1
  -4   2   0 1238.60   10.20   1
   4  -2   3   33.80    0.50   1
  -4   2  -3   34.50    0.50   1
   4  -2   6  116.50    1.30   1
  -4   2  -6  117.90    1.40   1
   4  -2   9  175.10    1.80   1
  -4   2  -9  175.80    1.80   1
   4  -2  12  195.50    1.90   1
  -4   2 -12  196.40    2.00   1
   4  -2  15   21.60    0.40   1
  -4   2 -15   21.70    0.50   1
   4  -2  18   18.60    0.40   1
  -4   2 -18   18.50    0.50   1
   4  -2  21    6.30    0.30   1
  -4   2 -21    6.90    0.40   1
   4  -2  24 1460.30   12.50   1
  -4   2 -24 1436.10   14.30   1
   4  -2  27   30.80    0.60   1
  -4   2 -27   31.00    0.70   1
   4  -2  30  101.70    1.30   1
  -4   2 -30   99.40    1.50   1
   4  -2  33   91.70    1.30   1
  -4   2 -33   88.60    1.40   1
   4  -2  36   57.40    1.00   1
  -4   2 -36   57.10    1.10   1
   4  -2  39    0.00    0.30   1
  -4   2 -39    1.20    0.40   1
   4  -2  42   43.90    1.20   1
  -4   2 -42   45.20    1.20   1
   4  -2  45    1.80    0.70   1
  -4   2 -45    1.90    0.60   1
   4  -2  48  201.80    3.60   1
  -4   2 -48  206.10    3.70   1
   4  -2  51    1.90    0.80   1
  -4   2 -51    0.80    0.60   1
   4  -2  54   38.10    1.80   1
  -4   2 -54   37.30    1.70   1
   4  -2  57    9.30    1.20   1
  -4   2 -57    7.30    1.20   1
   4  -2  60   11.80    1.60   1
  -4   2 -60   12.70    1.70   1
   4  -2  63    0.70    1.40   1
  -4   2 -63    2.30    1.40   1
   4  -2  66  118.70    4.70   1
  -4   2 -66  127.40    4.60   1
   4  -2  69    3.90    2.00   1
  -4   2 -69    0.30    2.00   1
   4  -2  72    9.00    2.30   1
  -4   2 -72   13.90    2.10   1
   4  -1 -70    5.40    2.00   1
  -4   1  70    4.10    2.30   1
   4  -1 -67  316.80    7.30   1
  -4   1  67  325.10    9.30   1
   4  -1 -64  313.20    7.60   1
  -4   1  64  310.90    7.30   1
   4  -1 -61   32.90    1.80   1
  -4   1  61   33.60    1.90   1
   4  -1 -58    0.80    1.00   1
  -4   1  58    2.20    1.20   1
   4  -1 -55  226.30    4.50   1
  -4   1  55  228.30    4.80   1
   4  -1 -52   10.80    1.10   1
  -4   1  52   10.10    1.10   1
   4  -1 -49  133.60    2.90   1
  -4   1  49  132.80    3.20   1
   4  -1 -46   37.10    1.40   1
  -4   1  46   34.50    1.40   1
   4  -1 -43  183.30    3.10   1
  -4   1  43  177.30    3.90   1
   4  -1 -40  529.80    7.50   1
  -4   1  40  528.20    7.60   1
   4  -1 -37  467.40    6.60   1
  -4   1  37  477.60    6.10   1
   4  -1 -34  193.40    2.90   1
  -4   1  34  200.40    2.90   1
   4  -1 -31  315.50    4.20   1
  -4   1  31  322.70    4.40   1
   4  -1 -28    1.00    0.40   1
  -4   1  28    0.50    0.40   1
   4  -1 -25 1153.20   13.50   1
  -4   1  25 1164.70   13.80   1
   4  -1 -22  647.70    6.90   1
  -4   1  22  648.60    8.00   1
   4  -1 -19  260.50    3.20   1
  -4   1  19  258.60    4.00   1
   4  -1 -16  541.90    6.20   1
  -4   1  16  534.30    6.30   1
   4  -1 -13 1111.20   10.70   1
  -4   1  13 1120.10   10.10   1
   4  -1 -10   29.80    0.60   1
  -4   1  10   30.60    0.60   1
   4  -1  -7  123.50    1.30   1
  -4   1   7  120.80    1.20   1
   4  -1  -4  183.10    2.00   1
  -4   1   4  183.80    2.00   1
   4  -1  -1 1219.40   10.50   1
  -4   1   1 1216.40   10.80   1
   4  -1   2   58.40    0.70   1
  -4   1  -2   59.40    0.70   1
   4  -1   5   24.50    0.50   1
  -4   1  -5   24.70    0.40   1
   4  -1   8  173.20    1.70   1
  -4   1  -8  170.20    1.70   1
   4  -1  11 1987.20   15.60   1
  -4   1 -11 1951.50   16.90   1
   4  -1  14  615.30    5.30   1
  -4   1 -14  606.20    6.10   1
   4  -1  17  174.40    1.80   1
  -4   1 -17  171.20    1.90   1
   4  -1  20  939.20    8.40   1
  -4   1 -20  925.10    8.80   1
   4  -1  23  835.30    8.10   1
  -4   1 -23  825.10    7.90   1
   4  -1  26  103.50    1.40   1
  -4   1 -26  101.70    1.40   1
   4  -1  29  532.20    5.60   1
  -4   1 -29  529.50    6.00   1
   4  -1  32  246.50    3.00   1
  -4   1 -32  248.20    3.10   1
   4  -1  35  163.30    2.50   1
  -4   1 -35  163.80    2.40   1
   4  -1  38  267.70    3.50   1
  -4   1 -38  267.30    3.70   1
   4  -1  41  576.50    8.70   1
  -4   1 -41  575.20    7.60   1
   4  -1  44  685.70   10.40   1
  -4   1 -44  681.50    9.00   1
   4  -1  47   99.30    2.30   1
  -4   1 -47   96.60    2.10   1
   4  -1  50   39.00    1.50   1
  -4   1 -50   40.80    1.40   1
   4  -1  53  508.40    8.40   1
  -4   1 -53  516.00    8.20   1
   4  -1  56    2.20    1.40   1
  -4   1 -56    0.20    1.10   1
   4  -1  59   29.40    2.10   1
  -4   1 -59   27.10    1.80   1
   4  -1  62   27.50    2.30   1
  -4   1 -62   27.90    2.00   1
   4  -1  65  276.40    8.00   1
  -4   1 -65  268.50    7.70   1
   4  -1  68  253.90    8.10   1
  -4   1 -68  238.40    7.70   1
   4  -1  71    1.30    2.00   1
  -4   1 -71    0.60    1.90   1
   4   0 -68  122.90    4.30   1
  -4   0  68  115.80    4.40   1
   4   0 -65    0.20    1.40   1
  -4   0  65    0.90    1.70   1
   4   0 -62   25.80    1.60   1
  -4   0  62   24.30    1.80   1
   4   0 -59    0.50    1.00   1
  -4   0  59    0.80    1.10   1
   4   0 -56  132.90    3.30   1
  -4   0  56  124.60    3.30   1
   4   0 -53    0.20    0.90   1
  -4   0  53   -0.10    1.00   1
   4   0 -50  135.40    3.10   1
  -4   0  50  132.00    3.40   1
   4   0 -47    2.10    0.80   1
  -4   0  47   -0.30    0.80   1
   4   0 -44  398.70    5.70   1
  -4   0  44  401.00    7.50   1
   4   0 -41    0.30    0.70   1
  -4   0  41    0.60    0.80   1
   4   0 -38    3.40    0.70   1
  -4   0  38    3.10    0.80   1
   4   0 -35   -0.90    0.50   1
  -4   0  35   -0.30    0.60   1
   4   0 -32    1.00    0.50   1
  -4   0  32    0.80    0.60   1
   4   0 -29    0.70    0.30   1
  -4   0  29    0.80    0.30   1
   4   0 -26   26.40    0.80   1
  -4   0  26   27.60    0.60   1
   4   0 -23    0.30    0.30   1
  -4   0  23    0.60    0.30   1
   4   0 -20 1934.30   22.00   1
  -4   0  20 1948.60   20.00   1
   4   0 -17    1.10    0.30   1
  -4   0  17    0.70    0.30   1
   4   0 -14    5.70    0.40   1
  -4   0  14    6.00    0.40   1
   4   0 -11    0.90    0.30   1
  -4   0  11    0.10    0.20   1
   4   0  -8    1.10    0.30   1
  -4   0   8    1.40    0.20   1
   4   0  -5    0.60    0.20   1
  -4   0   5    0.60    0.20   1
   4   0  -2    3.10    0.30   1
  -4   0   2    3.80    0.30   1
   4   0   1    0.50    0.20   1
  -4   0  -1    0.60    0.20   1
   4   0   4 1282.10   11.10   1
  -4   0  -4 1289.30   11.10   1
   4   0   7    0.30    0.20   1
  -4   0  -7    0.30    0.20   1
   4   0  10  165.90    1.70   1
  -4   0 -10  164.30    1.70   1
   4   0  13    0.30    0.20   1
  -4   0 -13    0.40    0.20   1
   4   0  16   10.60    0.40   1
  -4   0 -16   10.50    0.40   1
   4   0  19    0.40    0.30   1
  -4   0 -19    0.20    0.20   1
   4   0  22  100.90    1.60   1
  -4   0 -22  100.00    1.30   1
   4   0  25    0.60    0.30   1
  -4   0 -25    0.30    0.20   1
   4   0  28  272.30    3.20   1
  -4   0 -28  272.10    3.10   1
   4   0  31    0.40    0.40   1
  -4   0 -31    0.50    0.40   1
   4   0  34    1.50    0.40   1
  -4   0 -34    1.80    0.40   1
   4   0  37    0.40    0.40   1
  -4   0 -37    0.40    0.40   1
   4   0  40   35.00    1.30   1
  -4   0 -40   37.00    1.00   1
   4   0  43    0.00    0.80   1
  -4   0 -43   -0.10    0.60   1
   4   0  46  199.20    4.50   1
  -4   0 -46  200.20    4.00   1
   4   0  49    0.00    0.80   1
  -4   0 -49   -0.10    0.80   1
   4   0  52   76.40    2.50   1
  -4   0 -52   73.80    2.30   1
   4   0  55   -1.60    1.10   1
  -4   0 -55    0.20    0.90   1
   4   0  58  101.10    3.20   1
  -4   0 -58  102.80    3.10   1
   4   0  61   -0.60    1.50   1
  -4   0 -61    1.40    1.30   1
   4   0  64   32.00    2.50   1
  -4   0 -64   28.90    2.30   1
   4   0  67    0.20    1.80   1
  -4   0 -67   -1.00    2.10   1
   4   0  70   55.50    3.90   1
  -4   0 -70   51.00    3.60   1
   5  -4 -69   -0.10    2.20   1
  -5   4  69    5.00    2.10   1
   5  -4 -66    1.40    2.00   1
  -5   4  66   -0.40    2.00   1
   5  -4 -63  139.00    5.00   1
  -5   4  63  142.60    4.80   1
   5  -4 -60   -1.80    1.50   1
  -5   4  60    1.90    1.40   1
   5  -4 -57   35.60    2.30   1
  -5   4  57   36.70    2.10   1
   5  -4 -54   43.60    2.10   1
  -5   4  54   43.40    2.10   1
   5  -4 -51  190.10    4.20   1
  -5   4  51  189.30    4.60   1
   5  -4 -48  256.40    5.00   1
  -5   4  48  251.70    5.00   1
   5  -4 -45   41.10    1.60   1
  -5   4  45   43.30    1.70   1
   5  -4 -42   34.00    1.40   1
  -5   4  42   32.20    1.40   1
   5  -4 -39  308.20    5.20   1
  -5   4  39  307.20    5.60   1
   5  -4 -36   46.50    1.30   1
  -5   4  36   48.10    1.50   1
   5  -4 -33  264.30    4.20   1
  -5   4  33  265.00    4.00   1
   5  -4 -30   62.10    1.50   1
  -5   4  30   61.50    1.50   1
   5  -4 -27  293.60    4.20   1
  -5   4  27  288.80    4.00   1
   5  -4 -24  569.30    6.70   1
  -5   4  24  570.70    6.70   1
   5  -4 -21 1083.10   12.20   1
  -5   4  21 1079.00   13.10   1
   5  -4 -18  305.20    4.40   1
  -5   4  18  314.70    4.10   1
   5  -4 -15  125.20    1.60   1
  -5   4  15  126.40    1.80   1
   5  -4 -12  283.60    3.20   1
  -5   4  12  284.50    3.40   1
   5  -4  -9 1040.90   10.80   1
  -5   4   9 1058.80   10.10   1
   5  -4  -6    7.40    0.40   1
  -5   4   6    8.20    0.20   1
   5  -4  -3   84.20    1.10   1
  -5   4   3   84.90    1.10   1
   5  -4   0  846.70    7.70   1
  -5   4   0  837.30    8.00   1
   5  -4   3  694.60    6.60   1
  -5   4  -3  690.20    6.60   1
   5  -4   6  507.50    5.00   1
  -5   4  -6  497.90    5.40   1
   5  -4   9   23.30    0.60   1
  -5   4  -9   24.10    0.70   1
   5  -4  12  991.00    9.30   1
  -5   4 -12  977.70   10.90   1
   5  -4  15  617.00    6.70   1
  -5   4 -15  597.00    6.50   1
   5  -4  18   38.10    0.90   1
  -5   4 -18   37.10    0.90   1
   5  -4  21  351.20    4.20   1
  -5   4 -21  348.60    4.30   1
   5  -4  24   76.70    1.30   1
  -5   4 -24   79.10    1.50   1
   5  -4  27  281.10    3.60   1
  -5   4 -27  282.90    4.00   1
   5  -4  30  130.20    2.10   1
  -5   4 -30  132.10    2.10   1
   5  -4  33  215.40    3.40   1
  -5   4 -33  213.00    3.30   1
   5  -4  36  475.60    7.10   1
  -5   4 -36  481.20    7.00   1
   5  -4  39  122.20    3.80   1
  -5   4 -39  128.50    2.50   1
   5  -4  42   30.20    1.50   1
  -5   4 -42   33.00    1.30   1
   5  -4  45  154.80    3.60   1
  -5   4 -45  155.00    3.10   1
   5  -4  48    0.80    0.90   1
  -5   4 -48    0.80    0.80   1
   5  -4  51   70.80    2.30   1
  -5   4 -51   73.40    2.20   1
   5  -4  54    0.50    1.10   1
  -5   4 -54    2.90    1.00   1
   5  -4  57  269.50    5.80   1
  -5   4 -57  280.90    5.50   1
   5  -4  60  169.00    5.00   1
  -5   4 -60  175.60    5.00   1
   5  -4  63   13.10    1.90   1
  -5   4 -63   11.30    1.90   1
   5  -4  66   13.00    2.20   1
  -5   4 -66   12.00    1.80   1
   5  -4  69  177.70    6.00   1
  -5   4 -69  187.80    6.30   1
   5  -3 -67   67.00    3.50   1
  -5   3  67   63.40    3.10   1
   5  -3 -64   10.00    1.60   1
  -5   3  64    3.10    1.80   1
   5  -3 -61   49.20    2.50   1
  -5   3  61   41.20    2.30   1
   5  -3 -58   17.10    1.80   1
  -5   3  58   18.50    1.90   1
   5  -3 -55  189.80    4.50   1
  -5   3  55  193.00    4.80   1
   5  -3 -52  196.20    4.20   1
  -5   3  52  197.90    4.50   1
   5  -3 -49   19.30    1.30   1
  -5   3  49   18.60    1.30   1
   5  -3 -46   77.80    2.00   1
  -5   3  46   78.30    2.20   1
   5  -3 -43  156.70    3.00   1
  -5   3  43  158.10    3.40   1
   5  -3 -40    3.20    0.70   1
  -5   3  40    4.00    0.70   1
   5  -3 -37    8.30    0.80   1
  -5   3  37    8.80    0.90   1
   5  -3 -34    1.70    0.50   1
  -5   3  34    1.20    0.60   1
   5  -3 -31  162.30    2.40   1
  -5   3  31  160.30    2.60   1
   5  -3 -28  652.40    8.20   1
  -5   3  28  643.30    9.40   1
   5  -3 -25   43.80    1.00   1
  -5   3  25   42.20    1.30   1
   5  -3 -22    3.10    0.40   1
  -5   3  22    2.60    0.70   1
   5  -3 -19  272.90    4.00   1
  -5   3  19  275.80    3.80   1
   5  -3 -16   30.80    0.80   1
  -5   3  16   29.90    0.70   1
   5  -3 -13  266.10    3.50   1
  -5   3  13  272.40    3.10   1
   5  -3 -10    3.60    0.40   1
  -5   3  10    4.50    0.30   1
   5  -3  -7  300.50    4.30   1
  -5   3   7  315.40    3.20   1
   5  -3  -4 1282.70   12.30   1
  -5   3   4 1273.80   11.00   1
   5  -3  -1  146.30    1.80   1
  -5   3   1  148.60    1.50   1
   5  -3   2    6.90    0.40   1
  -5   3  -2    7.60    0.30   1
   5  -3   5  357.90    3.70   1
  -5   3  -5  363.20    3.70   1
   5  -3   8   23.30    0.50   1
  -5   3  -8   24.20    0.50   1
   5  -3  11  229.90    2.50   1
  -5   3 -11  230.60    2.70   1
   5  -3  14   34.60    0.80   1
  -5   3 -14   35.90    0.70   1
   5  -3  17  279.40    2.90   1
  -5   3 -17  273.50    3.20   1
   5  -3  20  754.90    7.20   1
  -5   3 -20  745.30    7.80   1
   5  -3  23  566.60    6.70   1
  -5   3 -23  556.50    6.90   1
   5  -3  26  231.10    3.30   1
  -5   3 -26  232.20    3.30   1
   5  -3  29   44.30    1.00   1
  -5   3 -29   44.20    1.10   1
   5  -3  32  134.30    2.10   1
  -5   3 -32  136.40    2.10   1
   5  -3  35  307.30    4.50   1
  -5   3 -35  309.20    4.00   1
   5  -3  38   54.80    1.60   1
  -5   3 -38   52.20    1.20   1
   5  -3  41    0.20    0.80   1
  -5   3 -41    0.00    0.60   1
   5  -3  44  288.00    5.20   1
  -5   3 -44  285.50    4.30   1
   5  -3  47  117.50    3.00   1
  -5   3 -47  118.70    2.50   1
   5  -3  50  196.40    4.10   1
  -5   3 -50  194.30    4.00   1
   5  -3  53   21.90    1.40   1
  -5   3 -53   22.70    1.30   1
   5  -3  56  163.00    4.40   1
  -5   3 -56  171.70    4.60   1
   5  -3  59   91.50    3.20   1
  -5   3 -59   90.10    3.20   1
   5  -3  62   57.10    2.80   1
  -5   3 -62   63.20    3.00   1
   5  -3  65   62.70    3.00   1
  -5   3 -65   68.10    3.20   1
   5  -3  68   31.60    2.80   1
  -5   3 -68   37.90    2.70   1
   5  -2 -68   31.50    2.30   1
  -5   2  68   32.70    2.50   1
   5  -2 -65   67.60    3.00   1
  -5   2  65   65.70    3.10   1
   5  -2 -62   57.00    2.60   1
  -5   2  62   59.80    2.50   1
   5  -2 -59   93.30    2.80   1
  -5   2  59   92.80    2.90   1
   5  -2 -56  177.00    3.90   1
  -5   2  56  175.10    4.20   1
   5  -2 -53   21.70    1.30   1
  -5   2  53   20.30    1.40   1
   5  -2 -50  198.60    3.90   1
  -5   2  50  191.60    4.40   1
   5  -2 -47  120.10    2.60   1
  -5   2  47  121.70    3.10   1
   5  -2 -44  286.30    5.20   1
  -5   2  44  282.70    5.40   1
   5  -2 -41   -0.10    0.80   1
  -5   2  41    0.00    0.70   1
   5  -2 -38   51.00    1.40   1
  -5   2  38   53.20    1.50   1
   5  -2 -35  307.80    4.00   1
  -5   2  35  296.10    4.10   1
   5  -2 -32  140.20    2.30   1
  -5   2  32  138.60    2.20   1
   5  -2 -29   44.70    1.00   1
  -5   2  29   42.70    1.10   1
   5  -2 -26  234.10    2.90   1
  -5   2  26  235.80    4.20   1
   5  -2 -23  562.30    6.20   1
  -5   2  23  562.70   10.20   1
   5  -2 -20  739.00    7.90   1
  -5   2  20  742.00   10.80   1
   5  -2 -17  269.50    3.10   1
  -5   2  17  271.90    3.60   1
   5  -2 -14   35.30    0.60   1
  -5   2  14   32.40    0.90   1
   5  -2 -11  227.70    3.10   1
  -5   2  11  232.80    2.70   1
   5  -2  -8   23.90    0.50   1
  -5   2   8   23.50    0.50   1
   5  -2  -5  361.80    4.00   1
  -5   2   5  362.60    3.50   1
   5  -2  -2    7.20    0.30   1
  -5   2   2    7.20    0.30   1
   5  -2   1  147.10    1.60   1
  -5   2  -1  148.60    1.50   1
   5  -2   4 1256.40   10.80   1
  -5   2  -4 1280.20   11.90   1
   5  -2   7  316.30    3.10   1
  -5   2  -7  315.20    3.20   1
   5  -2  10    4.40    0.30   1
  -5   2 -10    3.80    0.30   1
   5  -2  13  268.90    2.90   1
  -5   2 -13  273.40    3.00   1
   5  -2  16   30.50    0.60   1
  -5   2 -16   29.90    0.70   1
   5  -2  19  281.20    3.00   1
  -5   2 -19  281.20    3.20   1
   5  -2  22    2.50    0.30   1
  -5   2 -22    3.20    0.40   1
   5  -2  25   44.20    0.90   1
  -5   2 -25   43.80    1.00   1
   5  -2  28  676.00    7.00   1
  -5   2 -28  674.60    8.00   1
   5  -2  31  163.70    2.10   1
  -5   2 -31  163.90    2.30   1
   5  -2  34    1.10    0.30   1
  -5   2 -34    1.70    0.50   1
   5  -2  37    9.10    0.50   1
  -5   2 -37    9.20    0.60   1
   5  -2  40    3.70    0.80   1
  -5   2 -40    2.00    0.60   1
   5  -2  43  157.30    3.30   1
  -5   2 -43  163.50    2.70   1
   5  -2  46   78.30    2.20   1
  -5   2 -46   81.20    1.90   1
   5  -2  49   18.70    1.20   1
  -5   2 -49   18.70    1.00   1
   5  -2  52  196.00    4.50   1
  -5   2 -52  195.90    5.20   1
   5  -2  55  194.90    4.90   1
  -5   2 -55  196.20    5.10   1
   5  -2  58   16.50    1.70   1
  -5   2 -58   13.70    1.80   1
   5  -2  61   48.00    2.50   1
  -5   2 -61   43.80    2.60   1
   5  -2  64   10.50    1.90   1
  -5   2 -64    8.00    1.80   1
   5  -2  67   66.60    3.70   1
  -5   2 -67   66.10    3.40   1
   5  -1 -69  184.60    6.20   1
  -5   1  69  185.00    6.90   1
   5  -1 -66   10.40    1.90   1
  -5   1  66   12.40    1.80   1
   5  -1 -63   13.50    1.80   1
  -5   1  63   12.50    1.80   1
   5  -1 -60  178.30    4.90   1
  -5   1  60  168.80    4.60   1
   5  -1 -57  275.70    5.60   1
  -5   1  57  267.60    5.60   1
   5  -1 -54    0.80    1.00   1
  -5   1  54    2.00    1.20   1
   5  -1 -51   71.50    2.10   1
  -5   1  51   69.20    2.20   1
   5  -1 -48   -0.20    0.80   1
  -5   1  48    0.60    0.90   1
   5  -1 -45  158.00    3.20   1
  -5   1  45  153.00    3.30   1
   5  -1 -42   33.20    1.20   1
  -5   1  42   34.00    1.50   1
   5  -1 -39  124.40    2.30   1
  -5   1  39  128.50    2.50   1
   5  -1 -36  479.50    7.00   1
  -5   1  36  478.20    7.20   1
   5  -1 -33  212.90    3.30   1
  -5   1  33  215.70    3.10   1
   5  -1 -30  126.20    2.50   1
  -5   1  30  132.70    2.30   1
   5  -1 -27  282.10    4.70   1
  -5   1  27  287.90    4.10   1
   5  -1 -24   75.00    1.60   1
  -5   1  24   78.10    1.40   1
   5  -1 -21  354.50    3.80   1
  -5   1  21  350.80    4.60   1
   5  -1 -18   37.40    0.70   1
  -5   1  18   37.30    0.80   1
   5  -1 -15  610.00    7.10   1
  -5   1  15  613.30    7.40   1
   5  -1 -12  961.00   10.70   1
  -5   1  12  981.80   10.50   1
   5  -1  -9   23.50    0.60   1
  -5   1   9   23.70    0.60   1
   5  -1  -6  498.40    5.60   1
  -5   1   6  499.60    5.00   1
   5  -1  -3  691.30    7.20   1
  -5   1   3  691.70    6.40   1
   5  -1   0  847.40    8.20   1
  -5   1   0  850.10    8.00   1
   5  -1   3   84.80    1.10   1
  -5   1  -3   84.10    1.10   1
   5  -1   6    8.90    0.40   1
  -5   1  -6    8.60    0.40   1
   5  -1   9 1054.10    9.50   1
  -5   1  -9 1056.40   10.10   1
   5  -1  12  284.50    2.90   1
  -5   1 -12  286.00    3.00   1
   5  -1  15  128.80    1.50   1
  -5   1 -15  126.20    1.70   1
   5  -1  18  315.80    3.40   1
  -5   1 -18  314.90    3.40   1
   5  -1  21 1112.60   10.90   1
  -5   1 -21 1092.30   11.60   1
   5  -1  24  586.30    6.00   1
  -5   1 -24  578.30    6.60   1
   5  -1  27  299.30    3.30   1
  -5   1 -27  294.00    3.90   1
   5  -1  30   60.50    0.90   1
  -5   1 -30   59.30    1.30   1
   5  -1  33  270.50    3.00   1
  -5   1 -33  272.40    3.50   1
   5  -1  36   47.10    0.90   1
  -5   1 -36   47.60    1.10   1
   5  -1  39  303.10    4.90   1
  -5   1 -39  318.20    5.40   1
   5  -1  42   33.50    1.20   1
  -5   1 -42   31.70    1.00   1
   5  -1  45   43.50    2.20   1
  -5   1 -45   42.00    1.60   1
   5  -1  48  248.30    5.70   1
  -5   1 -48  251.60    5.00   1
   5  -1  51  188.70    5.10   1
  -5   1 -51  198.80    4.20   1
   5  -1  54   39.40    2.00   1
  -5   1 -54   40.80    1.80   1
   5  -1  57   36.10    2.30   1
  -5   1 -57   36.20    2.10   1
   5  -1  60    1.70    2.00   1
  -5   1 -60    0.00    1.30   1
   5  -1  63  141.50    5.10   1
  -5   1 -63  130.10    4.70   1
   5  -1  66    3.00    1.80   1
  -5   1 -66    0.70    2.10   1
   5  -1  69    3.00    2.00   1
  -5   1 -69    5.90    2.30   1
   5   0 -67   -0.90    2.00   1
  -5   0  67    1.40    1.80   1
   5   0 -64   11.20    2.00   1
  -5   0  64    7.00    1.90   1
   5   0 -61    1.20    1.40   1
  -5   0  61    0.50    1.30   1
   5   0 -58    2.90    1.30   1
  -5   0  58    2.30    1.30   1
   5   0 -55   -0.50    1.00   1
  -5   0  55    0.80    1.20   1
   5   0 -52  370.00    6.20   1
  -5   0  52  359.10    6.90   1
   5   0 -49    0.80    0.90   1
  -5   0  49    1.30    1.00   1
   5   0 -46    0.00    0.70   1
  -5   0  46    1.30    0.80   1
   5   0 -43    0.20    0.70   1
  -5   0  43    1.30    0.80   1
   5   0 -40   56.30    1.70   1
  -5   0  40   59.90    1.80   1
   5   0 -37    0.70    0.80   1
  -5   0  37    1.90    0.80   1
   5   0 -34  211.80    3.90   1
  -5   0  34  213.20    4.70   1
   5   0 -31    0.60    0.60   1
  -5   0  31    0.30    0.60   1
   5   0 -28  761.90    9.60   1
  -5   0  28  779.10    8.80   1
   5   0 -25    0.70    0.40   1
  -5   0  25    0.80    0.40   1
   5   0 -22  282.20    4.10   1
  -5   0  22  283.10    3.50   1
   5   0 -19    1.10    0.30   1
  -5   0  19    0.40    0.30   1
   5   0 -16    6.60    0.50   1
  -5   0  16    7.70    0.50   1
   5   0 -13    1.20    0.40   1
  -5   0  13    1.20    0.30   1
   5   0 -10  443.40    5.70   1
  -5   0  10  446.30    4.70   1
   5   0  -7    0.10    0.30   1
  -5   0   7    0.50    0.30   1
   5   0  -4  627.80    7.00   1
  -5   0   4  624.60    6.20   1
   5   0  -1    0.70    0.40   1
  -5   0   1    0.20    0.30   1
   5   0   2  285.10    3.20   1
  -5   0  -2  279.00    3.00   1
   5   0   5    0.60    0.30   1
  -5   0  -5    0.40    0.30   1
   5   0   8  179.40    2.20   1
  -5   0  -8  177.40    2.10   1
   5   0  11    0.40    0.30   1
  -5   0 -11    0.40    0.30   1
   5   0  14  255.50    3.20   1
  -5   0 -14  255.20    2.90   1
   5   0  17    0.20    0.30   1
  -5   0 -17    0.50    0.30   1
   5   0  20  145.90    2.10   1
  -5   0 -20  145.40    2.10   1
   5   0  23    0.90    0.40   1
  -5   0 -23    1.30    0.40   1
   5   0  26  371.60    4.40   1
  -5   0 -26  370.70    5.00   1
   5   0  29    0.10    0.40   1
  -5   0 -29    0.00    0.40   1
   5   0  32  525.90    7.00   1
  -5   0 -32  538.60    7.50   1
   5   0  35    0.60    0.50   1
  -5   0 -35    0.50    0.60   1
   5   0  38  114.50    2.50   1
  -5   0 -38  119.20    2.70   1
   5   0  41    0.60    0.80   1
  -5   0 -41    0.00    0.80   1
   5   0  44   32.40    1.60   1
  -5   0 -44   30.40    1.50   1
   5   0  47   -1.40    1.00   1
  -5   0 -47    0.70    0.90   1
   5   0  50  216.70    4.90   1
  -5   0 -50  224.30    4.70   1
   5   0  53   -0.90    1.00   1
  -5   0 -53   -0.40    1.00   1
   5   0  56  461.40    8.70   1
  -5   0 -56  455.50   10.00   1
   5   0  59   -2.60    1.40   1
  -5   0 -59   -0.60    1.70   1
   5   0  62   25.60    2.30   1
  -5   0 -62   28.20    3.40   1
   5   0  65    2.30    1.90   1
  -5   0 -65   -2.20    1.80   1
   6  -5 -64   58.30    3.70   1
  -6   5  64   66.30    3.30   1
   6  -5 -61   18.90    2.10   1
  -6   5  61   13.60    1.80   1
   6  -5 -58  131.70    5.20   1
  -6   5  58  130.40    4.10   1
   6  -5 -55   23.10    2.10   1
  -6   5  55   23.80    1.90   1
   6  -5 -52    3.80    1.40   1
  -6   5  52    7.60    1.30   1
   6  -5 -49   82.00    2.90   1
  -6   5  49   81.20    2.80   1
   6  -5 -46   16.30    1.50   1
  -6   5  46   16.40    1.30   1
   6  -5 -43   80.50    3.00   1
  -6   5  43   81.20    2.50   1
   6  -5 -40  196.10    4.60   1
  -6   5  40  189.50    3.80   1
   6  -5 -37  179.50    3.60   1
  -6   5  37  182.90    3.70   1
   6  -5 -34   40.90    1.60   1
  -6   5  34   42.30    1.60   1
   6  -5 -31    2.80    1.00   1
  -6   5  31    2.40    0.80   1
   6  -5 -28    1.00    0.50   1
  -6   5  28    1.00    0.80   1
   6  -5 -25  153.00    2.60   1
  -6   5  25  149.20    2.70   1
   6  -5 -22   10.00    0.60   1
  -6   5  22    9.90    0.60   1
   6  -5 -19   23.90    0.80   1
  -6   5  19   23.20    0.80   1
   6  -5 -16  725.10    9.00   1
  -6   5  16  726.80    9.30   1
   6  -5 -13  439.20    5.40   1
  -6   5  13  438.20    5.50   1
   6  -5 -10   71.50    1.20   1
  -6   5  10   72.00    1.20   1
   6  -5  -7   61.70    1.10   1
  -6   5   7   60.50    1.20   1
   6  -5  -4   50.70    1.00   1
  -6   5   4   49.60    1.00   1
   6  -5  -1  640.80    7.10   1
  -6   5   1  623.20    7.20   1
   6  -5   2   25.00    0.70   1
  -6   5  -2   24.90    0.70   1
   6  -5   5  220.40    2.70   1
  -6   5  -5  218.10    2.80   1
   6  -5   8 1061.80   11.40   1
  -6   5  -8 1036.10   11.80   1
   6  -5  11   39.00    0.80   1
  -6   5 -11   39.60    1.00   1
   6  -5  14   83.80    1.20   1
  -6   5 -14   81.40    1.40   1
   6  -5  17  212.50    2.80   1
  -6   5 -17  208.20    2.90   1
   6  -5  20    1.20    0.40   1
  -6   5 -20    1.00    0.50   1
   6  -5  23    1.40    0.50   1
  -6   5 -23    2.10    0.50   1
   6  -5  26   18.50    0.70   1
  -6   5 -26   19.20    0.70   1
   6  -5  29  132.70    2.30   1
  -6   5 -29  132.00    2.40   1
   6  -5  32  655.90   11.00   1
  -6   5 -32  637.10    9.00   1
   6  -5  35   29.90    1.20   1
  -6   5 -35   30.40    1.40   1
   6  -5  38  163.60    3.40   1
  -6   5 -38  158.30    3.20   1
   6  -5  41  132.40    3.00   1
  -6   5 -41  139.50    3.20   1
   6  -5  44  155.40    3.40   1
  -6   5 -44  147.20    3.30   1
   6  -5  47    0.60    0.90   1
  -6   5 -47    1.30    0.90   1
   6  -5  50   46.90    2.00   1
  -6   5 -50   50.50    2.00   1
   6  -5  53   65.40    2.50   1
  -6   5 -53   59.20    2.30   1
   6  -5  56   98.40    3.30   1
  -6   5 -56   97.70    3.20   1
   6  -5  59   15.10    1.80   1
  -6   5 -59   10.90    2.20   1
   6  -5  62   62.30    3.20   1
  -6   5 -62   60.60    4.40   1
   6  -5  65   39.40    3.20   1
  -6   5 -65   36.90    3.80   1
   6  -4 -65   -0.50    1.70   1
  -6   4  65   -4.20    1.80   1
   6  -4 -62   93.00    4.00   1
  -6   4  62   83.40    3.20   1
   6  -4 -59    3.10    1.60   1
  -6   4  59    1.30    1.30   1
   6  -4 -56  211.70    6.20   1
  -6   4  56  201.70    4.90   1
   6  -4 -53    7.60    1.70   1
  -6   4  53    6.80    1.40   1
   6  -4 -50   42.90    2.10   1
  -6   4  50   45.00    1.90   1
   6  -4 -47   18.00    1.60   1
  -6   4  47   15.20    1.20   1
   6  -4 -44  126.90    3.20   1
  -6   4  44  121.60    3.20   1
   6  -4 -41   23.50    1.30   1
  -6   4  41   22.80    1.20   1
   6  -4 -38  162.40    3.70   1
  -6   4  38  159.00    3.20   1
   6  -4 -35    1.40    0.70   1
  -6   4  35    0.70    0.70   1
   6  -4 -32  427.30    6.80   1
  -6   4  32  413.50    7.00   1
   6  -4 -29   33.20    1.20   1
  -6   4  29   32.60    1.30   1
   6  -4 -26   16.50    1.00   1
  -6   4  26   13.70    1.00   1
   6  -4 -23   43.90    1.40   1
  -6   4  23   42.90    1.10   1
   6  -4 -20    0.50    0.40   1
  -6   4  20    1.50    0.40   1
   6  -4 -17   77.00    1.50   1
  -6   4  17   74.90    1.50   1
   6  -4 -14   31.00    0.80   1
  -6   4  14   28.60    0.70   1
   6  -4 -11   49.50    1.10   1
  -6   4  11   49.80    0.90   1
   6  -4  -8 1353.70   16.00   1
  -6   4   8 1362.20   13.00   1
   6  -4  -5   15.50    0.50   1
  -6   4   5   15.80    0.60   1
   6  -4  -2   49.40    1.00   1
  -6   4   2   47.60    0.90   1
   6  -4   1  335.60    3.90   1
  -6   4  -1  336.90    4.00   1
   6  -4   4   42.60    0.90   1
  -6   4  -4   43.70    1.00   1
   6  -4   7    5.20    0.50   1
  -6   4  -7    5.50    0.50   1
   6  -4  10    0.60    0.40   1
  -6   4 -10    0.20    0.40   1
   6  -4  13   33.60    0.70   1
  -6   4 -13   32.60    0.80   1
   6  -4  16 1011.90   11.70   1
  -6   4 -16  991.80   11.30   1
   6  -4  19    1.00    0.30   1
  -6   4 -19    0.40    0.50   1
   6  -4  22   29.90    0.70   1
  -6   4 -22   29.00    0.90   1
   6  -4  25   14.50    0.60   1
  -6   4 -25   15.50    0.80   1
   6  -4  28   17.20    0.70   1
  -6   4 -28   18.60    0.90   1
   6  -4  31   27.70    0.90   1
  -6   4 -31   26.30    1.00   1
   6  -4  34  127.00    2.50   1
  -6   4 -34  122.80    2.40   1
   6  -4  37   36.20    1.40   1
  -6   4 -37   35.20    1.40   1
   6  -4  40  194.60    3.80   1
  -6   4 -40  198.00    4.10   1
   6  -4  43   26.60    1.40   1
  -6   4 -43   27.20    1.40   1
   6  -4  46    7.00    1.30   1
  -6   4 -46    6.70    1.10   1
   6  -4  49    3.80    1.10   1
  -6   4 -49    1.90    1.00   1
   6  -4  52   12.50    1.50   1
  -6   4 -52   13.90    1.50   1
   6  -4  55    1.00    1.60   1
  -6   4 -55    3.40    1.30   1
   6  -4  58  110.60    3.90   1
  -6   4 -58  110.60    4.50   1
   6  -4  61   -1.10    1.40   1
  -6   4 -61    0.10    1.80   1
   6  -4  64   49.50    3.00   1
  -6   4 -64   48.90    3.50   1
   6  -3 -66   37.40    2.80   1
  -6   3  66   34.20    2.40   1
   6  -3 -63   85.90    3.80   1
  -6   3  63   81.40    3.50   1
   6  -3 -60   64.30    3.10   1
  -6   3  60   59.50    2.80   1
   6  -3 -57   19.50    1.80   1
  -6   3  57   17.50    1.50   1
   6  -3 -54  173.10    4.30   1
  -6   3  54  178.00    3.90   1
   6  -3 -51  141.20    4.70   1
  -6   3  51  150.30    3.50   1
   6  -3 -48   20.50    1.50   1
  -6   3  48   22.20    1.50   1
   6  -3 -45    6.80    1.20   1
  -6   3  45    7.70    1.00   1
   6  -3 -42   44.20    1.50   1
  -6   3  42   47.70    1.70   1
   6  -3 -39  243.20    4.20   1
  -6   3  39  234.20    4.40   1
   6  -3 -36  398.50    5.80   1
  -6   3  36  405.80    6.30   1
   6  -3 -33    0.90    0.60   1
  -6   3  33    0.40    0.80   1
   6  -3 -30   17.60    0.80   1
  -6   3  30   16.60    1.10   1
   6  -3 -27  368.10    5.30   1
  -6   3  27  364.50    6.70   1
   6  -3 -24    1.10    0.70   1
  -6   3  24    1.10    0.70   1
   6  -3 -21   40.60    1.30   1
  -6   3  21   41.00    1.40   1
   6  -3 -18  104.10    1.60   1
  -6   3  18  103.20    1.80   1
   6  -3 -15  419.70    5.40   1
  -6   3  15  411.70    5.40   1
   6  -3 -12 1523.70   17.80   1
  -6   3  12 1581.00   16.50   1
   6  -3  -9  195.20    3.00   1
  -6   3   9  203.20    2.60   1
   6  -3  -6   39.60    0.90   1
  -6   3   6   36.30    0.70   1
   6  -3  -3  304.20    3.80   1
  -6   3   3  309.10    3.50   1
   6  -3   0  116.20    1.80   1
  -6   3   0  119.10    1.70   1
   6  -3   3  306.30    3.60   1
  -6   3  -3  309.90    3.70   1
   6  -3   6   37.40    0.80   1
  -6   3  -6   39.00    0.80   1
   6  -3   9  198.30    2.50   1
  -6   3  -9  198.50    2.50   1
   6  -3  12 1535.60   15.40   1
  -6   3 -12 1523.20   15.30   1
   6  -3  15  410.30    4.80   1
  -6   3 -15  404.10    4.80   1
   6  -3  18   98.70    1.60   1
  -6   3 -18   99.40    1.70   1
   6  -3  21   40.40    1.00   1
  -6   3 -21   40.60    1.10   1
   6  -3  24    1.60    0.30   1
  -6   3 -24    0.20    0.50   1
   6  -3  27  369.20    5.00   1
  -6   3 -27  361.20    5.10   1
   6  -3  30   15.50    0.90   1
  -6   3 -30   16.00    0.80   1
   6  -3  33    1.70    0.70   1
  -6   3 -33   -1.10    0.60   1
   6  -3  36  403.40    7.10   1
  -6   3 -36  403.60    5.80   1
   6  -3  39  232.70    5.10   1
  -6   3 -39  235.70    3.90   1
   6  -3  42   46.20    1.60   1
  -6   3 -42   45.30    1.40   1
   6  -3  45    8.80    1.00   1
  -6   3 -45    7.00    1.00   1
   6  -3  48   20.20    1.50   1
  -6   3 -48   22.90    1.40   1
   6  -3  51  155.00    4.50   1
  -6   3 -51  149.10    4.80   1
   6  -3  54  167.50    4.60   1
  -6   3 -54  174.20    5.20   1
   6  -3  57   23.40    2.00   1
  -6   3 -57   19.90    2.70   1
   6  -3  60   62.10    2.90   1
  -6   3 -60   62.70    3.40   1
   6  -3  63   83.60    3.60   1
  -6   3 -63   87.20    4.20   1
   6  -3  66   32.10    3.10   1
  -6   3 -66   37.10    3.30   1
   6  -2 -64   45.60    2.70   1
  -6   2  64   39.50    2.40   1
   6  -2 -61   -0.40    1.60   1
  -6   2  61    1.50    1.30   1
   6  -2 -58  117.70    4.20   1
  -6   2  58  115.80    3.60   1
   6  -2 -55    0.00    1.50   1
  -6   2  55    5.00    1.30   1
   6  -2 -52   12.40    1.40   1
  -6   2  52   13.10    1.40   1
   6  -2 -49    3.50    1.00   1
  -6   2  49    3.90    1.00   1
   6  -2 -46    5.60    0.90   1
  -6   2  46    6.20    1.00   1
   6  -2 -43   26.70    1.30   1
  -6   2  43   25.60    1.50   1
   6  -2 -40  197.60    3.80   1
  -6   2  40  201.10    4.60   1
   6  -2 -37   38.10    1.30   1
  -6   2  37   33.00    1.40   1
   6  -2 -34  124.00    2.50   1
  -6   2  34  120.10    2.40   1
   6  -2 -31   25.80    0.90   1
  -6   2  31   27.50    1.20   1
   6  -2 -28   19.00    0.60   1
  -6   2  28   18.70    1.00   1
   6  -2 -25   15.40    0.50   1
  -6   2  25   15.20    1.10   1
   6  -2 -22   30.10    0.70   1
  -6   2  22   30.80    1.00   1
   6  -2 -19    0.10    0.30   1
  -6   2  19    1.10    0.30   1
   6  -2 -16 1013.20   11.20   1
  -6   2  16 1027.30   11.70   1
   6  -2 -13   32.50    0.80   1
  -6   2  13   32.50    0.90   1
   6  -2 -10    0.70    0.30   1
  -6   2  10    0.20    0.30   1
   6  -2  -7    5.40    0.40   1
  -6   2   7    6.50    0.50   1
   6  -2  -4   43.30    0.90   1
  -6   2   4   43.60    0.90   1
   6  -2  -1  336.60    4.00   1
  -6   2   1  340.60    3.70   1
   6  -2   2   49.60    0.90   1
  -6   2  -2   51.40    1.00   1
   6  -2   5   15.40    0.50   1
  -6   2  -5   15.00    0.60   1
   6  -2   8 1332.00   12.90   1
  -6   2  -8 1332.70   12.80   1
   6  -2  11   48.40    0.90   1
  -6   2 -11   49.60    1.00   1
   6  -2  14   31.70    0.70   1
  -6   2 -14   30.90    0.80   1
   6  -2  17   75.60    1.30   1
  -6   2 -17   75.50    1.30   1
   6  -2  20    0.40    0.40   1
  -6   2 -20    1.40    0.50   1
   6  -2  23   42.50    0.90   1
  -6   2 -23   41.10    1.10   1
   6  -2  26   15.50    0.60   1
  -6   2 -26   15.60    0.90   1
   6  -2  29   32.40    0.90   1
  -6   2 -29   33.80    1.10   1
   6  -2  32  424.20    6.20   1
  -6   2 -32  417.40    6.20   1
   6  -2  35    0.80    0.40   1
  -6   2 -35    2.20    0.70   1
   6  -2  38  164.90    3.20   1
  -6   2 -38  162.40    3.20   1
   6  -2  41   21.80    1.20   1
  -6   2 -41   22.90    1.10   1
   6  -2  44  128.40    2.90   1
  -6   2 -44  126.30    2.90   1
   6  -2  47   15.70    1.50   1
  -6   2 -47   18.10    1.50   1
   6  -2  50   44.60    2.60   1
  -6   2 -50   42.20    2.10   1
   6  -2  53    5.70    1.80   1
  -6   2 -53    7.00    1.60   1
   6  -2  56  198.80    5.70   1
  -6   2 -56  192.60    5.80   1
   6  -2  59   -0.10    1.80   1
  -6   2 -59    1.80    1.70   1
   6  -2  62   91.10    4.20   1
  -6   2 -62   95.60    4.60   1
   6  -2  65    1.20    2.00   1
  -6   2 -65    2.20    2.30   1
   6  -1 -65   45.70    2.80   1
  -6   1  65   38.60    2.50   1
   6  -1 -62   63.70    3.10   1
  -6   1  62   57.00    2.80   1
   6  -1 -59   15.30    2.00   1
  -6   1  59   14.20    1.80   1
   6  -1 -56   95.00    3.40   1
  -6   1  56  100.30    3.10   1
   6  -1 -53   63.20    2.50   1
  -6   1  53   59.10    2.20   1
   6  -1 -50   45.50    2.30   1
  -6   1  50   50.00    1.90   1
   6  -1 -47   -1.90    1.00   1
  -6   1  47    0.00    1.00   1
   6  -1 -44  148.30    3.30   1
  -6   1  44  148.00    3.20   1
   6  -1 -41  141.80    3.10   1
  -6   1  41  134.40    2.90   1
   6  -1 -38  163.70    3.10   1
  -6   1  38  163.30    3.30   1
   6  -1 -35   29.80    1.20   1
  -6   1  35   29.30    1.30   1
   6  -1 -32  639.20   10.00   1
  -6   1  32  646.30   10.30   1
   6  -1 -29  135.80    2.80   1
  -6   1  29  140.30    2.40   1
   6  -1 -26   20.30    1.00   1
  -6   1  26   19.00    0.70   1
   6  -1 -23    1.10    0.30   1
  -6   1  23    1.80    0.30   1
   6  -1 -20    1.30    0.50   1
  -6   1  20    1.40    0.30   1
   6  -1 -17  210.40    3.30   1
  -6   1  17  211.00    2.70   1
   6  -1 -14   80.80    1.30   1
  -6   1  14   83.90    1.30   1
   6  -1 -11   39.80    0.90   1
  -6   1  11   39.20    0.70   1
   6  -1  -8 1069.10   12.70   1
  -6   1   8 1065.20   10.90   1
   6  -1  -5  222.50    2.80   1
  -6   1   5  219.20    2.80   1
   6  -1  -2   25.70    0.70   1
  -6   1   2   25.30    0.60   1
   6  -1   1  639.00    7.60   1
  -6   1  -1  631.10    6.80   1
   6  -1   4   49.10    1.00   1
  -6   1  -4   50.80    1.00   1
   6  -1   7   62.30    1.10   1
  -6   1  -7   61.70    1.10   1
   6  -1  10   71.40    1.20   1
  -6   1 -10   70.50    1.20   1
   6  -1  13  431.10    5.10   1
  -6   1 -13  437.80    4.80   1
   6  -1  16  726.40    8.20   1
  -6   1 -16  737.30    8.30   1
   6  -1  19   22.90    0.70   1
  -6   1 -19   22.90    0.70   1
   6  -1  22    9.50    0.50   1
  -6   1 -22   11.30    0.50   1
   6  -1  25  150.70    2.20   1
  -6   1 -25  151.70    2.20   1
   6  -1  28    0.20    0.50   1
  -6   1 -28    0.90    0.50   1
   6  -1  31    3.70    0.90   1
  -6   1 -31    2.30    0.50   1
   6  -1  34   39.00    1.30   1
  -6   1 -34   41.90    1.50   1
   6  -1  37  182.30    3.50   1
  -6   1 -37  176.70    3.40   1
   6  -1  40  194.00    4.30   1
  -6   1 -40  196.10    4.50   1
   6  -1  43   86.30    2.80   1
  -6   1 -43   80.10    2.60   1
   6  -1  46   17.40    1.30   1
  -6   1 -46   15.30    1.40   1
   6  -1  49   80.20    2.70   1
  -6   1 -49   81.90    2.90   1
   6  -1  52    5.80    1.20   1
  -6   1 -52    3.00    1.30   1
   6  -1  55   27.90    2.00   1
  -6   1 -55   25.50    2.40   1
   6  -1  58  135.20    4.50   1
  -6   1 -58  129.90    5.20   1
   6  -1  61   15.50    2.00   1
  -6   1 -61   18.70    2.40   1
   6  -1  64   56.90    3.30   1
  -6   1 -64   58.00    3.60   1
   6   0 -63    4.20    2.50   1
  -6   0  63    1.70    2.10   1
   6   0 -60   70.90    3.40   1
  -6   0  60   62.80    3.20   1
   6   0 -57    1.20    1.60   1
  -6   0  57    2.10    1.70   1
   6   0 -54  346.90    8.60   1
  -6   0  54  339.40    7.80   1
   6   0 -51    1.70    1.50   1
  -6   0  51    0.80    1.20   1
   6   0 -48  430.60    7.70   1
  -6   0  48  422.50    7.40   1
   6   0 -45   -0.10    1.00   1
  -6   0  45    1.10    0.90   1
   6   0 -42  398.50    7.00   1
  -6   0  42  401.70    7.30   1
   6   0 -39    1.40    0.90   1
  -6   0  39    0.00    0.80   1
   6   0 -36    8.00    1.00   1
  -6   0  36    9.70    1.00   1
   6   0 -33    0.30    0.80   1
  -6   0  33    1.30    0.70   1
   6   0 -30  607.60    9.60   1
  -6   0  30  614.90    8.30   1
   6   0 -27    0.10    0.50   1
  -6   0  27    1.70    0.60   1
   6   0 -24  340.00    4.90   1
  -6   0  24  342.80    4.60   1
   6   0 -21    0.20    0.50   1
  -6   0  21    0.00    0.40   1
   6   0 -18  933.60   12.30   1
  -6   0  18  947.80   10.10   1
   6   0 -15    0.10    0.40   1
  -6   0  15    0.20    0.30   1
   6   0 -12  425.10    5.40   1
  -6   0  12  425.50    5.50   1
   6   0  -9    0.10    0.40   1
  -6   0   9    0.00    0.50   1
   6   0  -6  351.30    4.60   1
  -6   0   6  343.40    4.70   1
   6   0  -3    0.80    0.60   1
  -6   0   3    0.40    0.40   1
   6   0   0   18.40    0.80   1
  -6   0   0   19.70    0.70   1
   6   0   3    0.30    0.50   1
  -6   0  -3    0.00    0.40   1
   6   0   6  930.30   11.50   1
  -6   0  -6  934.50   11.40   1
   6   0   9    0.50    0.40   1
  -6   0  -9    0.10    0.40   1
   6   0  12 2421.50   26.20   1
  -6   0 -12 2432.10   25.20   1
   6   0  15    0.20    0.30   1
  -6   0 -15    0.30    0.40   1
   6   0  18  279.20    3.60   1
  -6   0 -18  276.40    3.90   1
   6   0  21    0.50    0.40   1
  -6   0 -21    0.00    0.40   1
   6   0  24  190.30    3.70   1
  -6   0 -24  198.50    3.30   1
   6   0  27    0.70    0.60   1
  -6   0 -27    0.20    0.50   1
   6   0  30  244.20    4.80   1
  -6   0 -30  246.20    4.60   1
   6   0  33    0.10    0.90   1
  -6   0 -33    1.70    1.00   1
   6   0  36 1264.50   19.80   1
  -6   0 -36 1282.90   21.00   1
   6   0  39    0.60    0.90   1
  -6   0 -39    1.40    1.00   1
   6   0  42   36.30    1.60   1
  -6   0 -42   35.20    1.90   1
   6   0  45   -0.70    1.00   1
  -6   0 -45    1.10    1.10   1
   6   0  48  201.40    5.40   1
  -6   0 -48  212.30    5.40   1
   6   0  51    0.60    1.20   1
  -6   0 -51    0.30    1.20   1
   6   0  54   24.30    2.00   1
  -6   0 -54   23.80    1.90   1
   6   0  57   -0.40    1.40   1
  -6   0 -57   -1.60    1.50   1
   6   0  60  416.80   10.70   1
  -6   0 -60  417.90   13.10   1
   6   0  63   -1.50    1.90   1
  -6   0 -63    1.40    2.80   1
   7  -6 -59   29.70    2.50   1
  -7   6  59   25.20    2.10   1
   7  -6 -56   47.90    2.80   1
  -7   6  56   51.20    2.60   1
   7  -6 -53   -0.30    1.70   1
  -7   6  53    2.40    1.50   1
   7  -6 -50   48.50    2.50   1
  -7   6  50   50.20    2.40   1
   7  -6 -47   94.00    3.40   1
  -7   6  47   98.90    3.30   1
   7  -6 -44  222.00    5.60   1
  -7   6  44  220.30    5.70   1
   7  -6 -41    0.00    1.20   1
  -7   6  41    0.90    0.90   1
   7  -6 -38    3.10    1.10   1
  -7   6  38    0.90    0.90   1
   7  -6 -35   39.90    1.80   1
  -7   6  35   39.90    1.80   1
   7  -6 -32   13.90    1.30   1
  -7   6  32   13.90    1.20   1
   7  -6 -29    6.00    0.90   1
  -7   6  29    7.30    1.00   1
   7  -6 -26   11.60    0.90   1
  -7   6  26    9.50    1.00   1
   7  -6 -23   25.50    1.20   1
  -7   6  23   23.40    1.00   1
   7  -6 -20  574.90    9.80   1
  -7   6  20  578.00    8.40   1
   7  -6 -17   13.20    0.60   1
  -7   6  17   12.40    0.80   1
   7  -6 -14    0.30    0.40   1
  -7   6  14    1.10    0.30   1
   7  -6 -11  192.20    2.80   1
  -7   6  11  195.60    3.60   1
   7  -6  -8   12.40    0.60   1
  -7   6   8   12.00    0.90   1
   7  -6  -5   59.20    1.40   1
  -7   6   5   60.70    1.70   1
   7  -6  -2   12.70    0.60   1
  -7   6   2   12.10    0.60   1
   7  -6   1  145.60    2.50   1
  -7   6  -1  140.60    2.20   1
   7  -6   4  435.50    5.90   1
  -7   6  -4  436.80    5.50   1
   7  -6   7  111.60    1.90   1
  -7   6  -7  108.60    2.00   1
   7  -6  10   23.60    0.80   1
  -7   6 -10   24.10    1.00   1
   7  -6  13    1.00    0.50   1
  -7   6 -13    0.80    0.50   1
   7  -6  16    0.80    0.50   1
  -7   6 -16    0.90    0.50   1
   7  -6  19  119.80    2.10   1
  -7   6 -19  119.00    2.10   1
   7  -6  22   86.30    1.60   1
  -7   6 -22   86.10    2.00   1
   7  -6  25    1.30    0.60   1
  -7   6 -25    1.70    0.80   1
   7  -6  28  171.50    2.70   1
  -7   6 -28  171.80    3.10   1
   7  -6  31  186.30    3.40   1
  -7   6 -31  181.20    3.60   1
   7  -6  34    0.30    0.70   1
  -7   6 -34    1.40    0.80   1
   7  -6  37    2.10    1.00   1
  -7   6 -37    1.70    0.90   1
   7  -6  40   13.80    1.60   1
  -7   6 -40   10.60    1.30   1
   7  -6  43   77.90    3.00   1
  -7   6 -43   82.10    2.40   1
   7  -6  46   94.10    3.40   1
  -7   6 -46   87.20    2.90   1
   7  -6  49   17.30    2.20   1
  -7   6 -49   19.50    1.50   1
   7  -6  52   48.70    2.50   1
  -7   6 -52   48.70    2.60   1
   7  -6  55    2.10    1.50   1
  -7   6 -55    6.40    1.70   1
   7  -6  58   22.00    2.50   1
  -7   6 -58   25.50    3.20   1
   7  -6  61   14.50    2.60   1
  -7   6 -61   17.60    3.00   1
   7  -5 -60    1.70    2.10   1
  -7   5  60    0.60    1.50   1
   7  -5 -57   99.60    4.70   1
  -7   5  57   93.90    3.50   1
   7  -5 -54   14.00    1.80   1
  -7   5  54   15.40    1.80   1
   7  -5 -51   12.60    1.70   1
  -7   5  51    7.40    1.40   1
   7  -5 -48  196.00    5.20   1
  -7   5  48  195.20    4.40   1
   7  -5 -45  394.80    8.60   1
  -7   5  45  394.60    8.20   1
   7  -5 -42   71.90    2.40   1
  -7   5  42   67.80    2.70   1
   7  -5 -39    1.50    1.20   1
  -7   5  39    1.90    0.90   1
   7  -5 -36    7.80    1.10   1
  -7   5  36    7.60    1.20   1
   7  -5 -33  226.70    5.00   1
  -7   5  33  232.30    4.80   1
   7  -5 -30   71.60    2.20   1
  -7   5  30   67.70    2.10   1
   7  -5 -27   -0.10    0.90   1
  -7   5  27    0.70    0.90   1
   7  -5 -24  885.70   13.00   1
  -7   5  24  887.60   14.80   1
   7  -5 -21  111.50    2.40   1
  -7   5  21  111.50    2.50   1
   7  -5 -18    0.60    0.50   1
  -7   5  18    1.40    0.50   1
   7  -5 -15    8.30    0.70   1
  -7   5  15    7.40    0.50   1
   7  -5 -12   21.50    0.80   1
  -7   5  12   23.10    0.70   1
   7  -5  -9  383.50    5.20   1
  -7   5   9  386.40    5.30   1
   7  -5  -6   74.70    1.40   1
  -7   5   6   73.70    1.40   1
   7  -5  -3   95.60    1.90   1
  -7   5   3   97.10    1.80   1
   7  -5   0 1682.90   21.50   1
  -7   5   0 1693.10   18.50   1
   7  -5   3  269.20    3.90   1
  -7   5  -3  268.70    3.80   1
   7  -5   6   46.30    1.10   1
  -7   5  -6   46.60    1.10   1
   7  -5   9   38.10    1.10   1
  -7   5  -9   40.90    1.10   1
   7  -5  12   20.90    0.80   1
  -7   5 -12   21.70    0.90   1
   7  -5  15   57.30    1.30   1
  -7   5 -15   56.40    1.30   1
   7  -5  18   14.40    0.60   1
  -7   5 -18   14.70    0.80   1
   7  -5  21  110.60    2.20   1
  -7   5 -21  111.70    2.30   1
   7  -5  24  631.00    8.00   1
  -7   5 -24  634.10    7.90   1
   7  -5  27   33.80    1.20   1
  -7   5 -27   32.80    1.20   1
   7  -5  30  145.30    3.00   1
  -7   5 -30  151.00    2.70   1
   7  -5  33  545.10    7.60   1
  -7   5 -33  556.90    7.50   1
   7  -5  36   25.90    1.30   1
  -7   5 -36   28.60    1.40   1
   7  -5  39    0.80    1.00   1
  -7   5 -39    2.30    0.90   1
   7  -5  42  213.90    4.90   1
  -7   5 -42  220.80    4.40   1
   7  -5  45  374.00    7.50   1
  -7   5 -45  367.10    6.80   1
   7  -5  48  133.00    4.20   1
  -7   5 -48  132.40    3.40   1
   7  -5  51   13.30    1.50   1
  -7   5 -51   10.00    1.40   1
   7  -5  54   97.80    4.60   1
  -7   5 -54   94.30    4.20   1
   7  -5  57   48.60    3.00   1
  -7   5 -57   54.40    3.10   1
   7  -5  60   26.80    2.80   1
  -7   5 -60   17.40    3.00   1
   7  -4 -61  220.70    7.00   1
  -7   4  61  212.20    5.90   1
   7  -4 -58    7.80    1.80   1
  -7   4  58    7.90    1.70   1
   7  -4 -55   47.00    3.10   1
  -7   4  55   49.90    2.50   1
   7  -4 -52  178.00    5.70   1
  -7   4  52  168.50    4.00   1
   7  -4 -49  197.10    4.80   1
  -7   4  49  190.60    4.20   1
   7  -4 -46    1.80    1.20   1
  -7   4  46    2.40    0.90   1
   7  -4 -43  204.30    5.60   1
  -7   4  43  211.80    4.40   1
   7  -4 -40    2.40    1.40   1
  -7   4  40    0.60    1.00   1
   7  -4 -37  114.10    3.60   1
  -7   4  37  111.60    3.00   1
   7  -4 -34   38.20    1.80   1
  -7   4  34   30.40    1.60   1
   7  -4 -31  258.80    5.40   1
  -7   4  31  257.50    5.30   1
   7  -4 -28  259.50    5.20   1
  -7   4  28  252.80    4.90   1
   7  -4 -25   60.40    2.20   1
  -7   4  25   68.90    2.50   1
   7  -4 -22   44.90    1.70   1
  -7   4  22   42.10    1.50   1
   7  -4 -19  426.70    6.10   1
  -7   4  19  417.00    5.60   1
   7  -4 -16    1.50    0.60   1
  -7   4  16    1.40    0.40   1
   7  -4 -13    9.50    0.60   1
  -7   4  13    9.20    0.50   1
   7  -4 -10  272.30    3.80   1
  -7   4  10  279.70    3.30   1
   7  -4  -7  611.40    7.40   1
  -7   4   7  621.40    6.60   1
   7  -4  -4  354.30    4.30   1
  -7   4   4  365.40    4.10   1
   7  -4  -1  104.30    1.70   1
  -7   4   1  103.90    2.00   1
   7  -4   2   63.90    1.30   1
  -7   4  -2   65.90    1.40   1
   7  -4   5  604.10    7.00   1
  -7   4  -5  597.80    7.60   1
   7  -4   8  133.10    2.00   1
  -7   4  -8  132.30    2.20   1
   7  -4  11   37.50    1.00   1
  -7   4 -11   38.60    1.00   1
   7  -4  14   62.80    1.20   1
  -7   4 -14   62.00    1.30   1
   7  -4  17  523.20    6.20   1
  -7   4 -17  513.60    6.70   1
   7  -4  20  115.30    1.90   1
  -7   4 -20  110.00    2.10   1
   7  -4  23   75.60    1.70   1
  -7   4 -23   74.30    1.70   1
   7  -4  26  154.80    2.70   1
  -7   4 -26  148.50    2.80   1
   7  -4  29  300.80    5.10   1
  -7   4 -29  304.80    4.70   1
   7  -4  32  382.90    6.20   1
  -7   4 -32  367.70    6.00   1
   7  -4  35  276.60    5.30   1
  -7   4 -35  280.70    6.00   1
   7  -4  38   10.20    1.00   1
  -7   4 -38    9.50    0.90   1
   7  -4  41   85.00    2.60   1
  -7   4 -41   82.60    2.30   1
   7  -4  44   68.70    2.30   1
  -7   4 -44   72.00    2.20   1
   7  -4  47  241.50    5.10   1
  -7   4 -47  246.20    5.10   1
   7  -4  50   27.60    2.00   1
  -7   4 -50   32.80    2.20   1
   7  -4  53   17.30    1.80   1
  -7   4 -53   16.50    1.90   1
   7  -4  56  200.40    8.50   1
  -7   4 -56  209.30    7.30   1
   7  -4  59  159.00    5.70   1
  -7   4 -59  149.20    5.80   1
   7  -4  62   14.10    3.00   1
  -7   4 -62   10.80    3.00   1
   7  -3 -62    8.70    2.40   1
  -7   3  62    9.80    2.20   1
   7  -3 -59  155.40    5.60   1
  -7   3  59  151.00    4.30   1
   7  -3 -56  209.00    6.40   1
  -7   3  56  208.90    5.00   1
   7  -3 -53   16.30    1.70   1
  -7   3  53   18.10    1.50   1
   7  -3 -50   26.80    2.40   1
  -7   3  50   27.40    1.60   1
   7  -3 -47  245.80    7.50   1
  -7   3  47  242.60    4.80   1
   7  -3 -44   76.90    3.70   1
  -7   3  44   74.60    2.20   1
   7  -3 -41   83.60    2.80   1
  -7   3  41   78.50    2.40   1
   7  -3 -38   11.30    1.30   1
  -7   3  38    7.40    1.10   1
   7  -3 -35  273.60    5.90   1
  -7   3  35  281.20    5.00   1
   7  -3 -32  378.20    7.50   1
  -7   3  32  379.90    6.70   1
   7  -3 -29  304.90    5.50   1
  -7   3  29  301.50    5.60   1
   7  -3 -26  151.10    3.30   1
  -7   3  26  146.40    3.20   1
   7  -3 -23   73.90    1.60   1
  -7   3  23   72.70    2.10   1
   7  -3 -20  114.00    1.80   1
  -7   3  20  120.50    3.00   1
   7  -3 -17  521.20    7.20   1
  -7   3  17  520.50    7.10   1
   7  -3 -14   62.00    1.40   1
  -7   3  14   63.60    1.10   1
   7  -3 -11   36.50    1.10   1
  -7   3  11   37.10    0.90   1
   7  -3  -8  132.70    2.20   1
  -7   3   8  135.70    1.80   1
   7  -3  -5  606.00    7.80   1
  -7   3   5  616.70    6.40   1
   7  -3  -2   66.40    1.30   1
  -7   3   2   67.90    1.00   1
   7  -3   1  102.70    1.90   1
  -7   3  -1  103.40    1.90   1
   7  -3   4  356.90    5.00   1
  -7   3  -4  355.10    4.60   1
   7  -3   7  602.60    7.40   1
  -7   3  -7  615.90    7.00   1
   7  -3  10  275.90    3.40   1
  -7   3 -10  275.00    3.30   1
   7  -3  13   10.00    0.60   1
  -7   3 -13    8.90    0.60   1
   7  -3  16    2.50    0.50   1
  -7   3 -16    1.80    0.50   1
   7  -3  19  416.10    5.40   1
  -7   3 -19  416.10    5.80   1
   7  -3  22   46.00    1.20   1
  -7   3 -22   45.10    1.20   1
   7  -3  25   62.80    1.50   1
  -7   3 -25   64.20    1.70   1
   7  -3  28  253.10    4.30   1
  -7   3 -28  254.70    4.40   1
   7  -3  31  261.00    4.50   1
  -7   3 -31  261.00    4.10   1
   7  -3  34   32.30    1.60   1
  -7   3 -34   37.70    1.40   1
   7  -3  37  114.90    3.20   1
  -7   3 -37  116.10    2.50   1
   7  -3  40    0.90    0.90   1
  -7   3 -40    0.30    0.80   1
   7  -3  43  214.00    4.70   1
  -7   3 -43  205.50    4.30   1
   7  -3  46    1.10    1.30   1
  -7   3 -46    1.30    1.50   1
   7  -3  49  186.30    5.20   1
  -7   3 -49  188.40    5.20   1
   7  -3  52  168.80    5.10   1
  -7   3 -52  168.20    5.30   1
   7  -3  55   50.10    2.90   1
  -7   3 -55   50.30    3.00   1
   7  -3  58    8.20    1.90   1
  -7   3 -58    9.50    2.00   1
   7  -3  61  212.40    6.60   1
  -7   3 -61  219.60    7.80   1
   7  -2 -60   18.80    2.50   1
  -7   2  60   15.80    2.00   1
   7  -2 -57   58.00    2.90   1
  -7   2  57   48.40    2.30   1
   7  -2 -54   95.50    3.60   1
  -7   2  54   92.20    3.00   1
   7  -2 -51   11.80    2.30   1
  -7   2  51   13.80    1.40   1
   7  -2 -48  132.90    4.00   1
  -7   2  48  135.10    3.30   1
   7  -2 -45  373.50    7.40   1
  -7   2  45  358.10    6.60   1
   7  -2 -42  211.50    5.20   1
  -7   2  42  206.50    4.50   1
   7  -2 -39    1.20    1.10   1
  -7   2  39    1.60    0.80   1
   7  -2 -36   26.70    1.70   1
  -7   2  36   22.80    1.30   1
   7  -2 -33  537.40   10.00   1
  -7   2  33  536.00    8.70   1
   7  -2 -30  145.40    3.30   1
  -7   2  30  141.20    3.00   1
   7  -2 -27   33.50    1.00   1
  -7   2  27   30.50    1.30   1
   7  -2 -24  646.80    8.90   1
  -7   2  24  635.80   11.00   1
   7  -2 -21  115.40    1.80   1
  -7   2  21  114.50    2.60   1
   7  -2 -18   15.30    0.50   1
  -7   2  18   14.80    0.70   1
   7  -2 -15   58.20    1.10   1
  -7   2  15   57.10    1.30   1
   7  -2 -12   22.30    0.70   1
  -7   2  12   21.10    0.70   1
   7  -2  -9   40.00    1.00   1
  -7   2   9   39.60    0.90   1
   7  -2  -6   48.00    1.20   1
  -7   2   6   46.90    1.00   1
   7  -2  -3  260.40    3.70   1
  -7   2   3  266.30    3.40   1
   7  -2   0 1714.00   19.30   1
  -7   2   0 1707.30   17.90   1
   7  -2   3   95.00    1.70   1
  -7   2  -3   95.90    1.80   1
   7  -2   6   72.40    1.40   1
  -7   2  -6   72.40    1.40   1
   7  -2   9  384.50    4.40   1
  -7   2  -9  382.10    4.70   1
   7  -2  12   21.10    0.70   1
  -7   2 -12   21.00    0.70   1
   7  -2  15    7.90    0.60   1
  -7   2 -15    8.00    0.60   1
   7  -2  18    1.50    0.50   1
  -7   2 -18    1.60    0.50   1
   7  -2  21  111.70    2.50   1
  -7   2 -21  112.70    2.20   1
   7  -2  24  900.40   11.50   1
  -7   2 -24  885.30   12.20   1
   7  -2  27    1.00    0.50   1
  -7   2 -27    1.70    0.70   1
   7  -2  30   70.10    2.30   1
  -7   2 -30   69.50    1.70   1
   7  -2  33  235.80    4.20   1
  -7   2 -33  234.90    4.20   1
   7  -2  36    7.80    1.00   1
  -7   2 -36    5.70    0.90   1
   7  -2  39   -0.30    1.10   1
  -7   2 -39    0.70    0.80   1
   7  -2  42   73.10    2.40   1
  -7   2 -42   72.60    2.50   1
   7  -2  45  411.10    8.00   1
  -7   2 -45  403.90    8.60   1
   7  -2  48  189.40    4.70   1
  -7   2 -48  192.50    5.80   1
   7  -2  51   12.30    1.90   1
  -7   2 -51   14.10    2.20   1
   7  -2  54   15.50    2.10   1
  -7   2 -54   13.80    1.90   1
   7  -2  57  100.30    4.20   1
  -7   2 -57   93.70    4.30   1
   7  -2  60    3.10    1.70   1
  -7   2 -60   -0.20    1.90   1
   7  -1 -61    9.90    2.60   1
  -7   1  61   12.70    2.30   1
   7  -1 -58   22.90    2.30   1
  -7   1  58   20.50    2.30   1
   7  -1 -55    4.00    1.70   1
  -7   1  55    1.80    1.70   1
   7  -1 -52   41.10    2.70   1
  -7   1  52   43.70    2.50   1
   7  -1 -49   19.70    1.80   1
  -7   1  49   15.70    1.80   1
   7  -1 -46   91.60    3.30   1
  -7   1  46   91.20    2.90   1
   7  -1 -43   80.30    2.70   1
  -7   1  43   81.30    2.40   1
   7  -1 -40   11.90    1.40   1
  -7   1  40   10.90    1.20   1
   7  -1 -37    2.20    1.10   1
  -7   1  37    0.60    0.80   1
   7  -1 -34    2.70    1.10   1
  -7   1  34    0.10    0.80   1
   7  -1 -31  183.50    3.90   1
  -7   1  31  188.20    3.70   1
   7  -1 -28  164.40    3.50   1
  -7   1  28  165.20    3.30   1
   7  -1 -25    1.10    0.70   1
  -7   1  25    2.10    0.70   1
   7  -1 -22   85.20    1.70   1
  -7   1  22   81.10    1.80   1
   7  -1 -19  119.80    2.30   1
  -7   1  19  117.50    2.80   1
   7  -1 -16    0.20    0.60   1
  -7   1  16    1.00    0.40   1
   7  -1 -13    0.90    0.50   1
  -7   1  13    0.40    0.40   1
   7  -1 -10   23.70    0.90   1
  -7   1  10   21.50    0.90   1
   7  -1  -7  110.90    2.20   1
  -7   1   7  106.80    2.20   1
   7  -1  -4  424.40    5.80   1
  -7   1   4  424.70    6.20   1
   7  -1  -1  143.20    2.40   1
  -7   1   1  141.50    2.40   1
   7  -1   2   13.30    0.70   1
  -7   1  -2   12.80    0.70   1
   7  -1   5   59.80    1.50   1
  -7   1  -5   59.70    1.30   1
   7  -1   8   12.10    0.70   1
  -7   1  -8   12.50    0.60   1
   7  -1  11  190.00    3.00   1
  -7   1 -11  190.00    3.30   1
   7  -1  14   -0.40    0.60   1
  -7   1 -14    0.50    0.50   1
   7  -1  17   11.80    1.00   1
  -7   1 -17   13.20    1.00   1
   7  -1  20  571.20    8.40   1
  -7   1 -20  566.50    7.70   1
   7  -1  23   27.80    1.20   1
  -7   1 -23   26.90    1.20   1
   7  -1  26   11.40    1.10   1
  -7   1 -26   11.00    0.80   1
   7  -1  29    5.90    0.90   1
  -7   1 -29    5.70    0.80   1
   7  -1  32   11.30    1.30   1
  -7   1 -32   15.20    1.00   1
   7  -1  35   40.00    1.70   1
  -7   1 -35   41.50    1.70   1
   7  -1  38    1.20    1.20   1
  -7   1 -38    4.40    1.30   1
   7  -1  41    0.90    1.40   1
  -7   1 -41    0.70    1.20   1
   7  -1  44  215.50    5.20   1
  -7   1 -44  220.70    5.40   1
   7  -1  47   94.10    3.20   1
  -7   1 -47   93.90    3.80   1
   7  -1  50   45.80    2.40   1
  -7   1 -50   46.60    2.80   1
   7  -1  53   -0.10    1.90   1
  -7   1 -53    3.10    2.20   1
   7  -1  56   54.50    3.20   1
  -7   1 -56   49.00    3.30   1
   7  -1  59   31.50    2.40   1
  -7   1 -59   31.80    3.00   1
   7   0 -56  254.50    7.10   1
  -7   0  56  251.10    7.40   1
   7   0 -53    1.10    1.70   1
  -7   0  53   -1.10    1.50   1
   7   0 -50   82.60    3.30   1
  -7   0  50   82.10    3.40   1
   7   0 -47   -0.30    1.30   1
  -7   0  47    2.20    1.50   1
   7   0 -44    1.90    1.30   1
  -7   0  44    0.90    1.50   1
   7   0 -41    0.60    1.20   1
  -7   0  41    0.00    1.40   1
   7   0 -38  142.40    3.70   1
  -7   0  38  138.70    4.10   1
   7   0 -35    1.10    0.90   1
  -7   0  35   -1.10    1.20   1
   7   0 -32  369.30    6.40   1
  -7   0  32  365.60    7.70   1
   7   0 -29   -0.30    0.80   1
  -7   0  29    1.40    0.90   1
   7   0 -26  250.00    4.40   1
  -7   0  26  247.50    4.20   1
   7   0 -23    0.30    0.60   1
  -7   0  23    0.20    0.60   1
   7   0 -20  106.30    2.20   1
  -7   0  20  103.30    2.00   1
   7   0 -17    0.40    0.60   1
  -7   0  17    0.40    0.60   1
   7   0 -14  223.50    3.80   1
  -7   0  14  225.90    3.70   1
   7   0 -11    0.00    0.50   1
  -7   0  11    1.00    0.50   1
   7   0  -8  104.80    2.40   1
  -7   0   8  103.80    2.00   1
   7   0  -5    0.30    0.90   1
  -7   0   5    0.30    0.60   1
   7   0  -2  282.20    4.90   1
  -7   0   2  287.60    4.90   1
   7   0   1   -0.30    0.70   1
  -7   0  -1    1.10    0.60   1
   7   0   4  255.20    4.50   1
  -7   0  -4  258.70    4.10   1
   7   0   7    0.40    0.60   1
  -7   0  -7    0.60    0.50   1
   7   0  10  248.60    4.60   1
  -7   0 -10  249.40    4.00   1
   7   0  13    0.30    0.80   1
  -7   0 -13   -0.10    0.60   1
   7   0  16    0.00    0.90   1
  -7   0 -16    1.40    0.50   1
   7   0  19    0.60    0.70   1
  -7   0 -19    0.60    0.50   1
   7   0  22   30.80    1.20   1
  -7   0 -22   28.80    1.10   1
   7   0  25    0.50    0.80   1
  -7   0 -25    0.00    0.90   1
   7   0  28  281.30    5.90   1
  -7   0 -28  277.80    5.90   1
   7   0  31    0.20    1.10   1
  -7   0 -31    0.40    1.00   1
   7   0  34  176.00    4.20   1
  -7   0 -34  173.30    4.30   1
   7   0  37   -0.70    1.20   1
  -7   0 -37    0.40    1.30   1
   7   0  40   38.60    1.90   1
  -7   0 -40   38.50    2.10   1
   7   0  43    1.60    1.50   1
  -7   0 -43    0.90    1.50   1
   7   0  46    7.40    1.80   1
  -7   0 -46    7.30    1.50   1
   7   0  49   -0.70    1.40   1
  -7   0 -49   -1.20    1.40   1
   7   0  52  262.20    7.90   1
  -7   0 -52  270.00    7.70   1
   7   0  55    2.20    1.90   1
  -7   0 -55    0.40    1.70   1
   7   0  58    3.80    1.90   1
  -7   0 -58    5.70    2.30   1
   8  -7 -54   18.20    2.50   1
  -8   7  54   18.30    2.60   1
   8  -7 -51    5.00    1.90   1
  -8   7  51    6.20    2.10   1
   8  -7 -48  160.20    6.20   1
  -8   7  48  175.30    5.90   1
   8  -7 -45   14.30    2.10   1
  -8   7  45   14.60    2.10   1
   8  -7 -42   29.70    2.40   1
  -8   7  42   34.80    2.40   1
   8  -7 -39    4.30    1.60   1
  -8   7  39    2.70    1.60   1
   8  -7 -36    4.40    1.50   1
  -8   7  36    3.80    1.50   1
   8  -7 -33  105.10    4.30   1
  -8   7  33  116.00    3.70   1
   8  -7 -30   85.70    3.80   1
  -8   7  30   88.70    3.10   1
   8  -7 -27   -0.90    1.40   1
  -8   7  27    2.70    1.20   1
   8  -7 -24  420.60   11.10   1
  -8   7  24  422.20    8.90   1
   8  -7 -21   90.70    3.10   1
  -8   7  21   92.80    2.60   1
   8  -7 -18  197.80    4.60   1
  -8   7  18  194.40    4.10   1
   8  -7 -15    9.10    1.00   1
  -8   7  15    8.20    1.00   1
   8  -7 -12   54.10    1.50   1
  -8   7  12   54.20    1.80   1
   8  -7  -9   32.30    1.20   1
  -8   7   9   28.40    1.40   1
   8  -7  -6  106.50    2.30   1
  -8   7   6  110.90    2.70   1
   8  -7  -3    0.00    0.60   1
  -8   7   3    0.50    0.70   1
   8  -7   0  133.40    2.70   1
  -8   7   0  129.80    3.30   1
   8  -7   3   33.40    1.10   1
  -8   7  -3   31.00    1.20   1
   8  -7   6  256.90    4.70   1
  -8   7  -6  261.60    4.10   1
   8  -7   9   20.90    1.10   1
  -8   7  -9   22.50    1.00   1
   8  -7  12  495.80    8.40   1
  -8   7 -12  486.50    7.20   1
   8  -7  15   12.00    0.90   1
  -8   7 -15   10.60    0.80   1
   8  -7  18   38.40    1.40   1
  -8   7 -18   38.80    1.30   1
   8  -7  21   12.10    1.00   1
  -8   7 -21   12.80    1.00   1
   8  -7  24   33.30    1.70   1
  -8   7 -24   35.90    1.50   1
   8  -7  27   -0.10    1.00   1
  -8   7 -27    1.10    0.90   1
   8  -7  30   64.20    2.10   1
  -8   7 -30   69.50    2.40   1
   8  -7  33   13.40    1.60   1
  -8   7 -33   11.90    1.20   1
   8  -7  36  299.40    6.40   1
  -8   7 -36  302.00    5.80   1
   8  -7  39    0.90    1.30   1
  -8   7 -39    0.70    1.20   1
   8  -7  42   38.70    2.40   1
  -8   7 -42   31.10    2.00   1
   8  -7  45   53.00    2.60   1
  -8   7 -45   53.90    2.50   1
   8  -7  48    8.80    1.90   1
  -8   7 -48    5.20    1.50   1
   8  -7  51    1.10    1.60   1
  -8   7 -51    2.30    1.70   1
   8  -7  54    0.80    1.60   1
  -8   7 -54    0.50    1.90   1
   8  -6 -55    3.70    2.10   1
  -8   6  55    3.70    1.70   1
   8  -6 -52   33.40    2.60   1
  -8   6  52   29.90    2.50   1
   8  -6 -49   -0.90    1.60   1
  -8   6  49   -0.40    1.80   1
   8  -6 -46  313.80    9.50   1
  -8   6  46  324.50    8.80   1
   8  -6 -43    3.00    2.00   1
  -8   6  43   -1.90    1.20   1
   8  -6 -40  239.80    6.30   1
  -8   6  40  227.40    5.30   1
   8  -6 -37   12.40    1.70   1
  -8   6  37   12.90    1.60   1
   8  -6 -34  339.70    8.60   1
  -8   6  34  346.50    7.60   1
   8  -6 -31   12.30    1.50   1
  -8   6  31   14.20    1.60   1
   8  -6 -28    7.60    1.20   1
  -8   6  28    7.80    1.40   1
   8  -6 -25   38.20    1.80   1
  -8   6  25   38.00    2.00   1
   8  -6 -22  789.30   13.60   1
  -8   6  22  785.40   14.20   1
   8  -6 -19   11.70    1.00   1
  -8   6  19   11.60    1.00   1
   8  -6 -16   14.80    1.20   1
  -8   6  16   13.70    1.30   1
   8  -6 -13    5.60    0.80   1
  -8   6  13    7.30    1.00   1
   8  -6 -10  309.20    6.00   1
  -8   6  10  308.60    5.60   1
   8  -6  -7    5.10    0.60   1
  -8   6   7    5.10    0.90   1
   8  -6  -4  415.50    7.80   1
  -8   6   4  421.30    7.70   1
   8  -6  -1   24.50    1.20   1
  -8   6   1   26.00    1.10   1
   8  -6   2  438.20    6.70   1
  -8   6  -2  455.20    6.60   1
   8  -6   5    2.20    0.70   1
  -8   6  -5    1.90    0.60   1
   8  -6   8   44.70    1.30   1
  -8   6  -8   45.00    1.30   1
   8  -6  11  109.20    2.20   1
  -8   6 -11  111.40    2.20   1
   8  -6  14  357.20    5.50   1
  -8   6 -14  359.00    5.50   1
   8  -6  17    0.30    0.70   1
  -8   6 -17    1.20    0.60   1
   8  -6  20 1067.50   15.20   1
  -8   6 -20 1060.90   15.00   1
   8  -6  23   36.10    1.40   1
  -8   6 -23   38.50    1.30   1
   8  -6  26  123.00    2.60   1
  -8   6 -26  129.30    2.60   1
   8  -6  29    7.40    1.00   1
  -8   6 -29    8.40    1.00   1
   8  -6  32   40.40    1.70   1
  -8   6 -32   42.30    1.90   1
   8  -6  35   -0.90    1.20   1
  -8   6 -35    0.10    1.00   1
   8  -6  38   75.20    3.00   1
  -8   6 -38   75.70    2.40   1
   8  -6  41   17.40    1.80   1
  -8   6 -41   15.30    1.30   1
   8  -6  44  808.30   14.60   1
  -8   6 -44  815.00   13.30   1
   8  -6  47    6.90    1.60   1
  -8   6 -47    5.80    1.40   1
   8  -6  50    1.70    1.60   1
  -8   6 -50    0.90    1.30   1
   8  -6  53   27.10    2.90   1
  -8   6 -53   26.50    2.50   1
   8  -6  56   65.80    3.40   1
  -8   6 -56   73.70    4.30   1
   8  -5 -56   14.10    3.00   1
  -8   5  56   15.20    2.10   1
   8  -5 -53    0.00    2.10   1
  -8   5  53    1.30    1.60   1
   8  -5 -50    2.40    1.60   1
  -8   5  50    1.00    1.40   1
   8  -5 -47    2.90    1.60   1
  -8   5  47    5.40    1.10   1
   8  -5 -44  233.30    6.90   1
  -8   5  44  235.70    5.20   1
   8  -5 -41    0.40    1.60   1
  -8   5  41   -0.10    1.20   1
   8  -5 -38   26.50    2.10   1
  -8   5  38   26.10    1.60   1
   8  -5 -35   -0.90    1.20   1
  -8   5  35   -1.20    1.00   1
   8  -5 -32    4.20    1.20   1
  -8   5  32    2.60    1.00   1
   8  -5 -29    3.00    1.20   1
  -8   5  29    2.90    1.00   1
   8  -5 -26   34.70    1.80   1
  -8   5  26   37.00    1.60   1
   8  -5 -23    4.00    1.00   1
  -8   5  23    3.80    0.90   1
   8  -5 -20  457.50    7.50   1
  -8   5  20  462.60    9.50   1
   8  -5 -17   14.60    1.00   1
  -8   5  17   14.60    0.90   1
   8  -5 -14   88.30    2.30   1
  -8   5  14   83.70    2.20   1
   8  -5 -11    2.90    0.70   1
  -8   5  11    2.60    0.80   1
   8  -5  -8   46.00    1.40   1
  -8   5   8   48.30    1.50   1
   8  -5  -5   21.90    1.00   1
  -8   5   5   23.60    1.10   1
   8  -5  -2  138.30    2.60   1
  -8   5   2  141.30    2.80   1
   8  -5   1   28.50    1.20   1
  -8   5  -1   30.40    1.30   1
   8  -5   4  154.50    2.90   1
  -8   5  -4  156.30    2.60   1
   8  -5   7   25.80    1.00   1
  -8   5  -7   25.70    1.00   1
   8  -5  10  132.30    2.50   1
  -8   5 -10  135.40    2.50   1
   8  -5  13    2.00    0.70   1
  -8   5 -13    2.30    0.60   1
   8  -5  16  142.50    2.70   1
  -8   5 -16  139.10    2.60   1
   8  -5  19    7.40    0.80   1
  -8   5 -19    8.00    0.70   1
   8  -5  22  173.10    3.10   1
  -8   5 -22  173.50    3.30   1
   8  -5  25    0.90    0.70   1
  -8   5 -25    0.00    0.70   1
   8  -5  28    2.20    0.80   1
  -8   5 -28    1.50    0.70   1
   8  -5  31   10.80    1.00   1
  -8   5 -31   10.30    1.00   1
   8  -5  34    3.00    1.00   1
  -8   5 -34   -0.10    1.00   1
   8  -5  37    0.80    1.20   1
  -8   5 -37    1.50    1.00   1
   8  -5  40  145.50    4.30   1
  -8   5 -40  148.90    3.50   1
   8  -5  43    4.20    1.40   1
  -8   5 -43    4.50    1.20   1
   8  -5  46   57.50    2.80   1
  -8   5 -46   65.30    2.40   1
   8  -5  49    2.70    1.60   1
  -8   5 -49    5.30    1.40   1
   8  -5  52   -1.00    1.90   1
  -8   5 -52    0.00    1.80   1
   8  -5  55    0.80    1.80   1
  -8   5 -55   -0.20    1.90   1
   8  -5  58    5.30    1.90   1
  -8   5 -58    9.70    3.00   1
   8  -4 -57    1.20    1.80   1
  -8   4  57    4.10    1.70   1
   8  -4 -54   75.50    4.70   1
  -8   4  54   70.20    2.80   1
   8  -4 -51   27.60    2.80   1
  -8   4  51   22.50    1.80   1
   8  -4 -48    6.20    2.30   1
  -8   4  48    5.80    1.20   1
   8  -4 -45    0.70    1.70   1
  -8   4  45    0.80    1.20   1
   8  -4 -42   39.20    2.60   1
  -8   4  42   35.90    1.80   1
   8  -4 -39   32.10    2.00   1
  -8   4  39   32.60    1.80   1
   8  -4 -36  279.20    6.30   1
  -8   4  36  264.40    5.90   1
   8  -4 -33   -0.70    1.30   1
  -8   4  33    1.10    1.20   1
   8  -4 -30   28.40    1.70   1
  -8   4  30   27.10    1.60   1
   8  -4 -27   56.40    1.90   1
  -8   4  27   54.50    2.10   1
   8  -4 -24   23.90    1.30   1
  -8   4  24   24.60    1.40   1
   8  -4 -21   11.80    1.00   1
  -8   4  21   13.40    1.10   1
   8  -4 -18   74.20    2.20   1
  -8   4  18   72.30    2.10   1
   8  -4 -15   49.00    1.50   1
  -8   4  15   47.60    1.50   1
   8  -4 -12  738.30   10.30   1
  -8   4  12  751.50    9.70   1
   8  -4  -9   47.80    1.40   1
  -8   4   9   48.50    1.20   1
   8  -4  -6    3.70    0.70   1
  -8   4   6    2.00    0.60   1
   8  -4  -3   52.70    1.50   1
  -8   4   3   53.80    1.50   1
   8  -4   0    8.80    0.80   1
  -8   4   0    8.20    0.70   1
   8  -4   3   51.70    1.50   1
  -8   4  -3   53.20    1.50   1
   8  -4   6    3.10    0.60   1
  -8   4  -6    3.30    0.70   1
   8  -4   9   50.00    1.40   1
  -8   4  -9   52.10    1.30   1
   8  -4  12  753.80   10.00   1
  -8   4 -12  744.30    9.30   1
   8  -4  15   47.70    1.40   1
  -8   4 -15   48.40    1.70   1
   8  -4  18   75.30    1.80   1
  -8   4 -18   73.20    1.90   1
   8  -4  21   11.10    0.80   1
  -8   4 -21   13.40    1.00   1
   8  -4  24   24.90    1.00   1
  -8   4 -24   21.80    1.20   1
   8  -4  27   57.40    1.70   1
  -8   4 -27   59.50    1.80   1
   8  -4  30   26.50    1.20   1
  -8   4 -30   27.40    1.40   1
   8  -4  33    0.00    0.90   1
  -8   4 -33    0.60    1.00   1
   8  -4  36  272.90    4.80   1
  -8   4 -36  269.30    5.00   1
   8  -4  39   31.40    1.70   1
  -8   4 -39   31.70    1.60   1
   8  -4  42   34.30    2.10   1
  -8   4 -42   38.40    1.80   1
   8  -4  45   -2.30    1.80   1
  -8   4 -45    0.80    1.10   1
   8  -4  48    4.80    2.00   1
  -8   4 -48    4.60    1.50   1
   8  -4  51   24.50    2.50   1
  -8   4 -51   24.00    2.10   1
   8  -4  54   71.50    4.00   1
  -8   4 -54   78.30    3.50   1
   8  -4  57    4.20    2.30   1
  -8   4 -57    1.40    2.00   1
   8  -3 -58    7.40    2.70   1
  -8   3  58    5.30    2.20   1
   8  -3 -55   -0.40    1.60   1
  -8   3  55   -0.60    1.40   1
   8  -3 -52    0.60    2.10   1
  -8   3  52   -0.50    1.50   1
   8  -3 -49    0.60    2.40   1
  -8   3  49    3.40    1.50   1
   8  -3 -46   59.70    3.10   1
  -8   3  46   60.60    2.30   1
   8  -3 -43    1.10    1.70   1
  -8   3  43    3.90    1.20   1
   8  -3 -40  139.50    5.30   1
  -8   3  40  141.70    3.40   1
   8  -3 -37    0.60    1.60   1
  -8   3  37    1.00    1.00   1
   8  -3 -34    0.30    1.30   1
  -8   3  34    0.60    1.00   1
   8  -3 -31   10.70    1.30   1
  -8   3  31   11.40    1.20   1
   8  -3 -28    0.50    1.20   1
  -8   3  28    4.30    1.10   1
   8  -3 -25    1.90    1.10   1
  -8   3  25    0.50    1.10   1
   8  -3 -22  178.20    3.60   1
  -8   3  22  175.10    4.20   1
   8  -3 -19    8.30    0.60   1
  -8   3  19    8.10    1.20   1
   8  -3 -16  141.20    2.70   1
  -8   3  16  137.30    2.60   1
   8  -3 -13    2.30    0.60   1
  -8   3  13    3.60    0.60   1
   8  -3 -10  136.10    2.60   1
  -8   3  10  137.70    2.30   1
   8  -3  -7   24.80    1.00   1
  -8   3   7   26.60    0.90   1
   8  -3  -4  157.50    2.90   1
  -8   3   4  155.50    2.50   1
   8  -3  -1   26.00    1.10   1
  -8   3   1   27.60    1.20   1
   8  -3   2  137.70    2.60   1
  -8   3  -2  138.90    2.90   1
   8  -3   5   24.10    1.10   1
  -8   3  -5   22.60    1.00   1
   8  -3   8   51.00    1.60   1
  -8   3  -8   49.10    1.40   1
   8  -3  11    2.70    0.80   1
  -8   3 -11    1.70    0.80   1
   8  -3  14   88.70    1.90   1
  -8   3 -14   88.70    1.90   1
   8  -3  17   15.20    0.80   1
  -8   3 -17   14.90    1.10   1
   8  -3  20  453.00    7.10   1
  -8   3 -20  459.50    7.10   1
   8  -3  23    3.50    0.70   1
  -8   3 -23    3.20    0.80   1
   8  -3  26   38.10    1.50   1
  -8   3 -26   38.10    1.70   1
   8  -3  29    1.20    0.80   1
  -8   3 -29    2.20    0.80   1
   8  -3  32    3.20    1.00   1
  -8   3 -32    5.10    1.10   1
   8  -3  35    0.10    0.90   1
  -8   3 -35    1.50    0.80   1
   8  -3  38   24.30    1.40   1
  -8   3 -38   28.50    1.40   1
   8  -3  41   -1.00    1.10   1
  -8   3 -41   -0.10    1.00   1
   8  -3  44  235.10    6.20   1
  -8   3 -44  241.80    5.60   1
   8  -3  47    3.40    1.60   1
  -8   3 -47    3.20    1.40   1
   8  -3  50    0.10    1.50   1
  -8   3 -50    0.50    1.60   1
   8  -3  53    0.80    2.50   1
  -8   3 -53    0.70    1.90   1
   8  -3  56   14.00    2.60   1
  -8   3 -56   14.10    2.40   1
   8  -2 -56   61.60    3.10   1
  -8   2  56   64.70    3.40   1
   8  -2 -53   24.80    2.50   1
  -8   2  53   24.20    2.20   1
   8  -2 -50    2.20    1.70   1
  -8   2  50    1.80    1.50   1
   8  -2 -47    5.10    1.50   1
  -8   2  47    5.40    1.50   1
   8  -2 -44  813.60   14.30   1
  -8   2  44  801.50   13.70   1
   8  -2 -41   14.50    1.80   1
  -8   2  41   15.50    1.40   1
   8  -2 -38   74.40    2.80   1
  -8   2  38   70.10    2.60   1
   8  -2 -35    0.40    1.40   1
  -8   2  35    0.40    1.30   1
   8  -2 -32   40.60    2.60   1
  -8   2  32   40.10    1.90   1
   8  -2 -29    7.10    1.70   1
  -8   2  29    9.80    1.40   1
   8  -2 -26  117.80    3.90   1
  -8   2  26  126.30    3.10   1
   8  -2 -23   34.10    1.60   1
  -8   2  23   35.70    1.50   1
   8  -2 -20 1043.40   14.50   1
  -8   2  20 1059.80   16.10   1
   8  -2 -17    1.50    0.70   1
  -8   2  17    0.90    0.50   1
   8  -2 -14  359.30    5.70   1
  -8   2  14  362.00    5.30   1
   8  -2 -11  110.40    2.30   1
  -8   2  11  110.10    2.10   1
   8  -2  -8   43.80    1.40   1
  -8   2   8   43.10    1.30   1
   8  -2  -5    2.00    0.70   1
  -8   2   5    1.90    0.60   1
   8  -2  -2  439.30    6.70   1
  -8   2   2  440.10    7.00   1
   8  -2   1   25.00    1.10   1
  -8   2  -1   23.90    1.10   1
   8  -2   4  405.90    6.40   1
  -8   2  -4  405.50    6.40   1
   8  -2   7    5.90    0.80   1
  -8   2  -7    6.50    0.80   1
   8  -2  10  306.00    5.00   1
  -8   2 -10  309.30    5.10   1
   8  -2  13    7.10    0.70   1
  -8   2 -13    6.90    0.90   1
   8  -2  16   15.60    0.80   1
  -8   2 -16   15.90    1.00   1
   8  -2  19   11.50    1.00   1
  -8   2 -19   11.70    1.00   1
   8  -2  22  787.30   11.60   1
  -8   2 -22  789.30   11.60   1
   8  -2  25   39.60    1.50   1
  -8   2 -25   40.10    1.50   1
   8  -2  28    7.50    1.00   1
  -8   2 -28    8.80    0.90   1
   8  -2  31   14.80    1.20   1
  -8   2 -31   12.90    1.00   1
   8  -2  34  335.70    6.80   1
  -8   2 -34  341.60    6.10   1
   8  -2  37   10.10    1.30   1
  -8   2 -37    9.90    1.30   1
   8  -2  40  236.20    5.90   1
  -8   2 -40  239.80    5.40   1
   8  -2  43   -0.10    1.20   1
  -8   2 -43   -0.50    1.20   1
   8  -2  46  324.90    8.10   1
  -8   2 -46  316.30    8.60   1
   8  -2  49    1.10    2.00   1
  -8   2 -49   -0.30    1.70   1
   8  -2  52   35.60    2.90   1
  -8   2 -52   34.00    2.70   1
   8  -2  55    1.90    2.70   1
  -8   2 -55    1.30    2.00   1
   8  -1 -54    2.10    2.00   1
  -8   1  54    2.90    2.00   1
   8  -1 -51    2.50    1.80   1
  -8   1  51   -0.10    1.70   1
   8  -1 -48    9.10    1.90   1
  -8   1  48    7.00    1.80   1
   8  -1 -45   57.20    2.70   1
  -8   1  45   58.80    2.80   1
   8  -1 -42   37.20    2.10   1
  -8   1  42   36.70    2.30   1
   8  -1 -39    4.80    1.30   1
  -8   1  39    5.00    1.70   1
   8  -1 -36  297.50    6.00   1
  -8   1  36  299.50    6.90   1
   8  -1 -33   10.90    1.40   1
  -8   1  33   12.40    2.00   1
   8  -1 -30   68.70    2.40   1
  -8   1  30   62.40    2.30   1
   8  -1 -27    0.10    1.40   1
  -8   1  27    1.30    1.00   1
   8  -1 -24   39.20    1.90   1
  -8   1  24   35.60    1.60   1
   8  -1 -21   15.90    1.40   1
  -8   1  21   13.00    1.10   1
   8  -1 -18   36.10    1.70   1
  -8   1  18   36.50    1.40   1
   8  -1 -15   10.90    0.90   1
  -8   1  15   10.90    0.90   1
   8  -1 -12  491.80    8.20   1
  -8   1  12  492.20    8.60   1
   8  -1  -9   21.20    1.20   1
  -8   1   9   23.20    1.10   1
   8  -1  -6  261.90    4.80   1
  -8   1   6  259.30    4.20   1
   8  -1  -3   34.50    1.40   1
  -8   1   3   32.00    1.30   1
   8  -1   0  130.70    3.00   1
  -8   1   0  132.20    2.90   1
   8  -1   3    1.00    0.90   1
  -8   1  -3    0.90    0.90   1
   8  -1   6  110.10    2.80   1
  -8   1  -6  111.10    2.70   1
   8  -1   9   30.30    1.40   1
  -8   1  -9   30.70    1.40   1
   8  -1  12   56.20    1.70   1
  -8   1 -12   52.20    1.90   1
   8  -1  15    9.20    1.00   1
  -8   1 -15    8.80    1.00   1
   8  -1  18  193.30    4.20   1
  -8   1 -18  195.90    3.80   1
   8  -1  21   94.10    2.60   1
  -8   1 -21   93.30    2.60   1
   8  -1  24  413.30    7.60   1
  -8   1 -24  420.00    9.50   1
   8  -1  27    1.50    0.90   1
  -8   1 -27    3.10    0.90   1
   8  -1  30   92.90    3.10   1
  -8   1 -30   92.30    3.20   1
   8  -1  33  111.40    3.90   1
  -8   1 -33  118.40    3.30   1
   8  -1  36    3.50    1.50   1
  -8   1 -36    2.10    1.30   1
   8  -1  39    3.60    1.60   1
  -8   1 -39    3.10    1.90   1
   8  -1  42   32.50    2.30   1
  -8   1 -42   33.90    2.20   1
   8  -1  45   10.50    1.80   1
  -8   1 -45   16.40    1.90   1
   8  -1  48  172.90    6.50   1
  -8   1 -48  173.90    5.70   1
   8  -1  51    7.50    2.10   1
  -8   1 -51    7.90    2.00   1
   8  -1  54   16.40    2.90   1
  -8   1 -54   19.20    2.60   1
   8   0 -52    8.30    2.20   1
  -8   0  52    6.30    2.00   1
   8   0 -49   -2.50    1.60   1
  -8   0  49   -1.10    1.50   1
   8   0 -46  304.10    8.00   1
  -8   0  46  305.40    8.20   1
   8   0 -43   -0.30    1.50   1
  -8   0  43   -0.30    1.40   1
   8   0 -40  447.80   10.70   1
  -8   0  40  444.00   10.80   1
   8   0 -37   -0.30    1.50   1
  -8   0  37   -2.40    1.30   1
   8   0 -34  207.70    5.00   1
  -8   0  34  206.10    5.00   1
   8   0 -31    1.00    1.00   1
  -8   0  31    0.20    1.20   1
   8   0 -28  214.40    4.50   1
  -8   0  28  216.80    5.00   1
   8   0 -25    0.00    1.00   1
  -8   0  25    0.20    0.90   1
   8   0 -22    5.70    1.00   1
  -8   0  22    6.40    1.20   1
   8   0 -19    0.30    0.90   1
  -8   0  19   -0.90    1.00   1
   8   0 -16  956.80   14.00   1
  -8   0  16  941.70   14.40   1
   8   0 -13    0.70    0.80   1
  -8   0  13    2.50    1.00   1
   8   0 -10  196.50    4.30   1
  -8   0  10  199.20    4.20   1
   8   0  -7    1.10    0.70   1
  -8   0   7   -0.20    0.60   1
   8   0  -4  522.50    8.90   1
  -8   0   4  531.50    8.20   1
   8   0  -1    1.50    0.90   1
  -8   0   1   -0.10    0.60   1
   8   0   2    4.20    1.00   1
  -8   0  -2    4.20    1.00   1
   8   0   5    0.80    0.90   1
  -8   0  -5    0.60    0.70   1
   8   0   8 1518.10   23.30   1
  -8   0  -8 1542.50   23.10   1
   8   0  11   -1.30    1.00   1
  -8   0 -11    0.70    1.00   1
   8   0  14   63.40    2.00   1
  -8   0 -14   59.50    2.20   1
   8   0  17   -0.20    0.90   1
  -8   0 -17    0.60    1.00   1
   8   0  20  236.60    5.60   1
  -8   0 -20  228.60    5.90   1
   8   0  23    0.00    1.30   1
  -8   0 -23    0.00    1.60   1
   8   0  26  121.70    3.70   1
  -8   0 -26  119.80    4.20   1
   8   0  29   -0.20    1.20   1
  -8   0 -29    1.00    1.50   1
   8   0  32 1234.90   22.50   1
  -8   0 -32 1212.90   24.60   1
   8   0  35   -0.60    1.50   1
  -8   0 -35   -0.70    1.60   1
   8   0  38  354.40    9.20   1
  -8   0 -38  368.60    9.50   1
   8   0  41   -0.80    1.40   1
  -8   0 -41    2.30    1.30   1
   8   0  44   11.80    2.10   1
  -8   0 -44    9.20    2.00   1
   8   0  47    0.20    1.90   1
  -8   0 -47    0.20    1.80   1
   8   0  50  386.60   10.60   1
  -8   0 -50  391.70   10.70   1
   9  -8 -46    1.70    2.20   1
  -9   8  46    2.60    1.70   1
   9  -8 -43    1.70    2.50   1
  -9   8  43   -0.40    1.80   1
   9  -8 -40    4.90    2.00   1
  -9   8  40    5.50    1.80   1
   9  -8 -37   17.30    2.30   1
  -9   8  37   16.60    2.10   1
   9  -8 -34  175.80    6.00   1
  -9   8  34  179.00    5.70   1
   9  -8 -31    7.70    1.90   1
  -9   8  31    8.00    1.70   1
   9  -8 -28   15.60    2.50   1
  -9   8  28   17.60    1.80   1
   9  -8 -25   35.30    2.80   1
  -9   8  25   34.40    2.20   1
   9  -8 -22    4.10    1.50   1
  -9   8  22    4.40    1.30   1
   9  -8 -19    3.80    1.50   1
  -9   8  19    1.80    1.20   1
   9  -8 -16   37.90    2.70   1
  -9   8  16   45.00    2.30   1
   9  -8 -13   34.50    2.10   1
  -9   8  13   32.00    1.60   1
   9  -8 -10   14.70    1.50   1
  -9   8  10   12.20    1.30   1
   9  -8  -7   17.20    1.40   1
  -9   8   7   16.00    1.40   1
   9  -8  -4   46.10    2.00   1
  -9   8   4   47.10    2.00   1
   9  -8  -1    0.90    0.90   1
  -9   8   1    1.40    0.90   1
   9  -8   2   10.90    1.10   1
  -9   8  -2   16.50    1.60   1
   9  -8   5   38.50    1.70   1
  -9   8  -5   39.90    1.90   1
   9  -8   8  150.40    3.60   1
  -9   8  -8  146.90    3.60   1
   9  -8  11    2.40    1.00   1
  -9   8 -11    1.40    1.20   1
   9  -8  14   45.40    1.70   1
  -9   8 -14   45.10    2.00   1
   9  -8  17   45.90    2.00   1
  -9   8 -17   47.90    2.10   1
   9  -8  20   50.90    2.20   1
  -9   8 -20   46.90    2.10   1
   9  -8  23   10.50    1.30   1
  -9   8 -23   12.60    1.40   1
   9  -8  26   14.10    1.60   1
  -9   8 -26   10.50    1.50   1
   9  -8  29   38.00    2.00   1
  -9   8 -29   41.80    1.90   1
   9  -8  32  131.30    4.30   1
  -9   8 -32  127.50    3.80   1
   9  -8  35    2.10    1.30   1
  -9   8 -35    1.70    1.40   1
   9  -8  38    5.90    1.60   1
  -9   8 -38    6.60    1.70   1
   9  -8  41   19.10    2.10   1
  -9   8 -41   22.80    2.10   1
   9  -8  44    0.30    1.70   1
  -9   8 -44    1.40    1.50   1
   9  -8  47    5.40    2.30   1
  -9   8 -47    3.40    1.90   1
   9  -7 -50   39.20    3.40   1
  -9   7  50   47.00    3.80   1
   9  -7 -47   86.90    4.60   1
  -9   7  47   95.30    4.30   1
   9  -7 -44  140.90    5.70   1
  -9   7  44  131.50    5.10   1
   9  -7 -41    3.50    1.70   1
  -9   7  41    4.90    1.70   1
   9  -7 -38   36.80    3.00   1
  -9   7  38   37.30    2.70   1
   9  -7 -35  189.00    6.90   1
  -9   7  35  186.20    6.00   1
   9  -7 -32   29.00    2.90   1
  -9   7  32   27.10    2.20   1
   9  -7 -29    4.60    1.90   1
  -9   7  29    2.40    1.20   1
   9  -7 -26   62.10    3.30   1
  -9   7  26   59.90    2.70   1
   9  -7 -23   78.30    3.10   1
  -9   7  23   81.10    2.90   1
   9  -7 -20  308.00    7.50   1
  -9   7  20  309.70    6.60   1
   9  -7 -17   16.90    1.40   1
  -9   7  17   17.90    1.50   1
   9  -7 -14   36.00    1.60   1
  -9   7  14   31.10    1.70   1
   9  -7 -11   81.60    2.40   1
  -9   7  11   76.40    2.30   1
   9  -7  -8    1.00    0.90   1
  -9   7   8    0.90    1.00   1
   9  -7  -5   88.60    2.50   1
  -9   7   5   89.00    2.70   1
   9  -7  -2    4.80    0.90   1
  -9   7   2    3.70    1.00   1
   9  -7   1  209.50    4.00   1
  -9   7  -1  211.70    4.40   1
   9  -7   4  288.90    5.10   1
  -9   7  -4  302.90    5.10   1
   9  -7   7  192.60    3.70   1
  -9   7  -7  188.40    3.90   1
   9  -7  10   25.70    1.20   1
  -9   7 -10   25.60    1.30   1
   9  -7  13  125.00    2.70   1
  -9   7 -13  126.00    3.20   1
   9  -7  16    5.00    0.90   1
  -9   7 -16    6.90    1.00   1
   9  -7  19  160.90    3.30   1
  -9   7 -19  161.30    3.50   1
   9  -7  22   35.30    1.60   1
  -9   7 -22   33.80    1.40   1
   9  -7  25   11.70    1.40   1
  -9   7 -25   11.30    1.30   1
   9  -7  28  192.80    4.70   1
  -9   7 -28  192.00    4.70   1
   9  -7  31  131.20    3.70   1
  -9   7 -31  135.60    3.50   1
   9  -7  34    0.30    1.60   1
  -9   7 -34    2.80    1.20   1
   9  -7  37    0.10    1.40   1
  -9   7 -37    2.90    1.10   1
   9  -7  40    2.30    1.80   1
  -9   7 -40    3.50    1.40   1
   9  -7  43  161.30    5.60   1
  -9   7 -43  145.60    4.70   1
   9  -7  46   44.30    3.10   1
  -9   7 -46   50.40    2.60   1
   9  -7  49    4.50    2.10   1
  -9   7 -49    0.80    1.80   1
   9  -6 -51   -1.00    2.40   1
  -9   6  51    1.40    2.00   1
   9  -6 -48   20.90    2.60   1
  -9   6  48   19.20    2.20   1
   9  -6 -45  137.30    5.40   1
  -9   6  45  140.50    4.70   1
   9  -6 -42   29.80    3.10   1
  -9   6  42   33.20    2.30   1
   9  -6 -39   20.00    2.60   1
  -9   6  39   17.10    1.90   1
   9  -6 -36   57.50    2.90   1
  -9   6  36   57.70    2.90   1
   9  -6 -33   94.20    3.30   1
  -9   6  33   94.90    3.40   1
   9  -6 -30   27.60    1.90   1
  -9   6  30   25.60    2.00   1
   9  -6 -27   43.50    2.20   1
  -9   6  27   40.30    2.40   1
   9  -6 -24  161.30    4.30   1
  -9   6  24  157.50    4.40   1
   9  -6 -21   65.20    2.20   1
  -9   6  21   63.50    2.50   1
   9  -6 -18    6.70    1.00   1
  -9   6  18    6.30    1.50   1
   9  -6 -15   75.00    2.10   1
  -9   6  15   77.50    2.70   1
   9  -6 -12  172.40    3.50   1
  -9   6  12  171.70    3.80   1
   9  -6  -9   59.10    1.70   1
  -9   6   9   59.70    2.00   1
   9  -6  -6   72.90    2.00   1
  -9   6   6   73.30    2.40   1
   9  -6  -3  137.40    2.90   1
  -9   6   3  138.10    2.90   1
   9  -6   0  320.90    5.90   1
  -9   6   0  318.60    5.50   1
   9  -6   3   28.80    1.40   1
  -9   6  -3   28.10    1.30   1
   9  -6   6    2.10    1.00   1
  -9   6  -6    0.30    0.80   1
   9  -6   9  159.70    3.40   1
  -9   6  -9  156.40    3.90   1
   9  -6  12   13.00    1.00   1
  -9   6 -12   14.80    1.10   1
   9  -6  15    1.30    0.80   1
  -9   6 -15    2.10    0.90   1
   9  -6  18    2.90    0.90   1
  -9   6 -18    4.20    0.80   1
   9  -6  21  134.80    2.90   1
  -9   6 -21  134.80    2.90   1
   9  -6  24  404.50    6.60   1
  -9   6 -24  406.00    6.40   1
   9  -6  27    0.10    0.90   1
  -9   6 -27   -0.30    0.80   1
   9  -6  30    1.10    1.00   1
  -9   6 -30    0.30    1.20   1
   9  -6  33  171.90    4.90   1
  -9   6 -33  174.80    4.00   1
   9  -6  36    5.30    1.50   1
  -9   6 -36    5.20    1.30   1
   9  -6  39   19.60    2.10   1
  -9   6 -39   16.90    1.50   1
   9  -6  42    5.00    1.60   1
  -9   6 -42    4.00    1.20   1
   9  -6  45   86.20    3.80   1
  -9   6 -45   82.10    3.30   1
   9  -6  48   84.40    4.60   1
  -9   6 -48   80.80    4.30   1
   9  -6  51   43.20    3.30   1
  -9   6 -51   40.70    3.40   1
   9  -5 -52   99.60    5.70   1
  -9   5  52  101.50    4.60   1
   9  -5 -49  174.90    6.80   1
  -9   5  49  180.20    5.30   1
   9  -5 -46   32.50    2.70   1
  -9   5  46   33.10    2.10   1
   9  -5 -43   90.70    4.00   1
  -9   5  43   90.70    3.20   1
   9  -5 -40    0.70    1.50   1
  -9   5  40   -1.10    1.40   1
   9  -5 -37  265.60    6.40   1
  -9   5  37  260.70    6.00   1
   9  -5 -34  115.40    4.20   1
  -9   5  34  115.50    3.80   1
   9  -5 -31  107.00    3.50   1
  -9   5  31   99.20    3.40   1
   9  -5 -28   87.20    3.00   1
  -9   5  28   83.70    3.10   1
   9  -5 -25  176.80    4.10   1
  -9   5  25  182.60    4.70   1
   9  -5 -22    2.90    1.10   1
  -9   5  22    3.10    1.20   1
   9  -5 -19  230.90    4.80   1
  -9   5  19  236.20    5.50   1
   9  -5 -16   27.00    1.40   1
  -9   5  16   30.40    1.80   1
   9  -5 -13   16.60    1.10   1
  -9   5  13   16.70    1.20   1
   9  -5 -10  217.20    4.00   1
  -9   5  10  215.50    4.60   1
   9  -5  -7  376.10    6.60   1
  -9   5   7  377.20    6.80   1
   9  -5  -4   14.40    1.10   1
  -9   5   4   13.20    1.00   1
   9  -5  -1    4.00    0.90   1
  -9   5   1    2.50    0.70   1
   9  -5   2  162.10    3.20   1
  -9   5  -2  162.10    3.20   1
   9  -5   5  370.90    6.30   1
  -9   5  -5  382.40    6.20   1
   9  -5   8  290.10    5.10   1
  -9   5  -8  297.00    5.30   1
   9  -5  11    7.10    0.90   1
  -9   5 -11    8.20    0.90   1
   9  -5  14   99.40    2.20   1
  -9   5 -14  103.70    2.10   1
   9  -5  17  506.20    7.60   1
  -9   5 -17  500.90    7.30   1
   9  -5  20   10.40    0.90   1
  -9   5 -20   12.80    1.00   1
   9  -5  23   79.50    2.10   1
  -9   5 -23   79.90    2.20   1
   9  -5  26   74.80    2.20   1
  -9   5 -26   76.50    2.00   1
   9  -5  29  382.90    6.90   1
  -9   5 -29  384.00    7.00   1
   9  -5  32  471.80    8.40   1
  -9   5 -32  473.90    7.60   1
   9  -5  35  200.90    4.90   1
  -9   5 -35  211.70    4.60   1
   9  -5  38   12.80    1.90   1
  -9   5 -38    8.40    1.20   1
   9  -5  41  207.50    5.70   1
  -9   5 -41  197.70    4.50   1
   9  -5  44    1.10    1.90   1
  -9   5 -44    0.10    1.30   1
   9  -5  47  105.20    5.00   1
  -9   5 -47  100.20    3.70   1
   9  -5  50   -0.70    2.30   1
  -9   5 -50    3.40    1.70   1
   9  -5  53   67.20    5.30   1
  -9   5 -53   61.10    4.30   1
   9  -4 -53   63.60    3.50   1
  -9   4  53   64.70    3.40   1
   9  -4 -50   -0.90    2.20   1
  -9   4  50    0.00    1.70   1
   9  -4 -47   99.10    6.60   1
  -9   4  47  110.40    4.00   1
   9  -4 -44    2.10    1.80   1
  -9   4  44    0.80    1.60   1
   9  -4 -41  194.20    5.40   1
  -9   4  41  197.80    5.30   1
   9  -4 -38   10.40    1.80   1
  -9   4  38    8.90    1.80   1
   9  -4 -35  212.50    5.50   1
  -9   4  35  204.60    4.80   1
   9  -4 -32  445.20    9.50   1
  -9   4  32  441.80    9.00   1
   9  -4 -29  374.10    8.40   1
  -9   4  29  378.70    9.50   1
   9  -4 -26   75.50    2.80   1
  -9   4  26   72.80    2.80   1
   9  -4 -23   76.10    2.70   1
  -9   4  23   76.90    2.90   1
   9  -4 -20   11.30    1.10   1
  -9   4  20   12.00    1.50   1
   9  -4 -17  507.40    8.70   1
  -9   4  17  510.20   11.20   1
   9  -4 -14  101.30    2.40   1
  -9   4  14  101.50    2.90   1
   9  -4 -11    6.90    0.80   1
  -9   4  11    8.00    1.10   1
   9  -4  -8  287.40    5.40   1
  -9   4   8  289.80    6.20   1
   9  -4  -5  372.00    6.20   1
  -9   4   5  373.10    6.70   1
   9  -4  -2  162.10    3.30   1
  -9   4   2  164.90    3.60   1
   9  -4   1    2.60    0.70   1
  -9   4  -1    2.70    0.70   1
   9  -4   4   14.10    1.00   1
  -9   4  -4   13.90    1.10   1
   9  -4   7  389.20    6.70   1
  -9   4  -7  377.90    6.70   1
   9  -4  10  211.60    4.00   1
  -9   4 -10  213.30    4.70   1
   9  -4  13   16.10    1.00   1
  -9   4 -13   16.80    1.20   1
   9  -4  16   30.60    1.30   1
  -9   4 -16   25.40    1.30   1
   9  -4  19  233.80    4.30   1
  -9   4 -19  229.50    4.50   1
   9  -4  22    4.10    0.80   1
  -9   4 -22    3.50    0.80   1
   9  -4  25  184.20    4.00   1
  -9   4 -25  180.50    3.80   1
   9  -4  28   86.80    2.50   1
  -9   4 -28   81.90    2.20   1
   9  -4  31   99.40    3.30   1
  -9   4 -31   98.50    2.70   1
   9  -4  34  115.90    3.40   1
  -9   4 -34  121.80    2.90   1
   9  -4  37  254.90    6.10   1
  -9   4 -37  263.80    5.10   1
   9  -4  40    2.20    1.70   1
  -9   4 -40    1.00    1.20   1
   9  -4  43   92.00    5.00   1
  -9   4 -43   92.80    3.30   1
   9  -4  46   33.60    3.00   1
  -9   4 -46   30.70    2.40   1
   9  -4  49  194.50    7.40   1
  -9   4 -49  195.80    6.40   1
   9  -4  52  102.70    5.10   1
  -9   4 -52  106.90    4.50   1
   9  -3 -51   44.00    3.40   1
  -9   3  51   40.20    3.10   1
   9  -3 -48   83.30    3.90   1
  -9   3  48   85.00    4.00   1
   9  -3 -45   84.00    4.10   1
  -9   3  45   82.20    3.80   1
   9  -3 -42    6.70    2.20   1
  -9   3  42    0.70    1.50   1
   9  -3 -39   17.50    2.50   1
  -9   3  39   14.50    1.70   1
   9  -3 -36    7.30    2.00   1
  -9   3  36    4.60    1.30   1
   9  -3 -33  169.80    5.40   1
  -9   3  33  173.00    4.50   1
   9  -3 -30    1.10    1.60   1
  -9   3  30    0.20    1.00   1
   9  -3 -27    3.40    1.30   1
  -9   3  27    2.70    1.50   1
   9  -3 -24  395.10    8.40   1
  -9   3  24  403.10    9.60   1
   9  -3 -21  129.00    3.70   1
  -9   3  21  132.90    3.80   1
   9  -3 -18    6.30    1.30   1
  -9   3  18    3.70    1.30   1
   9  -3 -15    1.90    1.00   1
  -9   3  15    1.30    1.20   1
   9  -3 -12   15.90    1.40   1
  -9   3  12   13.50    1.60   1
   9  -3  -9  159.10    3.40   1
  -9   3   9  165.20    3.20   1
   9  -3  -6    0.60    0.70   1
  -9   3   6    0.00    0.70   1
   9  -3  -3   24.90    1.30   1
  -9   3   3   24.30    1.30   1
   9  -3   0  309.30    5.50   1
  -9   3   0  314.20    5.90   1
   9  -3   3  138.70    3.00   1
  -9   3  -3  133.00    2.80   1
   9  -3   6   73.80    2.00   1
  -9   3  -6   71.80    2.00   1
   9  -3   9   59.90    1.80   1
  -9   3  -9   62.40    2.00   1
   9  -3  12  177.40    3.50   1
  -9   3 -12  177.70    3.80   1
   9  -3  15   74.30    2.10   1
  -9   3 -15   76.70    2.30   1
   9  -3  18    6.90    1.00   1
  -9   3 -18    5.60    1.00   1
   9  -3  21   60.40    2.00   1
  -9   3 -21   65.90    1.90   1
   9  -3  24  162.10    4.30   1
  -9   3 -24  159.30    3.20   1
   9  -3  27   40.30    2.10   1
  -9   3 -27   43.70    1.70   1
   9  -3  30   28.30    1.90   1
  -9   3 -30   29.00    1.50   1
   9  -3  33   95.20    3.70   1
  -9   3 -33   93.00    3.00   1
   9  -3  36   55.50    2.90   1
  -9   3 -36   54.40    2.30   1
   9  -3  39   13.00    2.20   1
  -9   3 -39   16.20    1.60   1
   9  -3  42   31.20    3.20   1
  -9   3 -42   33.10    2.40   1
   9  -3  45  138.70    6.70   1
  -9   3 -45  136.70    5.00   1
   9  -3  48   16.50    3.10   1
  -9   3 -48   21.80    2.30   1
   9  -3  51    0.40    2.50   1
  -9   3 -51   -0.70    2.00   1
   9  -2 -49    0.70    1.90   1
  -9   2  49    2.90    1.70   1
   9  -2 -46   42.10    2.90   1
  -9   2  46   40.10    2.60   1
   9  -2 -43  166.70    5.60   1
  -9   2  43  149.60    4.70   1
   9  -2 -40    3.20    1.80   1
  -9   2  40   -1.10    1.40   1
   9  -2 -37    1.30    1.40   1
  -9   2  37    2.80    1.50   1
   9  -2 -34   -1.30    1.60   1
  -9   2  34    3.40    1.50   1
   9  -2 -31  127.70    4.60   1
  -9   2  31  133.10    4.30   1
   9  -2 -28  198.10    5.90   1
  -9   2  28  195.60    4.30   1
   9  -2 -25   15.20    2.00   1
  -9   2  25    9.20    1.20   1
   9  -2 -22   35.70    2.30   1
  -9   2  22   32.40    1.90   1
   9  -2 -19  154.60    4.80   1
  -9   2  19  167.20    4.50   1
   9  -2 -16    3.80    1.40   1
  -9   2  16    5.90    1.10   1
   9  -2 -13  131.00    3.60   1
  -9   2  13  127.50    3.60   1
   9  -2 -10   24.00    1.30   1
  -9   2  10   23.10    1.20   1
   9  -2  -7  184.70    4.10   1
  -9   2   7  183.90    3.80   1
   9  -2  -4  302.70    5.80   1
  -9   2   4  300.10    5.40   1
   9  -2  -1  200.70    4.00   1
  -9   2   1  205.10    4.40   1
   9  -2   2    4.30    1.00   1
  -9   2  -2    4.00    0.80   1
   9  -2   5   88.00    2.50   1
  -9   2  -5   85.00    2.20   1
   9  -2   8   -0.10    1.00   1
  -9   2  -8    0.70    1.00   1
   9  -2  11   82.60    2.50   1
  -9   2 -11   79.50    2.10   1
   9  -2  14   30.90    1.60   1
  -9   2 -14   35.90    1.60   1
   9  -2  17   15.20    1.20   1
  -9   2 -17   18.50    1.20   1
   9  -2  20  308.60    6.00   1
  -9   2 -20  311.90    5.80   1
   9  -2  23   79.70    2.60   1
  -9   2 -23   82.50    2.60   1
   9  -2  26   60.70    2.30   1
  -9   2 -26   61.70    2.20   1
   9  -2  29   -0.80    1.50   1
  -9   2 -29    1.70    1.20   1
   9  -2  32   27.00    1.90   1
  -9   2 -32   28.80    1.80   1
   9  -2  35  181.40    5.20   1
  -9   2 -35  184.00    4.70   1
   9  -2  38   33.30    2.60   1
  -9   2 -38   32.60    2.00   1
   9  -2  41    6.20    1.90   1
  -9   2 -41    4.80    1.60   1
   9  -2  44  129.10    5.40   1
  -9   2 -44  137.30    4.80   1
   9  -2  47   91.90    5.50   1
  -9   2 -47   87.30    5.40   1
   9  -2  50   35.30    4.70   1
  -9   2 -50   43.90    3.70   1
   9  -1 -47    5.80    2.00   1
  -9   1  47    4.80    1.60   1
   9  -1 -44   -2.40    1.60   1
  -9   1  44   -1.50    1.60   1
   9  -1 -41   20.90    2.10   1
  -9   1  41   21.20    2.30   1
   9  -1 -38    5.90    1.90   1
  -9   1  38    4.30    1.60   1
   9  -1 -35   -0.20    1.40   1
  -9   1  35    0.30    1.30   1
   9  -1 -32  126.70    4.60   1
  -9   1  32  134.10    4.10   1
   9  -1 -29   41.00    2.40   1
  -9   1  29   35.60    2.00   1
   9  -1 -26   14.70    1.90   1
  -9   1  26   14.40    1.90   1
   9  -1 -23    5.90    1.40   1
  -9   1  23   10.70    1.40   1
   9  -1 -20   48.20    2.80   1
  -9   1  20   47.30    2.20   1
   9  -1 -17   48.10    2.60   1
  -9   1  17   44.80    2.50   1
   9  -1 -14   44.90    2.50   1
  -9   1  14   44.00    2.50   1
   9  -1 -11    0.00    1.10   1
  -9   1  11    2.50    1.20   1
   9  -1  -8  145.40    3.60   1
  -9   1   8  141.30    3.50   1
   9  -1  -5   36.50    1.70   1
  -9   1   5   38.00    1.90   1
   9  -1  -2   13.60    1.20   1
  -9   1   2   12.40    1.20   1
   9  -1   1    2.60    1.10   1
  -9   1  -1    0.80    0.80   1
   9  -1   4   47.50    2.00   1
  -9   1  -4   43.70    1.80   1
   9  -1   7   18.10    1.40   1
  -9   1  -7   16.60    1.30   1
   9  -1  10   10.00    1.30   1
  -9   1 -10   12.20    1.40   1
   9  -1  13   32.50    1.70   1
  -9   1 -13   32.90    1.60   1
   9  -1  16   40.60    2.20   1
  -9   1 -16   39.30    2.00   1
   9  -1  19    1.50    1.00   1
  -9   1 -19    3.40    1.00   1
   9  -1  22    2.10    1.40   1
  -9   1 -22    2.60    1.50   1
   9  -1  25   30.70    2.20   1
  -9   1 -25   34.90    2.10   1
   9  -1  28   20.80    1.90   1
  -9   1 -28   19.50    1.90   1
   9  -1  31    4.30    1.70   1
  -9   1 -31    2.60    1.60   1
   9  -1  34  167.80    5.40   1
  -9   1 -34  167.60    6.00   1
   9  -1  37   17.20    2.20   1
  -9   1 -37   19.00    2.30   1
   9  -1  40    3.40    1.80   1
  -9   1 -40    2.80    2.00   1
   9  -1  43    0.00    1.70   1
  -9   1 -43    2.00    1.90   1
   9  -1  46    6.60    2.80   1
  -9   1 -46    3.10    1.90   1
   9   0 -42   -0.50    1.60   1
  -9   0  42    1.30    2.10   1
   9   0 -39   -1.10    1.70   1
  -9   0  39   -2.10    2.10   1
   9   0 -36   16.50    2.40   1
  -9   0  36   14.40    2.20   1
   9   0 -33    2.00    2.00   1
  -9   0  33   -1.10    1.70   1
   9   0 -30    7.10    1.80   1
  -9   0  30    2.00    1.50   1
   9   0 -27   -1.40    1.50   1
  -9   0  27    2.00    1.50   1
   9   0 -24  136.10    5.00   1
  -9   0  24  140.50    4.10   1
   9   0 -21    1.50    2.10   1
  -9   0  21    0.40    1.50   1
   9   0 -18    0.40    1.50   1
  -9   0  18   -0.10    1.20   1
   9   0 -15    0.50    1.60   1
  -9   0  15    1.40    1.30   1
   9   0 -12  218.00    6.50   1
  -9   0  12  212.80    5.50   1
   9   0  -9    1.10    1.20   1
  -9   0   9    0.70    1.20   1
   9   0  -6   42.10    2.20   1
  -9   0   6   43.70    2.40   1
   9   0  -3   -1.30    1.20   1
  -9   0   3    0.10    1.50   1
   9   0   0   95.10    2.90   1
  -9   0   0   93.60    3.50   1
   9   0   3    1.10    1.10   1
  -9   0  -3    1.40    1.40   1
   9   0   6    7.80    1.20   1
  -9   0  -6   10.50    1.50   1
   9   0   9    0.50    1.10   1
  -9   0  -9    3.80    1.50   1
   9   0  12   19.80    1.60   1
  -9   0 -12   22.60    1.90   1
   9   0  15    0.70    1.40   1
  -9   0 -15    1.20    1.60   1
   9   0  18    9.40    1.40   1
  -9   0 -18    8.70    1.80   1
   9   0  21   -2.80    1.30   1
  -9   0 -21    0.30    1.60   1
   9   0  24  154.70    5.50   1
  -9   0 -24  171.90    6.30   1
   9   0  27    1.60    1.50   1
  -9   0 -27    0.60    1.70   1
   9   0  30    2.30    1.70   1
  -9   0 -30    0.30    1.60   1
   9   0  33    0.90    1.50   1
  -9   0 -33    1.60    1.90   1
   9   0  36   24.50    2.20   1
  -9   0 -36   26.40    2.60   1
   9   0  39    1.70    1.90   1
  -9   0 -39    0.10    2.00   1
   9   0  42   13.10    2.30   1
  -9   0 -42   14.10    2.60   1
  10  -9 -38   16.70    3.10   1
 -10   9  38   21.50    2.90   1
  10  -9 -35  132.00    5.70   1
 -10   9  35  129.20    5.30   1
  10  -9 -32    5.60    2.10   1
 -10   9  32    5.70    2.00   1
  10  -9 -29    6.90    2.00   1
 -10   9  29    7.50    2.10   1
  10  -9 -26   13.50    2.50   1
 -10   9  26   13.90    2.10   1
  10  -9 -23  278.60   10.40   1
 -10   9  23  265.00    7.80   1
  10  -9 -20  275.90   10.00   1
 -10   9  20  268.10    7.00   1
  10  -9 -17   55.50    3.60   1
 -10   9  17   53.10    2.90   1
  10  -9 -14    0.80    1.70   1
 -10   9  14    0.60    1.50   1
  10  -9 -11  278.80    9.10   1
 -10   9  11  284.70    6.90   1
  10  -9  -8   25.70    2.00   1
 -10   9   8   21.10    1.70   1
  10  -9  -5  137.10    4.70   1
 -10   9   5  133.40    3.80   1
  10  -9  -2    5.20    1.30   1
 -10   9   2    6.60    1.30   1
  10  -9   1  136.00    4.20   1
 -10   9  -1  141.10    4.30   1
  10  -9   4  331.80    7.70   1
 -10   9  -4  322.70    7.80   1
  10  -9   7  218.70    6.00   1
 -10   9  -7  218.50    6.10   1
  10  -9  10    1.50    1.40   1
 -10   9 -10   -0.40    1.60   1
  10  -9  13   77.70    3.50   1
 -10   9 -13   72.20    3.50   1
  10  -9  16   33.30    2.20   1
 -10   9 -16   32.40    2.30   1
  10  -9  19  242.60    7.20   1
 -10   9 -19  247.70    7.40   1
  10  -9  22   70.70    3.40   1
 -10   9 -22   67.40    2.90   1
  10  -9  25   28.70    2.30   1
 -10   9 -25   28.50    2.30   1
  10  -9  28  129.90    4.60   1
 -10   9 -28  131.70    5.10   1
  10  -9  31  176.90    6.20   1
 -10   9 -31  191.20    6.50   1
  10  -9  34   18.70    2.40   1
 -10   9 -34   17.90    2.50   1
  10  -9  37   -1.10    2.20   1
 -10   9 -37   -0.20    2.00   1
  10  -8 -42   29.70    3.60   1
 -10   8  42   24.60    3.40   1
  10  -8 -39    0.00    2.60   1
 -10   8  39    0.70    2.10   1
  10  -8 -36  392.40   13.90   1
 -10   8  36  387.80   11.00   1
  10  -8 -33    3.40    2.80   1
 -10   8  33    4.00    2.20   1
  10  -8 -30   37.60    3.40   1
 -10   8  30   42.60    3.00   1
  10  -8 -27    2.20    1.80   1
 -10   8  27    4.60    1.80   1
  10  -8 -24   26.30    2.70   1
 -10   8  24   22.30    2.10   1
  10  -8 -21   29.80    2.70   1
 -10   8  21   34.20    2.30   1
  10  -8 -18   98.00    3.80   1
 -10   8  18  107.30    3.80   1
  10  -8 -15   11.70    1.70   1
 -10   8  15   13.00    1.50   1
  10  -8 -12  327.30    8.70   1
 -10   8  12  334.80    8.10   1
  10  -8  -9   16.30    1.60   1
 -10   8   9   18.00    2.00   1
  10  -8  -6  296.00    6.10   1
 -10   8   6  299.50    6.30   1
  10  -8  -3    4.80    1.10   1
 -10   8   3    5.50    1.30   1
  10  -8   0   61.60    2.50   1
 -10   8   0   59.40    2.30   1
  10  -8   3    1.10    1.10   1
 -10   8  -3    0.70    1.20   1
  10  -8   6  164.70    4.20   1
 -10   8  -6  157.40    4.60   1
  10  -8   9   12.60    1.40   1
 -10   8  -9   12.80    1.70   1
  10  -8  12  226.40    5.20   1
 -10   8 -12  221.30    5.10   1
  10  -8  15    0.20    1.10   1
 -10   8 -15   -1.30    1.00   1
  10  -8  18  260.40    6.60   1
 -10   8 -18  266.10    6.00   1
  10  -8  21   81.50    3.00   1
 -10   8 -21   76.60    2.90   1
  10  -8  24   62.90    2.60   1
 -10   8 -24   70.00    2.80   1
  10  -8  27    0.80    1.60   1
 -10   8 -27    1.70    1.40   1
  10  -8  30  184.40    5.60   1
 -10   8 -30  173.20    5.20   1
  10  -8  33   19.10    2.20   1
 -10   8 -33   15.50    2.20   1
  10  -8  36    1.60    2.00   1
 -10   8 -36    1.10    1.90   1
  10  -8  39    1.60    2.30   1
 -10   8 -39   10.80    2.30   1
  10  -8  42   80.90    4.70   1
 -10   8 -42   76.10    4.50   1
  10  -7 -43    0.50    2.20   1
 -10   7  43    4.10    2.20   1
  10  -7 -40   25.90    2.90   1
 -10   7  40   27.60    2.30   1
  10  -7 -37  189.80    8.30   1
 -10   7  37  197.40    6.50   1
  10  -7 -34  102.00    5.40   1
 -10   7  34  102.00    4.80   1
  10  -7 -31    7.40    2.20   1
 -10   7  31    6.10    1.80   1
  10  -7 -28    9.50    1.80   1
 -10   7  28    6.90    1.70   1
  10  -7 -25  141.90    5.10   1
 -10   7  25  141.10    4.60   1
  10  -7 -22   30.50    2.00   1
 -10   7  22   29.30    2.20   1
  10  -7 -19   62.90    2.60   1
 -10   7  19   61.50    2.80   1
  10  -7 -16  141.10    3.90   1
 -10   7  16  138.20    4.20   1
  10  -7 -13  120.50    3.30   1
 -10   7  13  117.40    3.80   1
  10  -7 -10   81.60    2.50   1
 -10   7  10   83.20    3.10   1
  10  -7  -7  128.00    3.40   1
 -10   7   7  128.10    3.50   1
  10  -7  -4   13.10    1.30   1
 -10   7   4   13.50    1.30   1
  10  -7  -1  112.90    2.80   1
 -10   7   1  104.20    3.00   1
  10  -7   2   -0.90    0.80   1
 -10   7  -2   -0.90    0.90   1
  10  -7   5  297.20    5.70   1
 -10   7  -5  295.80    6.20   1
  10  -7   8  375.90    6.50   1
 -10   7  -8  375.40    7.40   1
  10  -7  11    0.00    0.80   1
 -10   7 -11   -0.30    1.10   1
  10  -7  14    7.40    1.10   1
 -10   7 -14    4.40    1.10   1
  10  -7  17  293.40    5.50   1
 -10   7 -17  288.30    5.90   1
  10  -7  20    9.50    1.30   1
 -10   7 -20    9.00    1.30   1
  10  -7  23   23.50    1.80   1
 -10   7 -23   22.70    1.80   1
  10  -7  26    0.30    1.10   1
 -10   7 -26    0.70    1.20   1
  10  -7  29  213.70    6.40   1
 -10   7 -29  203.80    5.50   1
  10  -7  32  297.80    8.50   1
 -10   7 -32  298.70    7.50   1
  10  -7  35    8.30    1.60   1
 -10   7 -35    5.10    1.70   1
  10  -7  38   16.20    2.00   1
 -10   7 -38   15.30    1.90   1
  10  -7  41  134.50    5.30   1
 -10   7 -41  131.00    5.20   1
  10  -7  44    4.30    1.90   1
 -10   7 -44   10.70    2.00   1
  10  -6 -44    3.20    2.70   1
 -10   6  44    1.70    1.90   1
  10  -6 -41   18.70    3.30   1
 -10   6  41   21.50    2.20   1
  10  -6 -38    4.50    2.20   1
 -10   6  38    8.20    1.80   1
  10  -6 -35   14.80    2.00   1
 -10   6  35   18.20    2.10   1
  10  -6 -32  221.20    6.70   1
 -10   6  32  237.70    7.20   1
  10  -6 -29   32.70    2.30   1
 -10   6  29   31.00    2.40   1
  10  -6 -26   13.70    1.80   1
 -10   6  26   10.70    1.90   1
  10  -6 -23   29.60    2.00   1
 -10   6  23   28.20    2.10   1
  10  -6 -20    3.30    1.40   1
 -10   6  20    6.30    1.80   1
  10  -6 -17   12.30    1.30   1
 -10   6  17    8.50    1.40   1
  10  -6 -14    2.30    1.00   1
 -10   6  14    2.50    1.50   1
  10  -6 -11    5.10    1.20   1
 -10   6  11    3.90    1.20   1
  10  -6  -8  244.40    4.90   1
 -10   6   8  251.40    6.70   1
  10  -6  -5   17.80    1.20   1
 -10   6   5   18.30    1.40   1
  10  -6  -2    1.60    0.80   1
 -10   6   2    2.40    1.00   1
  10  -6   1    1.90    0.90   1
 -10   6  -1    4.80    1.20   1
  10  -6   4    0.20    0.80   1
 -10   6  -4   -0.30    1.00   1
  10  -6   7   10.70    1.20   1
 -10   6  -7    8.40    1.10   1
  10  -6  10    9.30    1.10   1
 -10   6 -10   10.20    1.20   1
  10  -6  13   66.40    2.10   1
 -10   6 -13   67.10    2.20   1
  10  -6  16  127.80    3.40   1
 -10   6 -16  134.00    3.30   1
  10  -6  19    5.50    1.10   1
 -10   6 -19    7.20    1.20   1
  10  -6  22   -0.30    1.10   1
 -10   6 -22    3.70    1.20   1
  10  -6  25   42.80    2.00   1
 -10   6 -25   43.60    1.90   1
  10  -6  28    2.60    1.30   1
 -10   6 -28    1.20    1.20   1
  10  -6  31    3.00    1.50   1
 -10   6 -31    3.80    1.40   1
  10  -6  34  126.10    4.60   1
 -10   6 -34  129.60    4.10   1
  10  -6  37   24.10    2.00   1
 -10   6 -37   20.30    2.00   1
  10  -6  40   31.70    2.60   1
 -10   6 -40   34.40    2.30   1
  10  -6  43    2.20    2.40   1
 -10   6 -43   -0.90    1.90   1
  10  -6  46   16.00    3.10   1
 -10   6 -46   13.80    3.40   1
  10  -5 -45   -1.70    2.00   1
 -10   5  45    0.10    1.70   1
  10  -5 -42    2.40    1.80   1
 -10   5  42    2.20    2.10   1
  10  -5 -39   49.60    2.90   1
 -10   5  39   48.40    2.80   1
  10  -5 -36   99.00    3.90   1
 -10   5  36   97.60    3.80   1
  10  -5 -33   25.10    2.10   1
 -10   5  33   25.20    2.30   1
  10  -5 -30    5.40    1.40   1
 -10   5  30    7.10    1.70   1
  10  -5 -27  117.70    3.90   1
 -10   5  27  111.60    3.90   1
  10  -5 -24   68.50    2.90   1
 -10   5  24   73.00    3.00   1
  10  -5 -21    3.20    1.50   1
 -10   5  21    2.70    1.40   1
  10  -5 -18   10.90    1.50   1
 -10   5  18    5.60    1.70   1
  10  -5 -15   77.30    2.50   1
 -10   5  15   74.50    2.90   1
  10  -5 -12  252.30    5.30   1
 -10   5  12  261.80    6.40   1
  10  -5  -9  115.30    3.20   1
 -10   5   9  116.80    3.50   1
  10  -5  -6    2.30    0.90   1
 -10   5   6    1.80    1.00   1
  10  -5  -3   97.90    2.70   1
 -10   5   3   98.20    3.00   1
  10  -5   0   12.80    1.20   1
 -10   5   0   11.10    1.30   1
  10  -5   3   98.20    2.90   1
 -10   5  -3  100.50    2.60   1
  10  -5   6    3.40    1.10   1
 -10   5  -6    2.20    1.00   1
  10  -5   9  119.50    2.90   1
 -10   5  -9  116.90    2.70   1
  10  -5  12  256.60    5.00   1
 -10   5 -12  254.90    4.60   1
  10  -5  15   80.10    2.20   1
 -10   5 -15   82.40    2.30   1
  10  -5  18    9.60    1.20   1
 -10   5 -18    8.80    1.20   1
  10  -5  21    3.10    1.10   1
 -10   5 -21    4.00    1.10   1
  10  -5  24   72.60    2.70   1
 -10   5 -24   67.50    2.40   1
  10  -5  27  116.00    3.30   1
 -10   5 -27  127.00    3.30   1
  10  -5  30    6.60    1.30   1
 -10   5 -30    8.50    1.40   1
  10  -5  33   27.40    2.10   1
 -10   5 -33   25.80    2.00   1
  10  -5  36  102.90    4.00   1
 -10   5 -36  100.40    3.90   1
  10  -5  39   49.10    3.30   1
 -10   5 -39   45.90    2.90   1
  10  -5  42    6.50    3.00   1
 -10   5 -42    5.30    2.20   1
  10  -5  45   -3.40    2.30   1
 -10   5 -45   -2.50    2.40   1
  10  -4 -46   16.00    2.50   1
 -10   4  46   14.00    2.60   1
  10  -4 -43    3.90    2.20   1
 -10   4  43    2.60    1.90   1
  10  -4 -40   30.90    2.90   1
 -10   4  40   32.40    2.40   1
  10  -4 -37   21.10    2.60   1
 -10   4  37   27.60    2.30   1
  10  -4 -34  126.00    4.60   1
 -10   4  34  124.10    4.20   1
  10  -4 -31    6.80    1.90   1
 -10   4  31    3.10    1.60   1
  10  -4 -28    1.30    1.50   1
 -10   4  28   -0.10    1.70   1
  10  -4 -25   47.20    2.40   1
 -10   4  25   42.90    2.50   1
  10  -4 -22    1.20    1.30   1
 -10   4  22    1.30    1.30   1
  10  -4 -19    6.50    1.30   1
 -10   4  19    4.80    1.50   1
  10  -4 -16  124.80    4.00   1
 -10   4  16  125.70    4.10   1
  10  -4 -13   62.10    2.30   1
 -10   4  13   62.60    2.60   1
  10  -4 -10   11.80    1.30   1
 -10   4  10    8.00    1.60   1
  10  -4  -7   10.80    1.00   1
 -10   4   7    9.70    1.40   1
  10  -4  -4   -0.80    0.90   1
 -10   4   4    2.20    1.10   1
  10  -4  -1    2.90    1.00   1
 -10   4   1    2.60    1.00   1
  10  -4   2    2.70    1.10   1
 -10   4  -2    1.70    1.20   1
  10  -4   5   19.40    1.20   1
 -10   4  -5   17.30    1.20   1
  10  -4   8  247.10    4.90   1
 -10   4  -8  242.20    4.80   1
  10  -4  11    1.60    0.90   1
 -10   4 -11    3.60    1.00   1
  10  -4  14    2.20    1.00   1
 -10   4 -14    2.40    1.00   1
  10  -4  17   10.30    1.30   1
 -10   4 -17    9.40    1.20   1
  10  -4  20    3.50    1.10   1
 -10   4 -20    4.10    1.10   1
  10  -4  23   26.30    1.80   1
 -10   4 -23   26.80    1.80   1
  10  -4  26   10.80    1.70   1
 -10   4 -26    9.50    1.30   1
  10  -4  29   30.30    1.90   1
 -10   4 -29   32.40    1.80   1
  10  -4  32  228.00    6.60   1
 -10   4 -32  227.90    6.90   1
  10  -4  35   19.20    2.60   1
 -10   4 -35   16.50    2.10   1
  10  -4  38    6.30    1.90   1
 -10   4 -38    7.10    1.90   1
  10  -4  41   18.90    2.80   1
 -10   4 -41   17.30    2.40   1
  10  -4  44    5.60    2.70   1
 -10   4 -44    2.90    2.70   1
  10  -3 -44    7.00    2.00   1
 -10   3  44    6.10    2.20   1
  10  -3 -41  131.50    5.90   1
 -10   3  41  134.20    5.30   1
  10  -3 -38   16.60    2.70   1
 -10   3  38   14.40    2.10   1
  10  -3 -35    5.80    1.90   1
 -10   3  35   10.20    1.90   1
  10  -3 -32  302.30    9.30   1
 -10   3  32  294.20    8.30   1
  10  -3 -29  209.00    7.30   1
 -10   3  29  207.10    6.40   1
  10  -3 -26    0.30    1.90   1
 -10   3  26    0.00    1.40   1
  10  -3 -23   20.30    2.10   1
 -10   3  23   18.90    1.80   1
  10  -3 -20    9.30    1.70   1
 -10   3  20    8.80    1.40   1
  10  -3 -17  284.60    7.00   1
 -10   3  17  286.10    7.10   1
  10  -3 -14    5.00    1.50   1
 -10   3  14    3.80    1.70   1
  10  -3 -11    0.50    1.20   1
 -10   3  11    1.30    1.10   1
  10  -3  -8  374.90    7.10   1
 -10   3   8  380.50    9.30   1
  10  -3  -5  291.80    6.10   1
 -10   3   5  290.50    7.30   1
  10  -3  -2   -1.50    1.10   1
 -10   3   2    0.70    1.00   1
  10  -3   1  107.80    2.80   1
 -10   3  -1  105.00    2.90   1
  10  -3   4   13.00    1.20   1
 -10   3  -4   11.00    1.10   1
  10  -3   7  128.70    3.50   1
 -10   3  -7  129.20    3.40   1
  10  -3  10   80.40    2.70   1
 -10   3 -10   75.90    2.60   1
  10  -3  13  120.70    3.40   1
 -10   3 -13  125.40    3.30   1
  10  -3  16  145.60    3.90   1
 -10   3 -16  146.40    3.90   1
  10  -3  19   60.90    2.40   1
 -10   3 -19   61.30    2.40   1
  10  -3  22   29.50    1.90   1
 -10   3 -22   29.80    1.90   1
  10  -3  25  146.70    4.10   1
 -10   3 -25  142.60    4.40   1
  10  -3  28    6.00    1.50   1
 -10   3 -28   10.30    1.70   1
  10  -3  31    5.10    1.90   1
 -10   3 -31    3.90    1.70   1
  10  -3  34   98.50    3.90   1
 -10   3 -34   92.80    3.80   1
  10  -3  37  195.30    7.30   1
 -10   3 -37  194.60    6.20   1
  10  -3  40   25.80    3.50   1
 -10   3 -40   23.60    2.50   1
  10  -3  43    4.00    3.10   1
 -10   3 -43    0.10    2.00   1
  10  -2 -42   78.60    5.10   1
 -10   2  42   74.40    4.50   1
  10  -2 -39    7.20    2.00   1
 -10   2  39    4.90    2.20   1
  10  -2 -36    0.90    1.80   1
 -10   2  36    3.40    1.80   1
  10  -2 -33   19.20    2.00   1
 -10   2  33   15.40    2.10   1
  10  -2 -30  194.80    8.20   1
 -10   2  30  186.70    6.10   1
  10  -2 -27    1.10    2.00   1
 -10   2  27    0.80    1.60   1
  10  -2 -24   62.80    3.40   1
 -10   2  24   59.40    2.90   1
  10  -2 -21   72.60    4.10   1
 -10   2  21   79.70    3.80   1
  10  -2 -18  258.90    7.70   1
 -10   2  18  251.20    7.60   1
  10  -2 -15    0.00    1.70   1
 -10   2  15   -0.20    1.30   1
  10  -2 -12  223.40    6.80   1
 -10   2  12  219.50    6.70   1
  10  -2  -9   12.60    2.20   1
 -10   2   9   18.10    2.30   1
  10  -2  -6  167.80    5.50   1
 -10   2   6  173.80    5.40   1
  10  -2  -3    1.50    0.90   1
 -10   2   3    0.60    1.00   1
  10  -2   0   63.50    2.50   1
 -10   2   0   66.70    2.60   1
  10  -2   3    3.80    1.00   1
 -10   2  -3    4.90    1.30   1
  10  -2   6  286.70    6.40   1
 -10   2  -6  303.80    6.60   1
  10  -2   9   17.10    1.70   1
 -10   2  -9   17.40    1.60   1
  10  -2  12  339.30    7.10   1
 -10   2 -12  333.30    7.20   1
  10  -2  15   11.70    1.40   1
 -10   2 -15   11.00    1.30   1
  10  -2  18   99.20    3.20   1
 -10   2 -18   99.20    3.20   1
  10  -2  21   29.50    2.20   1
 -10   2 -21   32.30    2.10   1
  10  -2  24   20.60    2.00   1
 -10   2 -24   23.60    2.20   1
  10  -2  27    4.60    1.60   1
 -10   2 -27    1.90    1.40   1
  10  -2  30   35.80    2.60   1
 -10   2 -30   36.20    2.60   1
  10  -2  33    3.70    1.90   1
 -10   2 -33    4.00    1.70   1
  10  -2  36  383.20   12.20   1
 -10   2 -36  374.10   11.70   1
  10  -2  39   -0.30    1.80   1
 -10   2 -39   -1.10    2.00   1
  10  -2  42   27.50    4.50   1
 -10   2 -42   20.50    3.20   1
  10  -1 -37    0.60    2.90   1
 -10   1  37   -0.40    2.30   1
  10  -1 -34   14.40    2.40   1
 -10   1  34   15.60    2.20   1
  10  -1 -31  177.60    6.90   1
 -10   1  31  186.30    6.40   1
  10  -1 -28  125.00    5.50   1
 -10   1  28  121.20    5.00   1
  10  -1 -25   29.40    2.90   1
 -10   1  25   26.00    2.40   1
  10  -1 -22   76.50    4.10   1
 -10   1  22   69.00    3.50   1
  10  -1 -19  239.60    8.30   1
 -10   1  19  245.90    6.70   1
  10  -1 -16   33.60    2.60   1
 -10   1  16   35.30    2.60   1
  10  -1 -13   73.80    3.60   1
 -10   1  13   73.00    3.60   1
  10  -1 -10    4.10    1.60   1
 -10   1  10    3.50    1.70   1
  10  -1  -7  223.00    6.60   1
 -10   1   7  221.80    7.50   1
  10  -1  -4  341.90    7.90   1
 -10   1   4  342.00    8.50   1
  10  -1  -1  136.50    4.30   1
 -10   1   1  136.20    4.90   1
  10  -1   2    5.20    1.30   1
 -10   1  -2    6.20    1.40   1
  10  -1   5  128.80    4.20   1
 -10   1  -5  134.70    5.70   1
  10  -1   8   19.60    1.60   1
 -10   1  -8   19.50    1.70   1
  10  -1  11  276.40    6.30   1
 -10   1 -11  280.80    7.00   1
  10  -1  14    2.40    1.40   1
 -10   1 -14    1.60    1.40   1
  10  -1  17   59.30    2.90   1
 -10   1 -17   55.70    3.10   1
  10  -1  20  265.60    7.70   1
 -10   1 -20  271.50    8.70   1
  10  -1  23  285.80    8.00   1
 -10   1 -23  290.60    9.00   1
  10  -1  26   12.60    2.10   1
 -10   1 -26   15.40    2.20   1
  10  -1  29    9.30    2.00   1
 -10   1 -29    6.30    2.30   1
  10  -1  32    4.60    2.30   1
 -10   1 -32    4.60    2.30   1
  10  -1  35  127.30    5.70   1
 -10   1 -35  137.20    5.80   1
  10  -1  38   30.70    3.20   1
 -10   1 -38   24.30    2.90   1
  10   0 -32    5.50    2.30   1
 -10   0  32    8.30    2.50   1
  10   0 -29   -1.60    2.50   1
 -10   0  29    0.20    2.00   1
  10   0 -26   12.50    2.50   1
 -10   0  26   14.20    2.10   1
  10   0 -23    3.60    2.40   1
 -10   0  23   -0.60    1.50   1
  10   0 -20  272.30    9.60   1
 -10   0  20  273.00    8.50   1
  10   0 -17   -4.00    2.20   1
 -10   0  17   -0.70    1.70   1
  10   0 -14   54.30    3.70   1
 -10   0  14   57.50    3.60   1
  10   0 -11    0.80    1.90   1
 -10   0  11    0.10    1.50   1
  10   0  -8    0.70    2.00   1
 -10   0   8   -2.70    1.70   1
  10   0  -5    0.60    1.60   1
 -10   0   5    0.00    1.80   1
  10   0  -2  152.10    5.70   1
 -10   0   2  150.50    6.60   1
  10   0   1    0.90    1.60   1
 -10   0  -1    1.80    1.50   1
  10   0   4   73.00    3.70   1
 -10   0  -4   74.70    3.70   1
  10   0   7   -1.30    1.40   1
 -10   0  -7    2.90    1.70   1
  10   0  10   88.10    4.10   1
 -10   0 -10   90.60    5.00   1
  10   0  13   -1.10    1.60   1
 -10   0 -13    1.50    2.30   1
  10   0  16    6.50    1.60   1
 -10   0 -16    1.80    2.00   1
  10   0  19    2.10    1.70   1
 -10   0 -19   -0.40    1.70   1
  10   0  22  363.90   10.40   1
 -10   0 -22  359.30   11.00   1
  10   0  25   -2.90    1.80   1
 -10   0 -25   -2.80    1.60   1
  10   0  28    5.10    2.30   1
 -10   0 -28    3.90    2.00   1
  10   0  31   -0.70    2.40   1
 -10   0 -31    1.70    2.10   1
  11 -10 -21   83.60    5.40   1
 -11  10  21   79.40    4.50   1
  11 -10 -18    4.00    2.50   1
 -11  10  18    3.50    2.30   1
  11 -10 -15    1.80    2.60   1
 -11  10  15    0.60    1.90   1
  11 -10 -12   30.50    3.30   1
 -11  10  12   31.00    2.50   1
  11 -10  -9   89.10    5.10   1
 -11  10   9   90.60    4.60   1
  11 -10  -6    0.60    1.70   1
 -11  10   6   -1.60    1.80   1
  11 -10  -3   11.10    2.40   1
 -11  10   3   13.50    2.40   1
  11 -10   0  144.50    6.80   1
 -11  10   0  136.10    5.70   1
  11 -10   3   55.00    3.50   1
 -11  10  -3   54.90    3.70   1
  11 -10   6    2.20    2.10   1
 -11  10  -6    4.30    2.30   1
  11 -10   9   40.50    3.00   1
 -11  10  -9   41.80    3.30   1
  11 -10  12    2.10    1.70   1
 -11  10 -12    0.70    1.90   1
  11 -10  15   43.90    3.30   1
 -11  10 -15   39.40    3.40   1
  11 -10  18    8.60    2.30   1
 -11  10 -18   10.20    2.50   1
  11 -10  21   74.30    3.90   1
 -11  10 -21   78.10    4.50   1
  11  -9 -28    3.30    2.40   1
 -11   9  28    0.60    1.90   1
  11  -9 -25   96.70    5.80   1
 -11   9  25  110.20    4.70   1
  11  -9 -22    3.60    2.20   1
 -11   9  22    0.70    1.70   1
  11  -9 -19    1.90    1.90   1
 -11   9  19    0.20    1.90   1
  11  -9 -16   70.30    3.70   1
 -11   9  16   64.40    3.40   1
  11  -9 -13   95.40    4.30   1
 -11   9  13   93.90    4.10   1
  11  -9 -10   11.60    2.30   1
 -11   9  10    5.90    1.70   1
  11  -9  -7   18.10    2.40   1
 -11   9   7   18.70    2.10   1
  11  -9  -4    2.50    1.80   1
 -11   9   4    3.90    1.80   1
  11  -9  -1   38.60    3.30   1
 -11   9   1   38.20    3.00   1
  11  -9   2   33.80    2.20   1
 -11   9  -2   36.00    2.40   1
  11  -9   5   50.80    2.60   1
 -11   9  -5   52.00    2.90   1
  11  -9   8   59.10    3.50   1
 -11   9  -8   52.80    3.50   1
  11  -9  11   17.20    2.10   1
 -11   9 -11   17.00    2.40   1
  11  -9  14    4.00    1.90   1
 -11   9 -14    4.60    2.00   1
  11  -9  17   57.00    3.50   1
 -11   9 -17   57.80    3.20   1
  11  -9  20   22.80    2.30   1
 -11   9 -20   20.60    2.50   1
  11  -9  23    5.70    2.00   1
 -11   9 -23    5.40    2.50   1
  11  -9  26   21.60    3.00   1
 -11   9 -26   17.20    2.80   1
  11  -9  29   41.30    3.20   1
 -11   9 -29   42.20    3.20   1
  11  -8 -32   95.30    5.70   1
 -11   8  32   88.20    4.20   1
  11  -8 -29    1.40    2.50   1
 -11   8  29   -1.90    2.00   1
  11  -8 -26    2.10    1.90   1
 -11   8  26   -0.80    1.80   1
  11  -8 -23   -3.10    1.70   1
 -11   8  23    0.70    1.70   1
  11  -8 -20   -0.20    1.60   1
 -11   8  20    0.20    1.90   1
  11  -8 -17    2.60    1.50   1
 -11   8  17    4.00    1.90   1
  11  -8 -14    9.50    1.80   1
 -11   8  14   14.20    2.10   1
  11  -8 -11   13.10    1.80   1
 -11   8  11    9.00    1.80   1
  11  -8  -8  175.00    5.50   1
 -11   8   8  169.90    5.60   1
  11  -8  -5   -0.80    1.40   1
 -11   8   5   -0.30    1.40   1
  11  -8  -2    1.50    1.40   1
 -11   8   2    1.70    1.70   1
  11  -8   1   17.40    1.50   1
 -11   8  -1   13.00    1.70   1
  11  -8   4    0.50    1.40   1
 -11   8  -4    0.30    1.50   1
  11  -8   7    2.90    1.40   1
 -11   8  -7    0.20    1.50   1
  11  -8  10   70.00    3.10   1
 -11   8 -10   68.10    3.20   1
  11  -8  13    6.70    1.90   1
 -11   8 -13    7.40    1.80   1
  11  -8  16  106.70    4.00   1
 -11   8 -16  100.60    4.00   1
  11  -8  19    0.80    1.40   1
 -11   8 -19    0.80    1.60   1
  11  -8  22   36.30    2.30   1
 -11   8 -22   30.90    2.20   1
  11  -8  25    0.60    1.80   1
 -11   8 -25    2.30    1.50   1
  11  -8  28   11.50    2.20   1
 -11   8 -28    9.70    2.00   1
  11  -8  31    3.80    2.10   1
 -11   8 -31   -0.40    2.00   1
  11  -8  34   36.70    2.60   1
 -11   8 -34   30.40    2.70   1
  11  -7 -36   -1.20    2.70   1
 -11   7  36    0.60    2.00   1
  11  -7 -33  109.30    5.90   1
 -11   7  33  110.90    4.70   1
  11  -7 -30   49.40    3.50   1
 -11   7  30   45.50    3.20   1
  11  -7 -27   61.40    3.60   1
 -11   7  27   57.30    3.20   1
  11  -7 -24   90.40    4.30   1
 -11   7  24   91.40    4.50   1
  11  -7 -21  221.70    7.50   1
 -11   7  21  226.70    7.00   1
  11  -7 -18   71.80    3.60   1
 -11   7  18   67.40    3.30   1
  11  -7 -15   24.20    1.90   1
 -11   7  15   26.40    2.40   1
  11  -7 -12   89.40    3.40   1
 -11   7  12   97.90    3.60   1
  11  -7  -9  268.20    6.40   1
 -11   7   9  271.60    7.10   1
  11  -7  -6   31.60    2.10   1
 -11   7   6   31.00    2.20   1
  11  -7  -3    2.00    1.40   1
 -11   7   3    0.80    1.50   1
  11  -7   0  115.70    3.20   1
 -11   7   0  106.10    3.50   1
  11  -7   3  246.90    5.20   1
 -11   7  -3  246.80    6.70   1
  11  -7   6  124.20    3.40   1
 -11   7  -6  121.20    4.00   1
  11  -7   9    7.60    1.20   1
 -11   7  -9   10.60    1.60   1
  11  -7  12  168.40    4.40   1
 -11   7 -12  155.70    4.40   1
  11  -7  15  212.70    5.30   1
 -11   7 -15  206.70    5.80   1
  11  -7  18   67.80    2.90   1
 -11   7 -18   65.80    2.80   1
  11  -7  21   34.70    2.60   1
 -11   7 -21   37.10    2.20   1
  11  -7  24   -1.50    1.70   1
 -11   7 -24   -0.40    1.60   1
  11  -7  27   90.80    4.30   1
 -11   7 -27   87.80    3.50   1
  11  -7  30   30.80    2.80   1
 -11   7 -30   34.10    2.40   1
  11  -7  33   39.30    3.40   1
 -11   7 -33   27.70    2.30   1
  11  -7  36  136.60    5.50   1
 -11   7 -36  138.80    5.00   1
  11  -6 -37    1.20    1.90   1
 -11   6  37    1.70    1.70   1
  11  -6 -34   46.10    3.30   1
 -11   6  34   41.00    3.00   1
  11  -6 -31  103.40    5.70   1
 -11   6  31  110.60    4.50   1
  11  -6 -28   40.40    2.70   1
 -11   6  28   41.50    2.90   1
  11  -6 -25    4.40    1.70   1
 -11   6  25    5.60    1.80   1
  11  -6 -22  218.00    6.60   1
 -11   6  22  194.70    6.40   1
  11  -6 -19  115.20    4.20   1
 -11   6  19  118.90    4.40   1
  11  -6 -16    3.40    1.40   1
 -11   6  16    3.00    1.50   1
  11  -6 -13   20.60    1.80   1
 -11   6  13   15.20    2.30   1
  11  -6 -10   10.80    1.40   1
 -11   6  10   13.60    1.80   1
  11  -6  -7   57.40    2.60   1
 -11   6   7   52.20    2.70   1
  11  -6  -4  228.80    5.30   1
 -11   6   4  230.90    6.20   1
  11  -6  -1   64.30    2.30   1
 -11   6   1   66.80    2.70   1
  11  -6   2   27.20    1.70   1
 -11   6  -2   31.80    1.90   1
  11  -6   5   50.60    2.10   1
 -11   6  -5   47.40    2.50   1
  11  -6   8   29.70    1.80   1
 -11   6  -8   27.60    1.90   1
  11  -6  11  174.40    4.10   1
 -11   6 -11  181.20    4.70   1
  11  -6  14    4.90    1.40   1
 -11   6 -14    5.10    1.50   1
  11  -6  17   19.00    1.80   1
 -11   6 -17   18.60    1.70   1
  11  -6  20  448.80   10.50   1
 -11   6 -20  446.70    9.90   1
  11  -6  23  119.20    4.00   1
 -11   6 -23  122.00    3.70   1
  11  -6  26    2.10    1.80   1
 -11   6 -26    1.20    1.50   1
  11  -6  29   -0.10    1.70   1
 -11   6 -29    2.10    1.60   1
  11  -6  32   -1.20    1.80   1
 -11   6 -32    5.00    1.60   1
  11  -6  35   70.90    4.80   1
 -11   6 -35   68.50    3.50   1
  11  -6  38    1.90    2.70   1
 -11   6 -38    3.20    2.00   1
  11  -5 -38    0.40    2.50   1
 -11   5  38    0.80    2.30   1
  11  -5 -35   68.10    3.60   1
 -11   5  35   65.20    3.20   1
  11  -5 -32    0.80    2.20   1
 -11   5  32    5.00    2.20   1
  11  -5 -29   -1.60    1.60   1
 -11   5  29    1.60    1.80   1
  11  -5 -26    0.10    1.80   1
 -11   5  26    0.20    1.80   1
  11  -5 -23  125.30    5.10   1
 -11   5  23  127.00    4.80   1
  11  -5 -20  439.70   11.60   1
 -11   5  20  446.60   11.80   1
  11  -5 -17   19.50    2.30   1
 -11   5  17   20.10    2.20   1
  11  -5 -14    5.10    1.60   1
 -11   5  14    2.90    1.50   1
  11  -5 -11  169.60    5.10   1
 -11   5  11  166.30    5.70   1
  11  -5  -8   26.90    1.80   1
 -11   5   8   24.50    2.20   1
  11  -5  -5   47.70    2.50   1
 -11   5   5   44.40    2.60   1
  11  -5  -2   29.40    1.80   1
 -11   5   2   33.90    2.20   1
  11  -5   1   59.00    2.20   1
 -11   5  -1   62.00    2.50   1
  11  -5   4  229.80    5.00   1
 -11   5  -4  231.20    4.80   1
  11  -5   7   53.70    2.20   1
 -11   5  -7   56.40    2.40   1
  11  -5  10   13.40    1.50   1
 -11   5 -10   12.80    1.70   1
  11  -5  13   19.80    1.70   1
 -11   5 -13   17.90    1.70   1
  11  -5  16    1.80    1.20   1
 -11   5 -16    2.30    1.10   1
  11  -5  19  111.90    3.80   1
 -11   5 -19  111.30    3.20   1
  11  -5  22  217.90    6.00   1
 -11   5 -22  214.80    5.30   1
  11  -5  25    5.50    1.50   1
 -11   5 -25    5.00    1.40   1
  11  -5  28   36.70    2.60   1
 -11   5 -28   40.00    2.40   1
  11  -5  31  104.70    5.10   1
 -11   5 -31  101.10    4.70   1
  11  -5  34   51.10    3.50   1
 -11   5 -34   44.20    3.40   1
  11  -5  37    1.00    2.30   1
 -11   5 -37    2.20    2.40   1
  11  -4 -36  137.40    7.20   1
 -11   4  36  125.40    6.10   1
  11  -4 -33   35.60    3.10   1
 -11   4  33   39.00    3.10   1
  11  -4 -30   36.40    3.10   1
 -11   4  30   33.80    2.60   1
  11  -4 -27   90.40    4.50   1
 -11   4  27   88.40    4.60   1
  11  -4 -24    3.80    1.80   1
 -11   4  24   -0.30    2.10   1
  11  -4 -21   36.30    2.50   1
 -11   4  21   38.90    2.90   1
  11  -4 -18   66.00    3.10   1
 -11   4  18   70.00    3.70   1
  11  -4 -15  218.40    6.60   1
 -11   4  15  210.60    6.60   1
  11  -4 -12  161.30    5.50   1
 -11   4  12  167.00    5.50   1
  11  -4  -9    7.20    1.60   1
 -11   4   9    6.70    1.80   1
  11  -4  -6  125.40    4.10   1
 -11   4   6  122.40    4.30   1
  11  -4  -3  249.40    6.00   1
 -11   4   3  252.30    6.00   1
  11  -4   0  117.90    3.20   1
 -11   4   0  110.80    3.50   1
  11  -4   3   -0.30    1.50   1
 -11   4  -3    1.90    1.30   1
  11  -4   6   32.60    2.00   1
 -11   4  -6   32.30    2.20   1
  11  -4   9  262.90    6.30   1
 -11   4  -9  270.70    6.20   1
  11  -4  12   95.30    3.20   1
 -11   4 -12   96.00    2.90   1
  11  -4  15   26.80    1.80   1
 -11   4 -15   27.40    1.70   1
  11  -4  18   69.80    2.90   1
 -11   4 -18   67.40    2.80   1
  11  -4  21  231.40    6.80   1
 -11   4 -21  224.60    6.20   1
  11  -4  24   91.50    3.50   1
 -11   4 -24   89.50    3.40   1
  11  -4  27   60.80    3.20   1
 -11   4 -27   54.70    3.30   1
  11  -4  30   48.90    2.90   1
 -11   4 -30   47.80    2.80   1
  11  -4  33  108.90    5.10   1
 -11   4 -33  111.10    5.20   1
  11  -4  36    2.10    2.30   1
 -11   4 -36   -1.20    2.60   1
  11  -3 -34   35.20    4.80   1
 -11   3  34   33.70    4.10   1
  11  -3 -31    1.00    2.40   1
 -11   3  31    0.60    1.90   1
  11  -3 -28    8.30    2.60   1
 -11   3  28   12.80    1.90   1
  11  -3 -25   -3.60    1.90   1
 -11   3  25    0.90    1.90   1
  11  -3 -22   34.10    2.90   1
 -11   3  22   36.10    3.00   1
  11  -3 -19    1.30    1.60   1
 -11   3  19    2.30    1.90   1
  11  -3 -16  104.90    4.70   1
 -11   3  16   98.80    4.60   1
  11  -3 -13    4.50    2.30   1
 -11   3  13    4.50    2.60   1
  11  -3 -10   69.40    3.70   1
 -11   3  10   71.40    3.60   1
  11  -3  -7    0.40    1.70   1
 -11   3   7    1.30    1.40   1
  11  -3  -4    3.60    1.80   1
 -11   3   4    3.20    1.60   1
  11  -3  -1   15.10    1.80   1
 -11   3   1   12.60    2.00   1
  11  -3   2   -0.30    1.50   1
 -11   3  -2    3.50    1.50   1
  11  -3   5   -1.00    1.40   1
 -11   3  -5    1.80    1.50   1
  11  -3   8  171.80    5.20   1
 -11   3  -8  167.60    5.40   1
  11  -3  11    6.20    1.50   1
 -11   3 -11    7.80    1.40   1
  11  -3  14    7.40    1.60   1
 -11   3 -14   10.70    1.70   1
  11  -3  17    0.00    1.40   1
 -11   3 -17    1.10    1.30   1
  11  -3  20   -0.40    1.60   1
 -11   3 -20    0.30    1.50   1
  11  -3  23   -0.10    1.50   1
 -11   3 -23   -0.60    1.60   1
  11  -3  26    1.50    2.20   1
 -11   3 -26   -1.60    1.70   1
  11  -3  29    0.40    1.70   1
 -11   3 -29    0.00    1.80   1
  11  -3  32   97.10    5.00   1
 -11   3 -32   94.50    4.20   1
  11  -2 -29   35.60    3.90   1
 -11   2  29   42.10    3.10   1
  11  -2 -26   16.10    2.60   1
 -11   2  26   14.10    2.30   1
  11  -2 -23    5.30    2.30   1
 -11   2  23    5.20    2.20   1
  11  -2 -20   23.10    3.00   1
 -11   2  20   27.30    2.30   1
  11  -2 -17   61.40    3.80   1
 -11   2  17   58.80    3.70   1
  11  -2 -14    7.10    2.40   1
 -11   2  14    4.30    2.20   1
  11  -2 -11   15.80    2.30   1
 -11   2  11   16.30    2.10   1
  11  -2  -8   58.20    3.60   1
 -11   2   8   58.50    3.90   1
  11  -2  -5   56.00    3.50   1
 -11   2   5   47.20    3.80   1
  11  -2  -2   41.30    3.10   1
 -11   2   2   41.00    3.60   1
  11  -2   1   36.20    2.90   1
 -11   2  -1   34.90    3.20   1
  11  -2   4    3.60    1.50   1
 -11   2  -4    2.80    1.70   1
  11  -2   7   18.70    2.00   1
 -11   2  -7   15.90    2.40   1
  11  -2  10    5.60    1.50   1
 -11   2 -10    9.50    1.80   1
  11  -2  13   88.30    3.80   1
 -11   2 -13   99.80    4.50   1
  11  -2  16   66.10    3.40   1
 -11   2 -16   62.30    3.60   1
  11  -2  19    3.80    1.70   1
 -11   2 -19    3.80    1.80   1
  11  -2  22    1.10    1.90   1
 -11   2 -22    0.00    2.00   1
  11  -2  25  106.60    4.60   1
 -11   2 -25  109.60    5.10   1
  11  -2  28    0.70    1.90   1
 -11   2 -28    1.10    2.40   1
  11  -1 -21   76.80    5.20   1
 -11   1  21   81.20    4.50   1
  11  -1 -18    9.10    2.50   1
 -11   1  18   10.80    2.20   1
  11  -1 -15   46.80    3.70   1
 -11   1  15   39.30    3.30   1
  11  -1 -12    3.80    2.20   1
 -11   1  12    0.70    1.80   1
  11  -1  -9   44.10    3.40   1
 -11   1   9   42.50    3.80   1
  11  -1  -6    2.90    2.20   1
 -11   1   6    6.90    2.20   1
  11  -1  -3   55.50    3.50   1
 -11   1   3   52.90    3.90   1
  11  -1   0  132.10    5.70   1
 -11   1   0  127.40    6.60   1
  11  -1   3   10.60    2.40   1
 -11   1  -3   11.70    2.80   1
  11  -1   6   -3.20    1.80   1
 -11   1  -6   -0.80    2.00   1
  11  -1   9   87.70    4.60   1
 -11   1  -9   83.60    5.00   1
  11  -1  12   33.40    2.80   1
 -11   1 -12   33.30    3.00   1
  11  -1  15    1.50    1.90   1
 -11   1 -15   -0.40    2.20   1
  11  -1  18    2.90    2.20   1
 -11   1 -18    2.30    2.40   1
  11  -1  21   81.20    4.00   1
 -11   1 -21   85.00    4.60   1
  11   0  -7    0.10    2.60   1
 -11   0   7    2.10    2.00   1
  11   0  -4   20.70    3.20   1
 -11   0   4   18.80    3.10   1
  11   0  -1   -4.90    3.10   1
 -11   0   1    1.20    2.40   1
  11   0   2   14.20    4.10   1
 -11   0  -2    8.60    5.40   1
  11   0   5   -2.70    3.40   1
 -11   0  -5    8.10    5.90   1
  11   0   8  188.10    8.80   1
 -11   0  -8  186.80   10.40   1
  12  -9 -15    4.60    3.80   1
 -12   9  15    3.70    2.30   1
  12  -9 -12   -3.60    2.00   1
 -12   9  12   -1.60    2.80   1
  12  -9  -9  262.70    9.00   1
 -12   9   9  265.30    9.60   1
  12  -9  -6   27.60    2.60   1
 -12   9   6   32.60    3.00   1
  12  -9  -3    2.20    2.20   1
 -12   9   3    4.30    2.30   1
  12  -9   0  264.20    9.20   1
 -12   9   0  272.00    9.60   1
  12  -9   3  216.50    7.90   1
 -12   9  -3  236.80    8.40   1
  12  -9   6  100.50    5.60   1
 -12   9  -6   94.80    5.60   1
  12  -9   9   33.20    2.80   1
 -12   9  -9   32.10    2.90   1
  12  -9  12   32.70    2.90   1
 -12   9 -12   36.40    2.90   1
  12  -9  15  171.90    6.90   1
 -12   9 -15  170.00    6.30   1
  12  -8 -22   -0.70    2.60   1
 -12   8  22    5.20    2.70   1
  12  -8 -19   20.60    2.70   1
 -12   8  19   21.20    2.50   1
  12  -8 -16    1.20    2.10   1
 -12   8  16   10.00    2.20   1
  12  -8 -13    6.00    2.30   1
 -12   8  13    3.20    2.20   1
  12  -8 -10   20.00    2.20   1
 -12   8  10   22.10    2.50   1
  12  -8  -7   18.30    2.20   1
 -12   8   7   19.80    2.60   1
  12  -8  -4  128.10    5.30   1
 -12   8   4  128.40    5.60   1
  12  -8  -1    1.50    2.40   1
 -12   8   1    5.20    2.00   1
  12  -8   2    1.10    2.00   1
 -12   8  -2    7.90    2.50   1
  12  -8   5   20.10    2.50   1
 -12   8  -5   19.50    2.50   1
  12  -8   8   -1.20    1.70   1
 -12   8  -8    0.60    1.50   1
  12  -8  11   15.60    2.50   1
 -12   8 -11   18.90    2.50   1
  12  -8  14   17.80    3.30   1
 -12   8 -14   18.10    2.40   1
  12  -8  17   24.00    3.30   1
 -12   8 -17   21.40    2.30   1
  12  -8  20   46.90    4.20   1
 -12   8 -20   55.10    3.40   1
  12  -7 -23   92.20    4.70   1
 -12   7  23   98.00    5.00   1
  12  -7 -20  105.80    5.10   1
 -12   7  20  101.60    4.50   1
  12  -7 -17    1.30    2.20   1
 -12   7  17   -0.90    2.10   1
  12  -7 -14   -1.00    2.00   1
 -12   7  14    1.80    1.90   1
  12  -7 -11  183.30    6.90   1
 -12   7  11  184.00    6.30   1
  12  -7  -8    6.50    2.30   1
 -12   7   8    6.30    2.10   1
  12  -7  -5    3.50    1.50   1
 -12   7   5    7.90    2.20   1
  12  -7  -2   19.50    2.00   1
 -12   7   2   23.40    2.90   1
  12  -7   1  142.20    4.80   1
 -12   7  -1  143.30    6.00   1
  12  -7   4   58.90    2.80   1
 -12   7  -4   56.70    3.80   1
  12  -7   7   24.90    2.30   1
 -12   7  -7   21.20    2.30   1
  12  -7  10    3.00    1.50   1
 -12   7 -10    1.40    1.90   1
  12  -7  13   49.10    2.90   1
 -12   7 -13   45.70    2.80   1
  12  -7  16    5.10    2.20   1
 -12   7 -16    0.60    1.90   1
  12  -7  19   31.40    3.20   1
 -12   7 -19   33.50    2.90   1
  12  -7  22   43.90    3.40   1
 -12   7 -22   44.20    3.50   1
  12  -7  25   27.70    3.00   1
 -12   7 -25   29.50    2.60   1
  12  -6 -24  267.50   11.20   1
 -12   6  24  251.00    9.60   1
  12  -6 -21    1.10    2.00   1
 -12   6  21    5.40    2.00   1
  12  -6 -18   -2.10    2.10   1
 -12   6  18   -0.20    2.10   1
  12  -6 -15    1.20    2.00   1
 -12   6  15   -0.80    1.90   1
  12  -6 -12    4.90    1.60   1
 -12   6  12    6.00    1.80   1
  12  -6  -9   -1.30    1.70   1
 -12   6   9   -2.50    1.90   1
  12  -6  -6    1.40    1.50   1
 -12   6   6    1.50    1.90   1
  12  -6  -3    5.20    1.60   1
 -12   6   3    2.00    1.60   1
  12  -6   0  305.80    8.20   1
 -12   6   0  298.60   10.00   1
  12  -6   3    5.10    1.60   1
 -12   6  -3    2.60    1.80   1
  12  -6   6   -1.80    1.70   1
 -12   6  -6    0.20    1.60   1
  12  -6   9   -0.20    1.40   1
 -12   6  -9   -0.80    1.60   1
  12  -6  12    8.60    1.70   1
 -12   6 -12    6.00    1.70   1
  12  -6  15   -0.10    1.70   1
 -12   6 -15    1.20    1.50   1
  12  -6  18    5.20    1.80   1
 -12   6 -18    2.80    1.80   1
  12  -6  21    2.00    1.80   1
 -12   6 -21    1.60    1.80   1
  12  -6  24  270.10    9.60   1
 -12   6 -24  286.40   11.40   1
  12  -5 -25   30.30    4.60   1
 -12   5  25   37.20    4.90   1
  12  -5 -22   42.90    3.10   1
 -12   5  22   36.50    3.40   1
  12  -5 -19   26.40    2.60   1
 -12   5  19   36.10    3.50   1
  12  -5 -16    4.90    1.90   1
 -12   5  16    5.40    2.40   1
  12  -5 -13   42.30    2.70   1
 -12   5  13   45.10    3.40   1
  12  -5 -10    1.90    1.60   1
 -12   5  10    1.60    1.60   1
  12  -5  -7   18.40    2.10   1
 -12   5   7   24.10    2.30   1
  12  -5  -4   58.90    3.70   1
 -12   5   4   57.10    3.00   1
  12  -5  -1  150.40    6.20   1
 -12   5   1  146.90    5.30   1
  12  -5   2   22.50    2.30   1
 -12   5  -2   17.70    2.10   1
  12  -5   5    9.00    2.20   1
 -12   5  -5    7.00    2.30   1
  12  -5   8   10.10    2.10   1
 -12   5  -8    4.30    2.20   1
  12  -5  11  182.60    5.60   1
 -12   5 -11  179.80    5.50   1
  12  -5  14   -0.60    1.60   1
 -12   5 -14   -2.80    1.70   1
  12  -5  17    1.20    1.30   1
 -12   5 -17   -1.00    1.50   1
  12  -5  20  101.00    3.90   1
 -12   5 -20  100.20    3.90   1
  12  -5  23   95.90    4.20   1
 -12   5 -23   90.50    4.30   1
  12  -4 -20   49.70    3.80   1
 -12   4  20   49.90    3.90   1
  12  -4 -17   21.90    2.80   1
 -12   4  17   24.80    3.40   1
  12  -4 -14   16.40    2.50   1
 -12   4  14   19.50    2.70   1
  12  -4 -11   19.40    2.80   1
 -12   4  11   22.30    2.80   1
  12  -4  -8    0.00    2.10   1
 -12   4   8   -1.00    2.10   1
  12  -4  -5   19.30    2.80   1
 -12   4   5   18.50    2.30   1
  12  -4  -2    4.90    2.00   1
 -12   4   2    1.90    1.80   1
  12  -4   1    2.70    2.00   1
 -12   4  -1    8.00    2.40   1
  12  -4   4  131.00    5.60   1
 -12   4  -4  129.80    5.50   1
  12  -4   7   18.90    2.20   1
 -12   4  -7   21.70    2.30   1
  12  -4  10   24.80    2.30   1
 -12   4 -10   20.10    2.50   1
  12  -4  13    0.50    1.70   1
 -12   4 -13    0.50    1.60   1
  12  -4  16    6.90    2.00   1
 -12   4 -16    6.20    2.20   1
  12  -4  19   21.90    2.60   1
 -12   4 -19   20.10    2.90   1
  12  -4  22    0.30    1.90   1
 -12   4 -22   -0.30    2.00   1
  12  -3 -15  171.40    8.00   1
 -12   3  15  177.40   10.20   1
  12  -3 -12   34.60    3.90   1
 -12   3  12   33.60    4.20   1
  12  -3  -9   30.30    3.30   1
 -12   3   9   29.30    3.20   1
  12  -3  -6   93.70    5.00   1
 -12   3   6   99.90    4.90   1
  12  -3  -3  232.90    8.30   1
 -12   3   3  236.70    8.70   1
  12  -3   0  280.00    9.80   1
 -12   3   0  282.00   11.20   1
  12  -3   3    2.50    2.00   1
 -12   3  -3    4.20    2.10   1
  12  -3   6   30.60    3.20   1
 -12   3  -6   37.00    3.50   1
  12  -3   9  261.00    9.30   1
 -12   3  -9  239.50   10.20   1
  12  -3  12   -0.80    1.60   1
 -12   3 -12    1.10    2.10   1
  12  -3  15    4.30    1.90   1
 -12   3 -15    3.60    2.60   1
   0   0   0
;
_shelx_hkl_checksum     97040
_shelx_res_file
;
TITL csalasas in R-3c
    shelx.res
    created by SHELXL-2016/6 at 16:30:56 on 04-Jul-2018
REM quasi-isotypic with RbFe(HPO4)2 (!);
rem Formel CsAl2As(HAsO4)6
REM    model from "nfehas" (= RbGa..infact)
REM  one Cs pos. and one Al "missing";
REM    2nd Al replaced by octahedrally coordinated As
REM rel.ly big colourless ps.oct. (hydroth.)
CELL 0.71073   8.439   8.439  50.169  90.00  90.00 120.00
ZERR   6.00   0.001   0.001   0.011   0.00   0.00   0.00
LATT  3
SYMM -Y, X-Y, Z
SYMM -X+Y, -X, Z
SYMM Y, X, .5-Z
SYMM X-Y, -Y, .5-Z
SYMM -X, -X+Y, .5-Z
SFAC O AS Cs Al H
UNIT 144 42 6 12 36
dfix O3 H 0.9 0.02
ACTA
size 0.06 0.07 0.08
L.S. 10
CONN 20 4.0 Cs1a Cs1b
omit -1 3 11
omit -1 1 22
BOND
bond $H
FMAP 2
TEMP 20
htab
HTAB O3 O4_$1
EQIV $1 y, x-1, -z+3/2
PLAN 20
WGHT    0.012100   14.210800
EXTI    0.000152
FVAR       0.06584   0.62377   0.12541
MOLE   1
sump 1 0 1 2 3 3
CS1A  3    0.000000    0.000000    0.750000    20.16667    0.02918    0.02918 =
         0.03661    0.00000    0.00000    0.01459
CS1B  3    0.000000   -0.018160    0.750000    30.50000    0.01646    0.02818 =
         0.02149    0.00107    0.00214    0.00823
AL1   4    0.333333    0.666667    0.756367    10.33333    0.00658    0.00658 =
         0.00533    0.00000    0.00000    0.00329
AS2   2    0.333333    0.666667    0.666667    10.16667    0.00756    0.00756 =
         0.00499    0.00000    0.00000    0.00378
AS1   2   -0.448354   -0.412035    0.711824    11.00000    0.00831    0.00780 =
         0.00710    0.00030   -0.00008    0.00481
O1    1    0.395642   -0.472639    0.686605    11.00000    0.01317    0.00972 =
         0.00854   -0.00005   -0.00304    0.00674
O2    1   -0.460354   -0.277048    0.734950    11.00000    0.01060    0.00995 =
         0.00966   -0.00168    0.00066    0.00555
rem O3 = OH (war O1 im alten Modell)
O3    1   -0.233524   -0.286445    0.698631    11.00000    0.01041    0.01767 =
         0.02453    0.00570    0.00710    0.00645
O4    1    0.485766   -0.130398    0.778307    11.00000    0.01154    0.00821 =
         0.01225   -0.00352   -0.00280    0.00597
H     5   -0.183758   -0.355237    0.700374    11.00000    0.06574
HKLF 4
REM  csalasas in R-3c
REM R1 =  0.0151 for    1153 Fo > 4sig(Fo)  and  0.0186 for all    1259 data
REM     65 parameters refined using      2 restraints
END
WGHT      0.0123     14.0696
REM Instructions for potential hydrogen bonds
HTAB O3 O4_$1
REM Highest difference peak  0.614,  deepest hole -0.450,  1-sigma level  0.105
Q1    1   0.4485 -0.0870  0.7868  11.00000  0.05    0.61
Q2    1  -0.2065 -0.1905  0.7130  11.00000  0.05    0.46
Q3    1  -0.3333 -0.6667  0.6726  10.33333  0.05    0.42
Q4    1   0.0000  0.0000  0.7301  10.33333  0.05    0.40
Q5    1   0.2841 -0.6696  0.6978  11.00000  0.05    0.40
Q6    1  -0.4876 -0.2566  0.7596  11.00000  0.05    0.39
Q7    1   0.4906 -0.0467  0.7778  11.00000  0.05    0.38
Q8    1  -0.5273 -0.3322  0.7443  11.00000  0.05    0.36
Q9    1  -0.1478 -0.1945  0.6663  11.00000  0.05    0.36
Q10   1  -0.6014 -0.4409  0.7136  11.00000  0.05    0.34
Q11   1  -0.3294 -0.3250  0.7032  11.00000  0.05    0.34
Q12   1   0.5587 -0.1090  0.7877  11.00000  0.05    0.34
Q13   1  -0.3210 -0.0775  0.7124  11.00000  0.05    0.34
Q14   1   0.4473 -0.1918  0.7852  11.00000  0.05    0.34
Q15   1  -0.4926 -0.2386  0.7266  11.00000  0.05    0.33
Q16   1  -0.1691 -0.0563  0.6761  11.00000  0.05    0.33
Q17   1  -0.5089 -0.2368  0.7415  11.00000  0.05    0.33
Q18   1   0.4866  0.0000  0.7500  10.50000  0.05    0.33
Q19   1   0.5865  0.0186  0.7871  11.00000  0.05    0.33
Q20   1   0.4661 -0.1969  0.7660  11.00000  0.05    0.31
;
_shelx_res_checksum     47383
data_CsGa2AsHAsO46
_audit_creation_method     'SHELXL-2016/6'
_chemical_name_systematic
                    'Caesium digallium arsenic(V) hexakis[hydrogen arsenate(V)]'
_chemical_name_common     'Caesium digallium arsenic hexakis(hydrogen arsenate)'
_chemical_formula_moiety     CsGa2As(HAsO4)6
_chemical_formula_sum     'As7 Cs Ga2 H6 O24'
_chemical_formula_iupac     'Cs Ga2 As (H As O4)6'
_chemical_formula_weight     1186.84
_chemical_melting_point     ?
_shelx_space_group_comment
;
The symmetry employed for this shelxl refinement is uniquely defined
by the following loop, which should always be used as a source of
symmetry information in preference to the above space-group names.
They are only intended as comments.
;
_space_group_crystal_system     trigonal
_space_group_name_H-M_alt     'R -3 c :H'
_space_group_name_Hall     '-R 3 2"c'
loop_
    _space_group_symop_operation_xyz
    'x, y, z'
    '-y, x-y, z'
    '-x+y, -x, z'
    'y, x, -z+1/2'
    'x-y, -y, -z+1/2'
    '-x, -x+y, -z+1/2'
    'x+2/3, y+1/3, z+1/3'
    '-y+2/3, x-y+1/3, z+1/3'
    '-x+y+2/3, -x+1/3, z+1/3'
    'y+2/3, x+1/3, -z+5/6'
    'x-y+2/3, -y+1/3, -z+5/6'
    '-x+2/3, -x+y+1/3, -z+5/6'
    'x+1/3, y+2/3, z+2/3'
    '-y+1/3, x-y+2/3, z+2/3'
    '-x+y+1/3, -x+2/3, z+2/3'
    'y+1/3, x+2/3, -z+7/6'
    'x-y+1/3, -y+2/3, -z+7/6'
    '-x+1/3, -x+y+2/3, -z+7/6'
    '-x, -y, -z'
    'y, -x+y, -z'
    'x-y, x, -z'
    '-y, -x, z-1/2'
    '-x+y, y, z-1/2'
    'x, x-y, z-1/2'
    '-x+2/3, -y+1/3, -z+1/3'
    'y+2/3, -x+y+1/3, -z+1/3'
    'x-y+2/3, x+1/3, -z+1/3'
    '-y+2/3, -x+1/3, z-1/6'
    '-x+y+2/3, y+1/3, z-1/6'
    'x+2/3, x-y+1/3, z-1/6'
    '-x+1/3, -y+2/3, -z+2/3'
    'y+1/3, -x+y+2/3, -z+2/3'
    'x-y+1/3, x+2/3, -z+2/3'
    '-y+1/3, -x+2/3, z+1/6'
    '-x+y+1/3, y+2/3, z+1/6'
    'x+1/3, x-y+2/3, z+1/6'
_cell_length_a     8.5199(10)
_cell_length_b     8.5199(10)
_cell_length_c     50.608(11)
_cell_angle_alpha     90
_cell_angle_beta     90
_cell_angle_gamma     120
_cell_volume     3181.4(10)
_cell_formula_units_Z     6
_cell_measurement_reflns_used     2582
_cell_measurement_theta_min     2.876
_cell_measurement_theta_max     32.546
_cell_measurement_temperature     293(2)
_exptl_crystal_description     'pseudo-octahedra'
_exptl_crystal_colour     'colourless'
_exptl_crystal_size_max     0.070
_exptl_crystal_size_mid     0.070
_exptl_crystal_size_min     0.070
_exptl_crystal_density_diffrn     3.717
_exptl_crystal_density_meas     ?
_exptl_crystal_density_method     'not measured'
_exptl_crystal_F_000     3276
_exptl_absorpt_coefficient_mu     15.183
_exptl_absorpt_correction_type     multi-scan
_exptl_absorpt_process_details
;
(HKL SCALEPACK; Otwinowski <i>et al.</i>,  2003)
;
_shelx_estimated_absorpt_T_min     0.416
_shelx_estimated_absorpt_T_max     0.416
_exptl_absorpt_correction_T_min     0.416
_exptl_absorpt_correction_T_max     0.416
_diffrn_ambient_temperature     293(2)
_diffrn_radiation_type     MoK\a
_diffrn_radiation_wavelength     0.71073
_diffrn_measurement_device_type     'Nonius KappaCCD single-crystal four-circle'
_diffrn_measurement_method     '\f and \w scans'
_diffrn_detector_area_resol_mean     ?
_diffrn_reflns_number     4712
_diffrn_reflns_av_R_equivalents     0.0183
_diffrn_reflns_theta_min     2.876
_diffrn_reflns_theta_max     32.546
_diffrn_reflns_theta_full     25.242
_diffrn_measured_fraction_theta_max     0.999
_diffrn_measured_fraction_theta_full     0.998
_diffrn_reflns_limit_h_min     -12
_diffrn_reflns_limit_h_max     12
_diffrn_reflns_limit_k_min     -10
_diffrn_reflns_limit_k_max     10
_diffrn_reflns_limit_l_min     -76
_diffrn_reflns_limit_l_max     76
_refine_special_details     ?
_reflns_number_total     1293
_reflns_number_gt     1134
_reflns_threshold_expression     'I > 2\s(I)'
_refine_ls_structure_factor_coef     Fsqd
_refine_ls_matrix_type     full
_refine_ls_R_factor_all     0.0238
_refine_ls_R_factor_gt     0.0182
_refine_ls_wR_factor_gt     0.0397
_refine_ls_wR_factor_ref     0.0410
_refine_ls_goodness_of_fit_ref     1.161
_refine_ls_restrained_S_all     1.162
_refine_ls_number_reflns     1293
_refine_ls_number_parameters     65
_refine_ls_number_restraints     2
_refine_ls_hydrogen_treatment     refall
_refine_ls_weighting_scheme     calc
_refine_ls_weighting_details
             'w=1/[\s^2^(Fo^2^)+(0.0155P)^2^+13.7864P] where P=(Fo^2^+2Fc^2^)/3'
_atom_sites_solution_hydrogens     difmap
_atom_sites_solution_primary     direct
_atom_sites_solution_secondary     difmap
_refine_ls_shift/su_max     0.004
_refine_ls_shift/su_mean     0.000
_refine_diff_density_max     0.864
_refine_diff_density_min     -0.725
_refine_ls_extinction_method
;
SHELXL-2016/6 (Sheldrick 2015)
;
_refine_ls_extinction_coef     0.000080(16)
_refine_ls_extinction_expression
                                  'Fc^*^=kFc[1+0.001xFc^2^\l^3^/sin(2\q)]^-1/4^'
loop_
    _atom_type_symbol
    _atom_type_description
    _atom_type_scat_dispersion_real
    _atom_type_scat_dispersion_imag
    _atom_type_scat_source
    'O' 'O' 0.0106 0.0060
                         'International Tables Vol C Tables 4.2.6.8 and 6.1.1.4'
    'As' 'As' 0.0499 2.0058
                         'International Tables Vol C Tables 4.2.6.8 and 6.1.1.4'
    'Ga' 'Ga' 0.2307 1.6083
                         'International Tables Vol C Tables 4.2.6.8 and 6.1.1.4'
    'Cs' 'Cs' -0.3680 2.1192
                         'International Tables Vol C Tables 4.2.6.8 and 6.1.1.4'
    'H' 'H' 0.0000 0.0000
                         'International Tables Vol C Tables 4.2.6.8 and 6.1.1.4'
_computing_data_collection
;
COLLECT (Nonius, 2003)
;
_computing_cell_refinement
;
HKL SCALEPACK (Otwinowski <i>et al.</i>,  2003)
;
_computing_data_reduction
;
HKL DENZO, SCALEPACK (Otwinowski <i>et al.</i>,  2003)
;
_computing_structure_solution
;
SHELXS97 (Sheldrick, 2008)
;
_computing_structure_refinement
;
<i>SHELXL2016/6</i> (Sheldrick, 2015)
;
_computing_molecular_graphics
;
DIAMOND (Brandenburg, 2005)
;
_computing_publication_material
;
publCIF (Westrip, 2010)
;
loop_
    _atom_site_type_symbol
    _atom_site_label
    _atom_site_fract_x
    _atom_site_fract_y
    _atom_site_fract_z
    _atom_site_U_iso_or_equiv
    _atom_site_adp_type
    _atom_site_calc_flag
    _atom_site_occupancy
    _atom_site_disorder_assembly
    _atom_site_disorder_group
    Cs Cs1A 0.000000 0.000000 0.750000 0.033(3) Uani d 0.720(3) . .
    Cs Cs1B 0.000000 -0.030(5) 0.750000 0.0264(19) Uani d 0.0932(9) . .
    Ga Ga1 0.333333 0.666667 0.75610(2) 0.00886(8) Uani d 1 . .
    As As2 0.333333 0.666667 0.666667 0.00779(10) Uani d 1 . .
    As As1 -0.44795(3) -0.41187(3) 0.71128(2) 0.00894(6) Uani d 1 . .
    O O1 0.3969(2) -0.47002(19) 0.68643(3) 0.0119(3) Uani d 1 . .
    O O2 -0.4545(2) -0.27504(19) 0.73418(3) 0.0113(3) Uani d 1 . .
    O O3 -0.2351(2) -0.2915(2) 0.69800(4) 0.0203(3) Uani d 1 . .
    O O4 0.4903(2) -0.1257(2) 0.77880(3) 0.0121(3) Uani d 1 . .
    H H -0.179(5) -0.350(5) 0.7009(7) 0.045(11) Uiso d 1 . .
loop_
    _atom_site_aniso_label
    _atom_site_aniso_U_11
    _atom_site_aniso_U_22
    _atom_site_aniso_U_33
    _atom_site_aniso_U_12
    _atom_site_aniso_U_13
    _atom_site_aniso_U_23
    Cs1A 0.030(4) 0.030(4) 0.041(2) 0.015(2) 0.000 0.000
    Cs1B 0.021(6) 0.024(4) 0.034(5) 0.010(3) 0.002(2) 0.0011(11)
    Ga1 0.00933(11) 0.00933(11) 0.00791(16) 0.00466(6) 0.000 0.000
    As2 0.00862(13) 0.00862(13) 0.00615(19) 0.00431(7) 0.000 0.000
    As1 0.00989(10) 0.00944(10) 0.00872(9) 0.00576(8) 0.00007(7) 0.00054(7)
    O1 0.0154(7) 0.0121(6) 0.0097(6) 0.0081(6) -0.0034(5) 0.0000(5)
    O2 0.0114(6) 0.0108(6) 0.0114(6) 0.0054(5) 0.0004(5) -0.0020(5)
    O3 0.0122(7) 0.0210(8) 0.0281(9) 0.0086(7) 0.0080(6) 0.0067(7)
    O4 0.0143(7) 0.0101(6) 0.0143(6) 0.0079(6) -0.0036(5) -0.0039(5)
_geom_special_details
;
 All esds (except the esd in the dihedral angle between two l.s. planes)
 are estimated using the full covariance matrix.  The cell esds are taken
 into account individually in the estimation of esds in distances, angles
 and torsion angles; correlations between esds in cell parameters are only
 used when they are defined by crystal symmetry.  An approximate (isotropic)
 treatment of cell esds is used for estimating esds involving l.s. planes.
;
loop_
    _geom_bond_atom_site_label_1
    _geom_bond_atom_site_label_2
    _geom_bond_site_symmetry_2
    _geom_bond_distance
    _geom_bond_publ_flag
    Cs1A Cs1B 2 0.25(5) ?
    Cs1A Cs1B 3 0.25(4) ?
    Cs1A O2 . 3.4719(16) y
    Cs1A O2 6_556 3.4719(15) y
    Cs1A O2 4_556 3.4719(16) y
    Cs1A O2 3 3.4719(15) y
    Cs1A O2 5_556 3.4719(15) y
    Cs1A O2 2 3.4719(15) y
    Cs1A O3 6_556 3.4828(19) y
    Cs1A O3 3 3.4828(19) y
    Cs1A O3 4_556 3.4829(19) y
    Cs1A O3 5_556 3.4829(19) y
    Cs1A O3 2 3.4829(19) y
    Cs1A O3 . 3.483(2) y
    Cs1A As1 6_556 4.1625(5) ?
    Cs1A As1 5_556 4.1625(5) ?
    Cs1A As1 4_556 4.1625(5) ?
    Cs1A As1 3 4.1625(5) ?
    Cs1A As1 2 4.1625(5) ?
    Cs1A As1 . 4.1626(5) ?
    Cs1B Cs1B 2 0.44(8) ?
    Cs1B Cs1B 3 0.44(7) ?
    Cs1B O2 4_556 3.28(3) n
    Cs1B O2 2 3.28(3) ?
    Cs1B O3 6_556 3.383(16) ?
    Cs1B O3 . 3.383(16) ?
    Cs1B O3 4_556 3.436(7) ?
    Cs1B O3 2 3.436(7) ?
    Cs1B O2 . 3.451(2) ?
    Cs1B O2 6_556 3.451(2) ?
    Cs1B O3 3 3.65(3) ?
    Cs1B O3 5_556 3.65(3) ?
    Cs1B O2 3 3.70(4) ?
    Cs1B O2 5_556 3.70(4) ?
    Cs1B O4 4_546 3.95(4) ?
    Cs1B O4 2_545 3.95(4) ?
    Cs1B As1 4_556 4.043(19) ?
    Cs1B As1 2 4.043(19) ?
    Cs1B As1 6_556 4.072(14) ?
    Cs1B As1 . 4.072(14) ?
    Ga1 O2 2_565 1.9612(14) y
    Ga1 O2 3 1.9612(15) y
    Ga1 O2 1_665 1.9612(15) y
    Ga1 O4 1_565 1.9679(15) y
    Ga1 O4 2 1.9679(15) y
    Ga1 O4 3_665 1.9679(15) y
    As2 O1 27_456 1.8109(14) y
    As2 O1 26_566 1.8109(15) y
    As2 O1 25_556 1.8109(14) y
    As2 O1 2 1.8109(15) y
    As2 O1 3_665 1.8109(14) y
    As2 O1 1_565 1.8109(14) y
    As1 O2 . 1.6646(14) y
    As1 O4 6_556 1.6670(15) y
    As1 O1 1_455 1.7089(14) y
    As1 O3 . 1.7125(17) y
loop_
    _geom_angle_atom_site_label_1
    _geom_angle_atom_site_label_2
    _geom_angle_atom_site_label_3
    _geom_angle_site_symmetry_1
    _geom_angle_site_symmetry_3
    _geom_angle
    _geom_angle_publ_flag
    Cs1B Cs1A Cs1B 2 3 120.0(3) ?
    Cs1B Cs1A O2 2 . 153.53(4) ?
    Cs1B Cs1A O2 3 . 38.9(2) ?
    Cs1B Cs1A O2 2 6_556 38.93(3) ?
    Cs1B Cs1A O2 3 6_556 153.5(2) ?
    O2 Cs1A O2 . 6_556 166.53(5) ?
    Cs1B Cs1A O2 2 4_556 153.53(4) ?
    Cs1B Cs1A O2 3 4_556 83.3(3) ?
    O2 Cs1A O2 . 4_556 52.94(5) ?
    O2 Cs1A O2 6_556 4_556 114.848(17) ?
    Cs1B Cs1A O2 2 3 38.93(3) ?
    Cs1B Cs1A O2 3 3 83.3(3) ?
    O2 Cs1A O2 . 3 114.849(17) ?
    O2 Cs1A O2 6_556 3 77.86(5) ?
    O2 Cs1A O2 4_556 3 166.53(5) ?
    Cs1B Cs1A O2 2 5_556 83.27(2) ?
    Cs1B Cs1A O2 3 5_556 38.9(2) ?
    O2 Cs1A O2 . 5_556 77.86(5) ?
    O2 Cs1A O2 6_556 5_556 114.847(17) ?
    O2 Cs1A O2 4_556 5_556 114.848(17) ?
    O2 Cs1A O2 3 5_556 52.94(5) ?
    Cs1B Cs1A O2 2 2 83.27(2) ?
    Cs1B Cs1A O2 3 2 153.5(2) ?
    O2 Cs1A O2 . 2 114.848(17) ?
    O2 Cs1A O2 6_556 2 52.94(5) ?
    O2 Cs1A O2 4_556 2 77.86(5) ?
    O2 Cs1A O2 3 2 114.848(17) ?
    O2 Cs1A O2 5_556 2 166.53(5) ?
    Cs1B Cs1A O3 2 6_556 77.37(3) ?
    Cs1B Cs1A O3 3 6_556 130.09(5) ?
    O2 Cs1A O3 . 6_556 127.26(4) ?
    O2 Cs1A O3 6_556 6_556 45.15(4) ?
    O2 Cs1A O3 4_556 6_556 77.63(4) ?
    O2 Cs1A O3 3 6_556 111.42(4) ?
    O2 Cs1A O3 5_556 6_556 113.36(4) ?
    O2 Cs1A O3 2 6_556 63.40(4) ?
    Cs1B Cs1A O3 2 3 77.37(3) ?
    Cs1B Cs1A O3 3 3 64.82(14) ?
    O2 Cs1A O3 . 3 77.64(4) ?
    O2 Cs1A O3 6_556 3 111.42(4) ?
    O2 Cs1A O3 4_556 3 127.26(4) ?
    O2 Cs1A O3 3 3 45.15(4) ?
    O2 Cs1A O3 5_556 3 63.40(4) ?
    O2 Cs1A O3 2 3 113.36(4) ?
    O3 Cs1A O3 6_556 3 154.75(6) ?
    Cs1B Cs1A O3 2 4_556 130.09(3) ?
    Cs1B Cs1A O3 3 4_556 64.82(15) ?
    O2 Cs1A O3 . 4_556 63.40(4) ?
    O2 Cs1A O3 6_556 4_556 113.36(4) ?
    O2 Cs1A O3 4_556 4_556 45.15(4) ?
    O2 Cs1A O3 3 4_556 127.26(4) ?
    O2 Cs1A O3 5_556 4_556 77.63(4) ?
    O2 Cs1A O3 2 4_556 111.42(4) ?
    O3 Cs1A O3 6_556 4_556 69.12(4) ?
    O3 Cs1A O3 3 4_556 129.64(6) ?
    Cs1B Cs1A O3 2 5_556 64.82(4) ?
    Cs1B Cs1A O3 3 5_556 77.37(17) ?
    O2 Cs1A O3 . 5_556 111.41(4) ?
    O2 Cs1A O3 6_556 5_556 77.64(4) ?
    O2 Cs1A O3 4_556 5_556 113.36(4) ?
    O2 Cs1A O3 3 5_556 63.40(4) ?
    O2 Cs1A O3 5_556 5_556 45.15(4) ?
    O2 Cs1A O3 2 5_556 127.26(4) ?
    O3 Cs1A O3 6_556 5_556 69.12(4) ?
    O3 Cs1A O3 3 5_556 99.81(6) ?
    O3 Cs1A O3 4_556 5_556 69.12(4) ?
    Cs1B Cs1A O3 2 2 64.82(3) ?
    Cs1B Cs1A O3 3 2 130.09(5) ?
    O2 Cs1A O3 . 2 113.36(4) ?
    O2 Cs1A O3 6_556 2 63.40(4) ?
    O2 Cs1A O3 4_556 2 111.42(4) ?
    O2 Cs1A O3 3 2 77.64(4) ?
    O2 Cs1A O3 5_556 2 127.26(4) ?
    O2 Cs1A O3 2 2 45.15(4) ?
    O3 Cs1A O3 6_556 2 99.81(6) ?
    O3 Cs1A O3 3 2 69.12(5) ?
    O3 Cs1A O3 4_556 2 154.75(5) ?
    O3 Cs1A O3 5_556 2 129.64(6) ?
    Cs1B Cs1A O3 2 . 130.09(3) ?
    Cs1B Cs1A O3 3 . 77.37(17) ?
    O2 Cs1A O3 . . 45.15(4) ?
    O2 Cs1A O3 6_556 . 127.26(4) ?
    O2 Cs1A O3 4_556 . 63.40(4) ?
    O2 Cs1A O3 3 . 113.36(4) ?
    O2 Cs1A O3 5_556 . 111.42(4) ?
    O2 Cs1A O3 2 . 77.63(4) ?
    O3 Cs1A O3 6_556 . 129.64(6) ?
    O3 Cs1A O3 3 . 69.12(5) ?
    O3 Cs1A O3 4_556 . 99.81(6) ?
    O3 Cs1A O3 5_556 . 154.75(6) ?
    O3 Cs1A O3 2 . 69.12(5) ?
    Cs1B Cs1A As1 2 6_556 60.306(12) ?
    Cs1B Cs1A As1 3 6_556 151.64(4) ?
    O2 Cs1A As1 . 6_556 146.15(2) ?
    O2 Cs1A As1 6_556 6_556 22.98(2) ?
    O2 Cs1A As1 4_556 6_556 93.23(2) ?
    O2 Cs1A As1 3 6_556 98.62(2) ?
    O2 Cs1A As1 5_556 6_556 122.59(2) ?
    O2 Cs1A As1 2 6_556 49.10(2) ?
    O3 Cs1A As1 6_556 6_556 23.83(3) ?
    O3 Cs1A As1 3 6_556 134.28(3) ?
    O3 Cs1A As1 4_556 6_556 92.90(3) ?
    O3 Cs1A As1 5_556 6_556 78.30(3) ?
    O3 Cs1A As1 2 6_556 77.37(3) ?
    O3 Cs1A As1 . 6_556 125.98(3) ?
    Cs1B Cs1A As1 2 5_556 67.383(11) ?
    Cs1B Cs1A As1 3 5_556 60.3(2) ?
    O2 Cs1A As1 . 5_556 98.62(2) ?
    O2 Cs1A As1 6_556 5_556 93.23(2) ?
    O2 Cs1A As1 4_556 5_556 122.59(2) ?
    O2 Cs1A As1 3 5_556 49.10(2) ?
    O2 Cs1A As1 5_556 5_556 22.98(2) ?
    O2 Cs1A As1 2 5_556 146.15(2) ?
    O3 Cs1A As1 6_556 5_556 92.90(3) ?
    O3 Cs1A As1 3 5_556 77.37(3) ?
    O3 Cs1A As1 4_556 5_556 78.29(3) ?
    O3 Cs1A As1 5_556 5_556 23.82(3) ?
    O3 Cs1A As1 2 5_556 125.98(3) ?
    O3 Cs1A As1 . 5_556 134.28(3) ?
    As1 Cs1A As1 6_556 5_556 99.647(7) ?
    Cs1B Cs1A As1 2 4_556 151.635(12) ?
    Cs1B Cs1A As1 3 4_556 67.4(2) ?
    O2 Cs1A As1 . 4_556 49.10(2) ?
    O2 Cs1A As1 6_556 4_556 122.59(2) ?
    O2 Cs1A As1 4_556 4_556 22.98(2) ?
    O2 Cs1A As1 3 4_556 146.15(2) ?
    O2 Cs1A As1 5_556 4_556 93.23(2) ?
    O2 Cs1A As1 2 4_556 98.62(2) ?
    O3 Cs1A As1 6_556 4_556 78.30(3) ?
    O3 Cs1A As1 3 4_556 125.98(3) ?
    O3 Cs1A As1 4_556 4_556 23.83(3) ?
    O3 Cs1A As1 5_556 4_556 92.90(3) ?
    O3 Cs1A As1 2 4_556 134.28(3) ?
    O3 Cs1A As1 . 4_556 77.37(3) ?
    As1 Cs1A As1 6_556 4_556 99.647(7) ?
    As1 Cs1A As1 5_556 4_556 99.647(8) ?
    Cs1B Cs1A As1 2 3 60.306(11) ?
    Cs1B Cs1A As1 3 3 67.4(2) ?
    O2 Cs1A As1 . 3 93.23(2) ?
    O2 Cs1A As1 6_556 3 98.62(2) ?
    O2 Cs1A As1 4_556 3 146.15(2) ?
    O2 Cs1A As1 3 3 22.98(2) ?
    O2 Cs1A As1 5_556 3 49.10(2) ?
    O2 Cs1A As1 2 3 122.59(2) ?
    O3 Cs1A As1 6_556 3 134.28(3) ?
    O3 Cs1A As1 3 3 23.83(3) ?
    O3 Cs1A As1 4_556 3 125.98(3) ?
    O3 Cs1A As1 5_556 3 77.37(3) ?
    O3 Cs1A As1 2 3 78.30(3) ?
    O3 Cs1A As1 . 3 92.90(3) ?
    As1 Cs1A As1 6_556 3 120.612(7) ?
    As1 Cs1A As1 5_556 3 56.729(13) ?
    As1 Cs1A As1 4_556 3 134.766(6) ?
    Cs1B Cs1A As1 2 2 67.383(6) ?
    Cs1B Cs1A As1 3 2 151.64(4) ?
    O2 Cs1A As1 . 2 122.59(2) ?
    O2 Cs1A As1 6_556 2 49.10(2) ?
    O2 Cs1A As1 4_556 2 98.62(2) ?
    O2 Cs1A As1 3 2 93.23(2) ?
    O2 Cs1A As1 5_556 2 146.15(2) ?
    O2 Cs1A As1 2 2 22.98(2) ?
    O3 Cs1A As1 6_556 2 77.37(3) ?
    O3 Cs1A As1 3 2 92.90(3) ?
    O3 Cs1A As1 4_556 2 134.29(3) ?
    O3 Cs1A As1 5_556 2 125.98(3) ?
    O3 Cs1A As1 2 2 23.82(3) ?
    O3 Cs1A As1 . 2 78.30(3) ?
    As1 Cs1A As1 6_556 2 56.729(13) ?
    As1 Cs1A As1 5_556 2 134.766(7) ?
    As1 Cs1A As1 4_556 2 120.612(7) ?
    As1 Cs1A As1 3 2 99.647(9) ?
    Cs1B Cs1A As1 2 . 151.634(13) ?
    Cs1B Cs1A As1 3 . 60.3(2) ?
    O2 Cs1A As1 . . 22.98(2) ?
    O2 Cs1A As1 6_556 . 146.15(2) ?
    O2 Cs1A As1 4_556 . 49.10(2) ?
    O2 Cs1A As1 3 . 122.58(2) ?
    O2 Cs1A As1 5_556 . 98.62(2) ?
    O2 Cs1A As1 2 . 93.23(2) ?
    O3 Cs1A As1 6_556 . 125.98(3) ?
    O3 Cs1A As1 3 . 78.29(3) ?
    O3 Cs1A As1 4_556 . 77.37(3) ?
    O3 Cs1A As1 5_556 . 134.29(3) ?
    O3 Cs1A As1 2 . 92.89(3) ?
    O3 Cs1A As1 . . 23.82(3) ?
    As1 Cs1A As1 6_556 . 134.766(6) ?
    As1 Cs1A As1 5_556 . 120.613(7) ?
    As1 Cs1A As1 4_556 . 56.731(13) ?
    As1 Cs1A As1 3 . 99.647(9) ?
    As1 Cs1A As1 2 . 99.646(9) ?
    Cs1B Cs1B Cs1B 2 3 60.00(6) ?
    Cs1B Cs1B O2 2 4_556 162.9(4) ?
    Cs1B Cs1B O2 3 4_556 109.7(7) ?
    Cs1B Cs1B O2 2 2 109.7(5) ?
    Cs1B Cs1B O2 3 2 162.9(3) ?
    O2 Cs1B O2 4_556 2 83.4(10) ?
    Cs1B Cs1B O3 2 6_556 93.3(6) ?
    Cs1B Cs1B O3 3 6_556 124.8(5) ?
    O2 Cs1B O3 4_556 6_556 81.8(7) ?
    O2 Cs1B O3 2 6_556 66.5(5) ?
    Cs1B Cs1B O3 2 . 124.8(6) ?
    Cs1B Cs1B O3 3 . 93.3(7) ?
    O2 Cs1B O3 4_556 . 66.5(5) ?
    O2 Cs1B O3 2 . 81.8(7) ?
    O3 Cs1B O3 6_556 . 137.4(14) ?
    Cs1B Cs1B O3 2 4_556 116.2(7) ?
    Cs1B Cs1B O3 3 4_556 79.3(8) ?
    O2 Cs1B O3 4_556 4_556 46.8(3) ?
    O2 Cs1B O3 2 4_556 117.7(11) ?
    O3 Cs1B O3 6_556 4_556 70.8(3) ?
    O3 Cs1B O3 . 4_556 102.8(5) ?
    Cs1B Cs1B O3 2 2 79.3(6) ?
    Cs1B Cs1B O3 3 2 116.2(5) ?
    O2 Cs1B O3 4_556 2 117.7(11) ?
    O2 Cs1B O3 2 2 46.8(3) ?
    O3 Cs1B O3 6_556 2 102.8(5) ?
    O3 Cs1B O3 . 2 70.8(3) ?
    O3 Cs1B O3 4_556 2 163.0(14) ?
    Cs1B Cs1B O2 2 . 121.6(7) ?
    Cs1B Cs1B O2 3 . 63.4(9) ?
    O2 Cs1B O2 4_556 . 54.7(3) ?
    O2 Cs1B O2 2 . 120.8(10) ?
    O3 Cs1B O2 6_556 . 131.5(6) ?
    O3 Cs1B O2 . . 45.98(12) ?
    O3 Cs1B O2 4_556 . 64.09(9) ?
    O3 Cs1B O2 2 . 115.1(2) ?
    Cs1B Cs1B O2 2 6_556 63.4(7) ?
    Cs1B Cs1B O2 3 6_556 121.6(5) ?
    O2 Cs1B O2 4_556 6_556 120.8(10) ?
    O2 Cs1B O2 2 6_556 54.7(3) ?
    O3 Cs1B O2 6_556 6_556 45.98(12) ?
    O3 Cs1B O2 . 6_556 131.5(6) ?
    O3 Cs1B O2 4_556 6_556 115.1(2) ?
    O3 Cs1B O2 2 6_556 64.09(9) ?
    O2 Cs1B O2 . 6_556 174.9(14) ?
    Cs1B Cs1B O3 2 3 57.6(4) ?
    Cs1B Cs1B O3 3 3 49.5(3) ?
    O2 Cs1B O3 4_556 3 128.02(8) ?
    O2 Cs1B O3 2 3 113.88(5) ?
    O3 Cs1B O3 6_556 3 150.1(9) ?
    O3 Cs1B O3 . 3 68.2(2) ?
    O3 Cs1B O3 4_556 3 125.6(7) ?
    O3 Cs1B O3 2 3 67.7(3) ?
    O2 Cs1B O3 . 3 75.7(4) ?
    O2 Cs1B O3 6_556 3 108.0(6) ?
    Cs1B Cs1B O3 2 5_556 49.5(4) ?
    Cs1B Cs1B O3 3 5_556 57.6(3) ?
    O2 Cs1B O3 4_556 5_556 113.88(5) ?
    O2 Cs1B O3 2 5_556 128.02(8) ?
    O3 Cs1B O3 6_556 5_556 68.2(2) ?
    O3 Cs1B O3 . 5_556 150.1(8) ?
    O3 Cs1B O3 4_556 5_556 67.7(3) ?
    O3 Cs1B O3 2 5_556 125.6(7) ?
    O2 Cs1B O3 . 5_556 107.9(6) ?
    O2 Cs1B O3 6_556 5_556 75.7(4) ?
    O3 Cs1B O3 3 5_556 93.7(10) ?
    Cs1B Cs1B O2 2 3 15.07(4) ?
    Cs1B Cs1B O2 3 3 52.57(10) ?
    O2 Cs1B O2 4_556 3 162.2(7) ?
    O2 Cs1B O2 2 3 113.8(2) ?
    O3 Cs1B O2 6_556 3 108.3(6) ?
    O3 Cs1B O2 . 3 110.2(6) ?
    O3 Cs1B O2 4_556 3 121.6(10) ?
    O3 Cs1B O2 2 3 75.2(4) ?
    O2 Cs1B O2 . 3 109.7(9) ?
    O2 Cs1B O2 6_556 3 75.1(5) ?
    O3 Cs1B O2 3 3 42.6(4) ?
    O3 Cs1B O2 5_556 3 59.6(6) ?
    Cs1B Cs1B O2 2 5_556 52.6(3) ?
    Cs1B Cs1B O2 3 5_556 15.07(11) ?
    O2 Cs1B O2 4_556 5_556 113.8(2) ?
    O2 Cs1B O2 2 5_556 162.2(7) ?
    O3 Cs1B O2 6_556 5_556 110.2(6) ?
    O3 Cs1B O2 . 5_556 108.3(6) ?
    O3 Cs1B O2 4_556 5_556 75.2(4) ?
    O3 Cs1B O2 2 5_556 121.6(10) ?
    O2 Cs1B O2 . 5_556 75.1(5) ?
    O2 Cs1B O2 6_556 5_556 109.7(9) ?
    O3 Cs1B O2 3 5_556 59.6(6) ?
    O3 Cs1B O2 5_556 5_556 42.6(4) ?
    O2 Cs1B O2 3 5_556 49.4(6) ?
    Cs1B Cs1B O4 2 4_546 153.66(8) ?
    Cs1B Cs1B O4 3 4_546 131.4(4) ?
    O2 Cs1B O4 4_556 4_546 43.4(5) ?
    O2 Cs1B O4 2 4_546 52.0(6) ?
    O3 Cs1B O4 6_556 4_546 94.6(9) ?
    O3 Cs1B O4 . 4_546 42.8(4) ?
    O3 Cs1B O4 4_556 4_546 90.2(7) ?
    O3 Cs1B O4 2 4_546 74.4(6) ?
    O2 Cs1B O4 . 4_546 69.3(5) ?
    O2 Cs1B O4 6_556 4_546 105.9(9) ?
    O3 Cs1B O4 3 4_546 108.8(2) ?
    O3 Cs1B O4 5_556 4_546 155.2(6) ?
    O2 Cs1B O4 3 4_546 145.19(3) ?
    O2 Cs1B O4 5_556 4_546 144.37(3) ?
    Cs1B Cs1B O4 2 2_545 131.4(2) ?
    Cs1B Cs1B O4 3 2_545 153.66(17) ?
    O2 Cs1B O4 4_556 2_545 52.0(6) ?
    O2 Cs1B O4 2 2_545 43.4(5) ?
    O3 Cs1B O4 6_556 2_545 42.8(4) ?
    O3 Cs1B O4 . 2_545 94.6(9) ?
    O3 Cs1B O4 4_556 2_545 74.4(6) ?
    O3 Cs1B O4 2 2_545 90.2(7) ?
    O2 Cs1B O4 . 2_545 105.9(9) ?
    O2 Cs1B O4 6_556 2_545 69.3(5) ?
    O3 Cs1B O4 3 2_545 155.2(6) ?
    O3 Cs1B O4 5_556 2_545 108.8(2) ?
    O2 Cs1B O4 3 2_545 144.37(3) ?
    O2 Cs1B O4 5_556 2_545 145.20(3) ?
    O4 Cs1B O4 4_546 2_545 51.9(5) ?
    Cs1B Cs1B As1 2 4_556 139.7(5) ?
    Cs1B Cs1B As1 3 4_556 90.7(7) ?
    O2 Cs1B As1 4_556 4_556 23.43(7) ?
    O2 Cs1B As1 2 4_556 104.5(10) ?
    O3 Cs1B As1 6_556 4_556 81.1(5) ?
    O3 Cs1B As1 . 4_556 80.2(5) ?
    O3 Cs1B As1 4_556 4_556 24.81(16) ?
    O3 Cs1B As1 2 4_556 140.9(11) ?
    O2 Cs1B As1 . 4_556 50.4(2) ?
    O2 Cs1B As1 6_556 4_556 126.7(7) ?
    O3 Cs1B As1 3 4_556 124.7(3) ?
    O3 Cs1B As1 5_556 4_556 92.41(13) ?
    O2 Cs1B As1 3 4_556 141.3(8) ?
    O2 Cs1B As1 5_556 4_556 91.9(3) ?
    O4 Cs1B As1 4_546 4_556 66.4(5) ?
    O4 Cs1B As1 2_545 4_556 66.1(5) ?
    Cs1B Cs1B As1 2 2 90.7(5) ?
    Cs1B Cs1B As1 3 2 139.7(4) ?
    O2 Cs1B As1 4_556 2 104.5(10) ?
    O2 Cs1B As1 2 2 23.43(7) ?
    O3 Cs1B As1 6_556 2 80.2(5) ?
    O3 Cs1B As1 . 2 81.1(5) ?
    O3 Cs1B As1 4_556 2 140.9(11) ?
    O3 Cs1B As1 2 2 24.81(16) ?
    O2 Cs1B As1 . 2 126.7(7) ?
    O2 Cs1B As1 6_556 2 50.4(2) ?
    O3 Cs1B As1 3 2 92.41(13) ?
    O3 Cs1B As1 5_556 2 124.7(3) ?
    O2 Cs1B As1 3 2 91.9(3) ?
    O2 Cs1B As1 5_556 2 141.3(8) ?
    O4 Cs1B As1 4_546 2 66.1(5) ?
    O4 Cs1B As1 2_545 2 66.4(5) ?
    As1 Cs1B As1 4_556 2 126.9(11) ?
    Cs1B Cs1B As1 2 6_556 83.1(5) ?
    Cs1B Cs1B As1 3 6_556 133.8(4) ?
    O2 Cs1B As1 4_556 6_556 97.9(8) ?
    O2 Cs1B As1 2 6_556 50.8(3) ?
    O3 Cs1B As1 6_556 6_556 24.39(9) ?
    O3 Cs1B As1 . 6_556 132.1(10) ?
    O3 Cs1B As1 4_556 6_556 95.2(4) ?
    O3 Cs1B As1 2 6_556 79.1(3) ?
    O2 Cs1B As1 . 6_556 152.4(10) ?
    O2 Cs1B As1 6_556 6_556 23.78(13) ?
    O3 Cs1B As1 3 6_556 131.7(5) ?
    O3 Cs1B As1 5_556 6_556 77.69(14) ?
    O2 Cs1B As1 3 6_556 96.6(4) ?
    O2 Cs1B As1 5_556 6_556 119.1(6) ?
    O4 Cs1B As1 4_546 6_556 94.1(8) ?
    O4 Cs1B As1 2_545 6_556 48.3(3) ?
    As1 Cs1B As1 4_556 6_556 103.2(6) ?
    As1 Cs1B As1 2 6_556 58.3(3) ?
    Cs1B Cs1B As1 2 . 133.8(6) ?
    Cs1B Cs1B As1 3 . 83.1(7) ?
    O2 Cs1B As1 4_556 . 50.8(3) ?
    O2 Cs1B As1 2 . 97.9(8) ?
    O3 Cs1B As1 6_556 . 132.1(10) ?
    O3 Cs1B As1 . . 24.39(9) ?
    O3 Cs1B As1 4_556 . 79.2(3) ?
    O3 Cs1B As1 2 . 95.2(4) ?
    O2 Cs1B As1 . . 23.78(13) ?
    O2 Cs1B As1 6_556 . 152.4(10) ?
    O3 Cs1B As1 3 . 77.69(14) ?
    O3 Cs1B As1 5_556 . 131.7(5) ?
    O2 Cs1B As1 3 . 119.1(6) ?
    O2 Cs1B As1 5_556 . 96.6(4) ?
    O4 Cs1B As1 4_546 . 48.3(3) ?
    O4 Cs1B As1 2_545 . 94.1(8) ?
    As1 Cs1B As1 4_556 . 58.3(3) ?
    As1 Cs1B As1 2 . 103.2(6) ?
    As1 Cs1B As1 6_556 . 141.4(11) ?
    O2 Ga1 O2 2_565 3 91.15(6) ?
    O2 Ga1 O2 2_565 1_665 91.15(6) ?
    O2 Ga1 O2 3 1_665 91.15(6) ?
    O2 Ga1 O4 2_565 1_565 90.84(6) ?
    O2 Ga1 O4 3 1_565 178.00(6) ?
    O2 Ga1 O4 1_665 1_565 88.66(6) ?
    O2 Ga1 O4 2_565 2 88.66(6) ?
    O2 Ga1 O4 3 2 90.84(6) ?
    O2 Ga1 O4 1_665 2 178.00(6) ?
    O4 Ga1 O4 1_565 2 89.35(6) ?
    O2 Ga1 O4 2_565 3_665 178.00(6) ?
    O2 Ga1 O4 3 3_665 88.66(6) ?
    O2 Ga1 O4 1_665 3_665 90.84(6) ?
    O4 Ga1 O4 1_565 3_665 89.35(6) ?
    O4 Ga1 O4 2 3_665 89.35(7) ?
    O2 Ga1 Cs1B 2_565 1_565 34.15(10) ?
    O2 Ga1 Cs1B 3 1_565 99.2(3) ?
    O2 Ga1 Cs1B 1_665 1_565 123.8(2) ?
    O4 Ga1 Cs1B 1_565 1_565 82.5(2) ?
    O4 Ga1 Cs1B 2 1_565 55.68(16) ?
    O4 Ga1 Cs1B 3_665 1_565 143.97(12) ?
    O2 Ga1 Cs1B 2_565 2 123.79(17) ?
    O2 Ga1 Cs1B 3 2 34.15(9) ?
    O2 Ga1 Cs1B 1_665 2 99.2(2) ?
    O4 Ga1 Cs1B 1_565 2 143.97(10) ?
    O4 Ga1 Cs1B 2 2 82.5(2) ?
    O4 Ga1 Cs1B 3_665 2 55.68(16) ?
    Cs1B Ga1 Cs1B 1_565 2 119.57(2) ?
    O2 Ga1 Cs1B 2_565 3_665 99.2(3) ?
    O2 Ga1 Cs1B 3 3_665 123.79(19) ?
    O2 Ga1 Cs1B 1_665 3_665 34.15(12) ?
    O4 Ga1 Cs1B 1_565 3_665 55.68(19) ?
    O4 Ga1 Cs1B 2 3_665 143.97(13) ?
    O4 Ga1 Cs1B 3_665 3_665 82.5(3) ?
    Cs1B Ga1 Cs1B 1_565 3_665 119.575(14) ?
    Cs1B Ga1 Cs1B 2 3_665 119.575(5) ?
    O2 Ga1 Cs1A 2_565 1_565 33.70(4) ?
    O2 Ga1 Cs1A 3 1_565 100.57(4) ?
    O2 Ga1 Cs1A 1_665 1_565 122.84(4) ?
    O4 Ga1 Cs1A 1_565 1_565 81.19(4) ?
    O4 Ga1 Cs1A 2 1_565 56.58(4) ?
    O4 Ga1 Cs1A 3_665 1_565 144.45(5) ?
    Cs1B Ga1 Cs1A 1_565 1_565 1.6(3) ?
    Cs1B Ga1 Cs1A 2 1_565 121.1(3) ?
    Cs1B Ga1 Cs1A 3_665 1_565 118.1(3) ?
    O2 Ga1 Cs1A 2_565 . 122.84(4) ?
    O2 Ga1 Cs1A 3 . 33.70(4) ?
    O2 Ga1 Cs1A 1_665 . 100.57(4) ?
    O4 Ga1 Cs1A 1_565 . 144.45(5) ?
    O4 Ga1 Cs1A 2 . 81.19(4) ?
    O4 Ga1 Cs1A 3_665 . 56.58(4) ?
    Cs1B Ga1 Cs1A 1_565 . 118.1(3) ?
    Cs1B Ga1 Cs1A 2 . 1.6(3) ?
    Cs1B Ga1 Cs1A 3_665 . 121.1(3) ?
    Cs1A Ga1 Cs1A 1_565 . 119.6120(10)
                                     ?
    O2 Ga1 Cs1A 2_565 1_665 100.57(4) ?
    O2 Ga1 Cs1A 3 1_665 122.84(4) ?
    O2 Ga1 Cs1A 1_665 1_665 33.70(4) ?
    O4 Ga1 Cs1A 1_565 1_665 56.58(4) ?
    O4 Ga1 Cs1A 2 1_665 144.45(5) ?
    O4 Ga1 Cs1A 3_665 1_665 81.19(4) ?
    Cs1B Ga1 Cs1A 1_565 1_665 121.1(3) ?
    Cs1B Ga1 Cs1A 2 1_665 118.1(3) ?
    Cs1B Ga1 Cs1A 3_665 1_665 1.6(3) ?
    Cs1A Ga1 Cs1A 1_565 1_665 119.6120(10)
                                         ?
    Cs1A Ga1 Cs1A . 1_665 119.6120(10)
                                     ?
    O1 As2 O1 27_456 26_566 92.46(6) ?
    O1 As2 O1 27_456 25_556 92.45(6) ?
    O1 As2 O1 26_566 25_556 92.45(6) ?
    O1 As2 O1 27_456 2 87.55(6) ?
    O1 As2 O1 26_566 2 180.00(12) ?
    O1 As2 O1 25_556 2 87.55(6) ?
    O1 As2 O1 27_456 3_665 180.0 ?
    O1 As2 O1 26_566 3_665 87.55(6) ?
    O1 As2 O1 25_556 3_665 87.55(6) ?
    O1 As2 O1 2 3_665 92.45(6) ?
    O1 As2 O1 27_456 1_565 87.55(6) ?
    O1 As2 O1 26_566 1_565 87.55(6) ?
    O1 As2 O1 25_556 1_565 180.00(8) ?
    O1 As2 O1 2 1_565 92.45(6) ?
    O1 As2 O1 3_665 1_565 92.45(6) ?
    O2 As1 O4 . 6_556 117.09(7) ?
    O2 As1 O1 . 1_455 115.06(7) ?
    O4 As1 O1 6_556 1_455 100.76(7) ?
    O2 As1 O3 . . 104.49(8) ?
    O4 As1 O3 6_556 . 110.80(8) ?
    O1 As1 O3 1_455 . 108.60(8) ?
    O2 As1 Cs1B . 3 51.6(5) ?
    O4 As1 Cs1B 6_556 3 113.4(3) ?
    O1 As1 Cs1B 1_455 3 145.8(3) ?
    O3 As1 Cs1B . 3 57.4(4) ?
    O2 As1 Cs1B . . 56.7(4) ?
    O4 As1 Cs1B 6_556 . 108.4(6) ?
    O1 As1 Cs1B 1_455 . 150.0(5) ?
    O3 As1 Cs1B . . 54.65(13) ?
    Cs1B As1 Cs1B 3 . 6.2(11) ?
    O2 As1 Cs1A . . 54.52(5) ?
    O4 As1 Cs1A 6_556 . 111.50(5) ?
    O1 As1 Cs1A 1_455 . 147.27(5) ?
    O3 As1 Cs1A . . 55.24(6) ?
    Cs1B As1 Cs1A 3 . 3.1(5) ?
    Cs1B As1 Cs1A . . 3.3(6) ?
    O2 As1 Cs1B . 2 55.25(13) ?
    O4 As1 Cs1B 6_556 2 112.60(18) ?
    O1 As1 Cs1B 1_455 2 146.0(2) ?
    O3 As1 Cs1B . 2 53.9(2) ?
    Cs1B As1 Cs1B 3 2 3.7(6) ?
    Cs1B As1 Cs1B . 2 4.2(7) ?
    Cs1A As1 Cs1B . 2 1.6(3) ?
    O2 As1 Cs1B . 2_445 93.88(14) ?
    O4 As1 Cs1B 6_556 2_445 42.74(6) ?
    O1 As1 Cs1B 1_455 2_445 79.72(19) ?
    O3 As1 Cs1B . 2_445 153.38(6) ?
    Cs1B As1 Cs1B 3 2_445 127.8(3) ?
    Cs1B As1 Cs1B . 2_445 127.1(4) ?
    Cs1A As1 Cs1B . 2_445 128.4(2) ?
    Cs1B As1 Cs1B 2 2_445 129.96(7) ?
    O2 As1 Cs1A . 1_445 94.63(5) ?
    O4 As1 Cs1A 6_556 1_445 42.93(5) ?
    O1 As1 Cs1A 1_455 1_445 78.68(5) ?
    O3 As1 Cs1A . 1_445 153.41(6) ?
    Cs1B As1 Cs1A 3 1_445 128.92(12) ?
    Cs1B As1 Cs1A . 1_445 128.2(2) ?
    Cs1A As1 Cs1A . 1_445 129.479(13) ?
    Cs1B As1 Cs1A 2 1_445 131.1(3) ?
    Cs1B As1 Cs1A 2_445 1_445 1.1(2) ?
    O2 As1 Cs1B . 3_445 93.5(2) ?
    O4 As1 Cs1B 6_556 3_445 45.4(4) ?
    O1 As1 Cs1B 1_455 3_445 77.2(3) ?
    O3 As1 Cs1B . 3_445 155.7(4) ?
    Cs1B As1 Cs1B 3 3_445 129.53(5) ?
    Cs1B As1 Cs1B . 3_445 129.12(6) ?
    Cs1A As1 Cs1B . 3_445 130.25(12) ?
    Cs1B As1 Cs1B 2 3_445 131.8(4) ?
    Cs1B As1 Cs1B 2_445 3_445 3.0(5) ?
    Cs1A As1 Cs1B 1_445 3_445 2.5(4) ?
    O2 As1 Cs1B . 1_445 96.5(3) ?
    O4 As1 Cs1B 6_556 1_445 40.7(4) ?
    O1 As1 Cs1B 1_455 1_445 79.23(14) ?
    O3 As1 Cs1B . 1_445 151.1(4) ?
    Cs1B As1 Cs1B 3 1_445 129.27(4) ?
    Cs1B As1 Cs1B . 1_445 128.2(3) ?
    Cs1A As1 Cs1B . 1_445 129.66(3) ?
    Cs1B As1 Cs1B 2 1_445 131.2(3) ?
    Cs1B As1 Cs1B 2_445 1_445 2.7(4) ?
    Cs1A As1 Cs1B 1_445 1_445 2.3(4) ?
    Cs1B As1 Cs1B 3_445 1_445 4.7(8) ?
    As1 O1 As2 1_655 1_545 131.05(8) ?
    As1 O1 Cs1B 1_655 2_545 80.6(3) ?
    As2 O1 Cs1B 1_545 2_545 130.0(2) ?
    As1 O2 Ga1 . 1_445 124.47(8) ?
    As1 O2 Cs1B . 3 105.0(5) ?
    Ga1 O2 Cs1B 1_445 3 126.2(4) ?
    As1 O2 Cs1B . . 99.5(5) ?
    Ga1 O2 Cs1B 1_445 . 129.4(2) ?
    Cs1B O2 Cs1B 3 . 6.9(12) ?
    As1 O2 Cs1A . . 102.50(6) ?
    Ga1 O2 Cs1A 1_445 . 128.04(6) ?
    Cs1B O2 Cs1A 3 . 2.8(5) ?
    Cs1B O2 Cs1A . . 4.2(7) ?
    As1 O2 Cs1B . 2 103.06(11) ?
    Ga1 O2 Cs1B 1_445 2 128.20(6) ?
    Cs1B O2 Cs1B 3 2 2.0(4) ?
    Cs1B O2 Cs1B . 2 5.8(10) ?
    Cs1A O2 Cs1B . 2 1.8(3) ?
    As1 O3 Cs1B . . 100.96(8) ?
    As1 O3 Cs1B . 3 97.8(5) ?
    Cs1B O3 Cs1B . 3 7.3(13) ?
    As1 O3 Cs1A . . 100.94(7) ?
    Cs1B O3 Cs1A . . 3.9(7) ?
    Cs1B O3 Cs1A 3 . 4.1(7) ?
    As1 O3 Cs1B . 2 103.8(5) ?
    Cs1B O3 Cs1B . 2 5.7(10) ?
    Cs1B O3 Cs1B 3 2 6.2(10) ?
    Cs1A O3 Cs1B . 2 3.1(5) ?
    As1 O4 Ga1 6_556 1_545 126.05(8) ?
    As1 O4 Cs1B 6_556 3_655 120.63(19) ?
    Ga1 O4 Cs1B 1_545 3_655 100.03(7) ?
    As1 O4 Cs1A 6_556 1_655 121.31(6) ?
    Ga1 O4 Cs1A 1_545 1_655 100.29(5) ?
    Cs1B O4 Cs1A 3_655 1_655 1.5(3) ?
    As1 O4 Cs1B 6_556 1_655 124.5(6) ?
    Ga1 O4 Cs1B 1_545 1_655 98.2(4) ?
    Cs1B O4 Cs1B 3_655 1_655 4.5(8) ?
    Cs1A O4 Cs1B 1_655 1_655 3.3(5) ?
    As1 O4 Cs1B 6_556 2_655 118.8(4) ?
    Ga1 O4 Cs1B 1_545 2_655 102.6(4) ?
    Cs1B O4 Cs1B 3_655 2_655 2.6(4) ?
    Cs1A O4 Cs1B 1_655 2_655 2.6(4) ?
    Cs1B O4 Cs1B 1_655 2_655 5.7(10) ?
    As1 O4 Cs1B 6_556 . 52.6(4) ?
    Ga1 O4 Cs1B 1_545 . 73.8(4) ?
    Cs1B O4 Cs1B 3_655 . 134.69(14) ?
    Cs1A O4 Cs1B 1_655 . 136.21(14) ?
    Cs1B O4 Cs1B 1_655 . 138.2(4) ?
    Cs1B O4 Cs1B 2_655 . 135.56(6) ?
    As1 O4 Cs1B 6_556 2 48.6(3) ?
    Ga1 O4 Cs1B 1_545 2 78.2(4) ?
    Cs1B O4 Cs1B 3_655 2 132.1(6) ?
    Cs1A O4 Cs1B 1_655 2 133.6(4) ?
    Cs1B O4 Cs1B 1_655 2 135.86(5) ?
    Cs1B O4 Cs1B 2_655 2 132.7(5) ?
    Cs1B O4 Cs1B . 2 5.1(9) ?
    As1 O4 Cs1A 6_556 . 50.49(4) ?
    Ga1 O4 Cs1A 1_545 . 76.01(4) ?
    Cs1B O4 Cs1A 3_655 . 133.9(3) ?
    Cs1A O4 Cs1A 1_655 . 135.46(4) ?
    Cs1B O4 Cs1A 1_655 . 137.6(3) ?
    Cs1B O4 Cs1A 2_655 . 134.68(14) ?
    Cs1B O4 Cs1A . . 2.3(4) ?
    Cs1B O4 Cs1A 2 . 2.8(5) ?
loop_
    _geom_hbond_atom_site_label_D
    _geom_hbond_atom_site_label_H
    _geom_hbond_atom_site_label_A
    _geom_hbond_site_symmetry_A
    _geom_hbond_distance_DH
    _geom_hbond_distance_HA
    _geom_hbond_distance_DA
    _geom_hbond_angle_DHA
    O3 H O4 4_546 0.861(18) 1.93(2) 2.727(2) 154(3)
_shelx_hkl_file
;
   0   0   6    0.00    0.20   1
   0   0  -6   -0.20    0.10   1
   0   0   9    0.40    0.10   1
   0   0  -9    0.30    0.10   1
   0   0  12  460.00    6.30   1
   0   0 -12  451.40    6.80   1
   0   0  15    0.30    0.10   1
   0   0 -15    0.30    0.20   1
   0   0  18   13.90    0.40   1
   0   0 -18   13.70    0.50   1
   0   0  21    0.60    0.20   1
   0   0 -21    0.10    0.20   1
   0   0  24 1683.10   22.30   1
   0   0 -24 1635.60   26.80   1
   0   0  27    0.20    0.20   1
   0   0 -27    0.50    0.50   1
   0   0  30  487.10    8.50   1
   0   0 -30  475.60    8.20   1
   0   0  33    0.50    0.30   1
   0   0 -33    0.60    0.40   1
   0   0  36   83.10    2.00   1
   0   0 -36   78.50    1.90   1
   0   0  39   -0.10    0.30   1
   0   0 -39    0.90    0.50   1
   0   0  42  454.40    8.90   1
   0   0 -42  437.90    8.10   1
   0   0  45    0.60    0.40   1
   0   0 -45    1.10    0.60   1
   0   0  48  428.10    8.60   1
   0   0 -48  406.10    9.20   1
   0   0  51    0.00    0.60   1
   0   0 -51    0.10    1.60   1
   0   0  54  130.00    7.00   1
   0   0 -54  133.10    4.30   1
   0   0  57   -2.60    2.60   1
   0   0 -57    0.00    1.50   1
   0   0  60    8.10    2.50   1
   0   0 -60    7.50    1.50   1
   0   0  63   -1.80    1.90   1
   0   0 -63   -0.20    1.60   1
   0   0  66  325.60   15.90   1
   0   0 -66  311.90    9.30   1
   0   0  69   -1.80    2.60   1
   0   0 -69   -1.70    1.60   1
   0   0  72    6.10    4.40   1
   0   0 -72   10.20    2.50   1
   0   0  75    1.00    2.60   1
   0   0 -75    0.50    2.20   1
   1   0 -74   -0.40    1.30   1
  -1   0  74    2.00    1.80   1
   1   0 -71   -0.60    1.10   1
  -1   0  71    0.10    1.60   1
   1   0 -68  109.80    3.00   1
  -1   0  68  108.60    4.30   1
   1   0 -65   -0.50    0.90   1
  -1   0  65   -1.40    1.30   1
   1   0 -62   23.20    1.30   1
  -1   0  62   22.30    1.80   1
   1   0 -59    0.90    0.70   1
  -1   0  59    1.00    1.10   1
   1   0 -56   86.90    2.00   1
  -1   0  56   89.30    3.40   1
   1   0 -53    0.30    0.60   1
  -1   0  53    0.70    0.50   1
   1   0 -50    5.00    0.70   1
  -1   0  50    4.30    0.50   1
   1   0 -47   -0.70    0.60   1
  -1   0  47    0.30    0.30   1
   1   0 -44  765.50    8.60   1
  -1   0  44  782.80   10.00   1
   1   0 -41    0.10    0.40   1
  -1   0  41    0.00    0.30   1
   1   0 -38  339.10    4.20   1
  -1   0  38  347.20    4.70   1
   1   0 -35    0.20    0.20   1
  -1   0  35   -0.50    0.30   1
   1   0 -32   74.50    1.10   1
  -1   0  32   75.00    1.10   1
   1   0 -29    0.10    0.10   1
  -1   0  29    0.70    0.20   1
   1   0 -26    5.10    0.20   1
  -1   0  26    4.50    0.20   1
   1   0 -23    0.40    0.10   1
  -1   0  23    0.30    0.10   1
   1   0 -20  364.40    3.10   1
  -1   0  20  371.60    3.50   1
   1   0 -17    0.20    0.10   1
  -1   0  17    0.50    0.10   1
   1   0 -14  253.10    2.20   1
  -1   0  14  255.90    2.40   1
   1   0 -11    0.40    0.10   1
  -1   0  11    0.20    0.10   1
   1   0  -8  301.90    2.50   1
  -1   0   8  302.10    2.70   1
   1   0  -5    0.40    0.10   1
  -1   0   5    0.50    0.10   1
   1   0  -2  661.90    6.40   1
  -1   0   2  661.40    7.20   1
   1   0   1    0.10    0.00   1
  -1   0  -1    0.00    0.00   1
   1   0   4   67.90    0.70   1
  -1   0  -4   69.00    0.80   1
   1   0   7    0.30    0.10   1
  -1   0  -7    0.40    0.10   1
   1   0  10    6.00    0.10   1
  -1   0 -10    6.00    0.10   1
   1   0  13    0.60    0.10   1
  -1   0 -13    0.70    0.10   1
   1   0  16  292.10    2.60   1
  -1   0 -16  292.50    2.60   1
   1   0  19    0.10    0.10   1
  -1   0 -19    0.00    0.10   1
   1   0  22   28.10    0.40   1
  -1   0 -22   27.80    0.40   1
   1   0  25    0.10    0.20   1
  -1   0 -25    0.20    0.20   1
   1   0  28   16.50    0.40   1
  -1   0 -28   16.30    0.40   1
   1   0  31    0.40    0.20   1
  -1   0 -31    0.30    0.20   1
   1   0  34    0.10    0.20   1
  -1   0 -34    0.70    0.30   1
   1   0  37    0.40    0.20   1
  -1   0 -37    0.00    0.30   1
   1   0  40   45.80    0.90   1
  -1   0 -40   44.90    0.80   1
   1   0  43    0.50    0.30   1
  -1   0 -43    0.40    0.30   1
   1   0  46  262.40    3.50   1
  -1   0 -46  260.60    3.40   1
   1   0  49   -0.50    0.30   1
  -1   0 -49    0.00    0.50   1
   1   0  52    3.40    0.60   1
  -1   0 -52    1.20    0.60   1
   1   0  55    1.00    0.80   1
  -1   0 -55    0.10    0.60   1
   1   0  58    0.20    1.20   1
  -1   0 -58   -0.10    0.70   1
   1   0  61    1.00    1.20   1
  -1   0 -61    0.20    0.80   1
   1   0  64   61.50    3.30   1
  -1   0 -64   69.00    2.10   1
   1   0  67   -0.10    1.50   1
  -1   0 -67    0.00    1.00   1
   1   0  70    1.60    1.30   1
  -1   0 -70    1.80    1.20   1
   1   0  73   -1.20    1.70   1
  -1   0 -73   -0.50    1.20   1
   1   0  76   -0.70    1.80   1
  -1   0 -76    1.80    1.60   1
   2  -1 -75   32.20    2.30   1
  -2   1  75   32.80    2.80   1
   2  -1 -72    2.70    1.40   1
  -2   1  72   -0.60    1.80   1
   2  -1 -69   13.60    1.50   1
  -2   1  69   13.20    1.90   1
   2  -1 -66    0.20    1.00   1
  -2   1  66    1.40    1.40   1
   2  -1 -63   73.40    2.10   1
  -2   1  63   70.90    3.10   1
   2  -1 -60   21.00    1.30   1
  -2   1  60   21.10    1.80   1
   2  -1 -57   23.00    1.20   1
  -2   1  57   24.20    1.40   1
   2  -1 -54  110.00    2.30   1
  -2   1  54  116.70    3.00   1
   2  -1 -51  139.90    2.70   1
  -2   1  51  143.80    2.50   1
   2  -1 -48    2.20    0.70   1
  -2   1  48    2.50    0.40   1
   2  -1 -45    4.50    0.60   1
  -2   1  45    3.90    0.40   1
   2  -1 -42   34.30    0.90   1
  -2   1  42   34.10    1.00   1
   2  -1 -39  181.20    2.50   1
  -2   1  39  187.50    2.90   1
   2  -1 -36  396.90    4.40   1
  -2   1  36  402.90    5.20   1
   2  -1 -33   46.70    0.90   1
  -2   1  33   48.40    1.00   1
   2  -1 -30    4.20    0.30   1
  -2   1  30    4.10    0.30   1
   2  -1 -27  164.90    1.80   1
  -2   1  27  169.30    2.10   1
   2  -1 -24   84.00    1.00   1
  -2   1  24   85.40    1.00   1
   2  -1 -21  166.80    1.70   1
  -2   1  21  173.50    1.80   1
   2  -1 -18  225.60    2.10   1
  -2   1  18  225.50    2.10   1
   2  -1 -15  281.40    2.70   1
  -2   1  15  281.50    2.50   1
   2  -1 -12 2235.30   17.70   1
  -2   1  12 2206.60   17.50   1
   2  -1  -9  261.50    2.40   1
  -2   1   9  257.30    2.30   1
   2  -1  -6  312.80    2.60   1
  -2   1   6  311.70    2.70   1
   2  -1  -3  442.00    3.70   1
  -2   1   3  440.50    3.60   1
   2  -1   0  232.40    2.00   1
  -2   1   0  234.60    1.90   1
   2  -1   3  441.90    3.40   1
  -2   1  -3  446.30    3.40   1
   2  -1   6  315.00    2.50   1
  -2   1  -6  316.60    2.50   1
   2  -1   9  258.20    2.10   1
  -2   1  -9  262.50    2.00   1
   2  -1  12 2236.60   17.20   1
  -2   1 -12 2240.90   16.20   1
   2  -1  15  285.80    2.30   1
  -2   1 -15  288.50    2.40   1
   2  -1  18  225.30    2.00   1
  -2   1 -18  225.60    1.90   1
   2  -1  21  169.80    1.60   1
  -2   1 -21  172.10    1.60   1
   2  -1  24   84.70    1.10   1
  -2   1 -24   84.20    0.90   1
   2  -1  27  170.70    2.20   1
  -2   1 -27  166.90    1.70   1
   2  -1  30    3.50    0.30   1
  -2   1 -30    4.60    0.30   1
   2  -1  33   47.60    0.90   1
  -2   1 -33   47.40    0.80   1
   2  -1  36  414.50    5.40   1
  -2   1 -36  399.10    4.40   1
   2  -1  39  189.80    2.50   1
  -2   1 -39  182.80    2.30   1
   2  -1  42   35.40    1.10   1
  -2   1 -42   33.20    0.80   1
   2  -1  45    3.60    0.50   1
  -2   1 -45    3.20    0.60   1
   2  -1  48    2.90    0.60   1
  -2   1 -48    2.60    0.60   1
   2  -1  51  140.60    2.60   1
  -2   1 -51  141.20    2.70   1
   2  -1  54  111.40    2.60   1
  -2   1 -54  109.80    2.30   1
   2  -1  57   24.50    1.60   1
  -2   1 -57   21.60    1.20   1
   2  -1  60   17.80    1.70   1
  -2   1 -60   19.80    1.20   1
   2  -1  63   71.70    3.00   1
  -2   1 -63   71.50    2.10   1
   2  -1  66    0.90    1.40   1
  -2   1 -66    2.40    1.10   1
   2  -1  69   14.00    2.00   1
  -2   1 -69   15.10    1.30   1
   2  -1  72    3.90    1.60   1
  -2   1 -72    3.50    1.20   1
   2  -1  75   32.80    2.60   1
  -2   1 -75   31.30    2.40   1
   2   0 -73    0.80    1.20   1
  -2   0  73    1.40    1.90   1
   2   0 -70   10.20    1.50   1
  -2   0  70   11.60    1.90   1
   2   0 -67   -0.40    1.00   1
  -2   0  67    0.80    1.30   1
   2   0 -64   40.10    1.60   1
  -2   0  64   45.40    2.50   1
   2   0 -61    0.80    0.80   1
  -2   0  61   -0.90    1.00   1
   2   0 -58   26.70    1.20   1
  -2   0  58   29.40    1.80   1
   2   0 -55   -1.00    0.70   1
  -2   0  55    0.80    0.60   1
   2   0 -52  297.70    4.50   1
  -2   0  52  309.70    4.90   1
   2   0 -49    0.30    0.60   1
  -2   0  49    0.00    0.40   1
   2   0 -46    2.80    0.60   1
  -2   0  46    3.40    0.50   1
   2   0 -43    0.10    0.50   1
  -2   0  43    0.20    0.40   1
   2   0 -40  244.30    3.20   1
  -2   0  40  249.00    3.70   1
   2   0 -37    0.20    0.30   1
  -2   0  37    0.70    0.40   1
   2   0 -34  260.40    3.10   1
  -2   0  34  260.70    3.70   1
   2   0 -31   -0.10    0.30   1
  -2   0  31    0.30    0.30   1
   2   0 -28  700.60    6.10   1
  -2   0  28  684.10    9.50   1
   2   0 -25    0.00    0.20   1
  -2   0  25    0.00    0.30   1
   2   0 -22   24.80    0.40   1
  -2   0  22   25.10    0.50   1
   2   0 -19    0.30    0.10   1
  -2   0  19    0.10    0.20   1
   2   0 -16  502.20    4.00   1
  -2   0  16  500.40    4.40   1
   2   0 -13    0.20    0.10   1
  -2   0  13    0.10    0.10   1
   2   0 -10 1311.10   11.00   1
  -2   0  10 1299.90   10.80   1
   2   0  -7    0.30    0.10   1
  -2   0   7    0.50    0.20   1
   2   0  -4  905.80    7.80   1
  -2   0   4  876.40    7.20   1
   2   0  -1    0.50    0.10   1
  -2   0   1    0.80    0.10   1
   2   0   2  604.40    5.00   1
  -2   0  -2  605.00    4.50   1
   2   0   5    0.20    0.10   1
  -2   0  -5    0.50    0.10   1
   2   0   8   26.30    0.30   1
  -2   0  -8   25.90    0.30   1
   2   0  11    0.30    0.10   1
  -2   0 -11    0.60    0.10   1
   2   0  14  273.40    2.30   1
  -2   0 -14  275.40    2.40   1
   2   0  17    0.10    0.10   1
  -2   0 -17    0.10    0.10   1
   2   0  20  270.40    2.40   1
  -2   0 -20  269.20    2.40   1
   2   0  23    0.20    0.20   1
  -2   0 -23    0.30    0.20   1
   2   0  26 1044.40    9.50   1
  -2   0 -26 1029.30    8.80   1
   2   0  29    0.00    0.30   1
  -2   0 -29    0.40    0.20   1
   2   0  32  802.20   10.20   1
  -2   0 -32  801.00    7.80   1
   2   0  35    1.00    0.40   1
  -2   0 -35    0.30    0.30   1
   2   0  38  181.10    3.00   1
  -2   0 -38  175.50    2.10   1
   2   0  41   -0.20    0.30   1
  -2   0 -41    0.30    0.30   1
   2   0  44   74.90    1.30   1
  -2   0 -44   72.60    1.20   1
   2   0  47    0.10    0.40   1
  -2   0 -47    0.00    0.60   1
   2   0  50  406.60    6.10   1
  -2   0 -50  396.60    5.50   1
   2   0  53    0.00    0.60   1
  -2   0 -53   -0.90    0.60   1
   2   0  56  301.90    6.90   1
  -2   0 -56  307.00    5.00   1
   2   0  59    1.00    1.00   1
  -2   0 -59   -1.00    0.80   1
   2   0  62   31.40    1.90   1
  -2   0 -62   32.30    1.40   1
   2   0  65   -0.60    1.00   1
  -2   0 -65    0.10    0.90   1
   2   0  68    0.60    1.10   1
  -2   0 -68    3.80    1.10   1
   2   0  71    1.80    1.40   1
  -2   0 -71    0.30    1.20   1
   2   0  74   60.90    3.30   1
  -2   0 -74   63.20    2.70   1
   3  -2 -73   10.80    1.60   1
  -3   2  73    9.70    1.70   1
   3  -2 -70    9.90    1.70   1
  -3   2  70    8.30    1.70   1
   3  -2 -67    4.40    1.30   1
  -3   2  67    5.40    1.70   1
   3  -2 -64   21.50    1.50   1
  -3   2  64   23.20    2.00   1
   3  -2 -61   51.30    1.90   1
  -3   2  61   48.90    2.50   1
   3  -2 -58   45.30    1.70   1
  -3   2  58   42.10    1.80   1
   3  -2 -55   19.00    1.10   1
  -3   2  55   20.30    1.40   1
   3  -2 -52   -0.80    0.70   1
  -3   2  52    0.40    0.60   1
   3  -2 -49  163.50    2.60   1
  -3   2  49  168.70    3.00   1
   3  -2 -46    1.00    0.50   1
  -3   2  46    2.50    0.50   1
   3  -2 -43    3.00    0.50   1
  -3   2  43    2.30    0.50   1
   3  -2 -40   67.10    1.20   1
  -3   2  40   71.40    1.50   1
   3  -2 -37  233.60    2.70   1
  -3   2  37  238.80    3.30   1
   3  -2 -34  279.60    3.10   1
  -3   2  34  282.70    3.80   1
   3  -2 -31   14.60    0.40   1
  -3   2  31   14.70    0.50   1
   3  -2 -28   70.50    1.00   1
  -3   2  28   69.90    1.00   1
   3  -2 -25  340.00    3.10   1
  -3   2  25  338.60    3.50   1
   3  -2 -22  162.90    1.60   1
  -3   2  22  162.70    1.60   1
   3  -2 -19   21.00    0.40   1
  -3   2  19   22.20    0.40   1
   3  -2 -16  200.00    1.80   1
  -3   2  16  198.30    1.80   1
   3  -2 -13  555.60    4.70   1
  -3   2  13  557.40    4.90   1
   3  -2 -10    4.60    0.20   1
  -3   2  10    4.50    0.20   1
   3  -2  -7   98.90    1.10   1
  -3   2   7   99.40    0.90   1
   3  -2  -4    9.90    0.20   1
  -3   2   4    9.60    0.20   1
   3  -2  -1   77.00    0.80   1
  -3   2   1   77.30    0.80   1
   3  -2   2    8.10    0.20   1
  -3   2  -2    8.20    0.20   1
   3  -2   5  256.90    2.40   1
  -3   2  -5  259.30    2.10   1
   3  -2   8  791.30    6.50   1
  -3   2  -8  799.10    6.20   1
   3  -2  11   25.30    0.40   1
  -3   2 -11   26.20    0.30   1
   3  -2  14    4.30    0.20   1
  -3   2 -14    4.70    0.20   1
   3  -2  17  204.30    1.80   1
  -3   2 -17  205.60    1.90   1
   3  -2  20  142.70    1.40   1
  -3   2 -20  144.00    1.40   1
   3  -2  23   27.40    0.60   1
  -3   2 -23   28.10    0.50   1
   3  -2  26    5.30    0.30   1
  -3   2 -26    5.40    0.30   1
   3  -2  29  224.70    3.10   1
  -3   2 -29  226.80    2.50   1
   3  -2  32  536.80    6.60   1
  -3   2 -32  537.90    5.30   1
   3  -2  35   39.80    1.00   1
  -3   2 -35   40.10    0.80   1
   3  -2  38   99.50    1.70   1
  -3   2 -38   99.50    1.50   1
   3  -2  41  187.80    2.80   1
  -3   2 -41  179.80    2.50   1
   3  -2  44   48.20    1.20   1
  -3   2 -44   44.50    1.20   1
   3  -2  47    0.40    0.60   1
  -3   2 -47   -0.50    0.50   1
   3  -2  50    2.30    0.60   1
  -3   2 -50    3.90    0.70   1
   3  -2  53  102.30    2.30   1
  -3   2 -53   95.80    2.10   1
   3  -2  56  231.30    4.70   1
  -3   2 -56  232.80    4.00   1
   3  -2  59    0.60    1.10   1
  -3   2 -59    1.60    0.80   1
   3  -2  62   94.20    3.60   1
  -3   2 -62   94.50    2.40   1
   3  -2  65   64.50    3.20   1
  -3   2 -65   56.80    2.10   1
   3  -2  68   78.70    3.60   1
  -3   2 -68   75.00    2.70   1
   3  -2  71    2.10    1.40   1
  -3   2 -71    1.40    1.30   1
   3  -2  74    6.80    1.80   1
  -3   2 -74    7.00    1.70   1
   3  -1 -74    6.40    1.50   1
  -3   1  74    6.90    2.40   1
   3  -1 -71   -0.10    1.30   1
  -3   1  71    3.90    1.80   1
   3  -1 -68   74.60    2.60   1
  -3   1  68   77.10    3.70   1
   3  -1 -65   61.40    2.30   1
  -3   1  65   64.90    3.00   1
   3  -1 -62   94.00    2.60   1
  -3   1  62   91.30    3.40   1
   3  -1 -59    2.40    0.90   1
  -3   1  59    1.60    1.10   1
   3  -1 -56  230.10    3.90   1
  -3   1  56  240.10    5.00   1
   3  -1 -53  100.40    2.20   1
  -3   1  53   99.40    2.40   1
   3  -1 -50    3.10    0.70   1
  -3   1  50    2.60    0.50   1
   3  -1 -47   -0.30    0.60   1
  -3   1  47    0.30    0.50   1
   3  -1 -44   45.30    1.20   1
  -3   1  44   46.20    1.20   1
   3  -1 -41  180.80    2.90   1
  -3   1  41  184.20    3.00   1
   3  -1 -38   98.50    1.70   1
  -3   1  38   98.60    1.80   1
   3  -1 -35   38.80    1.10   1
  -3   1  35   41.00    1.00   1
   3  -1 -32  525.20    5.90   1
  -3   1  32  537.60    7.00   1
   3  -1 -29  230.30    2.70   1
  -3   1  29  226.50    3.30   1
   3  -1 -26    5.60    0.20   1
  -3   1  26    5.00    0.30   1
   3  -1 -23   26.90    0.50   1
  -3   1  23   27.00    0.60   1
   3  -1 -20  142.90    1.40   1
  -3   1  20  140.00    1.60   1
   3  -1 -17  204.50    1.90   1
  -3   1  17  202.00    2.00   1
   3  -1 -14    4.10    0.20   1
  -3   1  14    4.90    0.20   1
   3  -1 -11   26.00    0.40   1
  -3   1  11   25.60    0.40   1
   3  -1  -8  801.20    6.60   1
  -3   1   8  785.90    7.00   1
   3  -1  -5  255.50    2.20   1
  -3   1   5  253.10    2.20   1
   3  -1  -2    8.60    0.20   1
  -3   1   2    8.20    0.20   1
   3  -1   1   76.90    0.70   1
  -3   1  -1   76.20    0.70   1
   3  -1   4    9.70    0.20   1
  -3   1  -4    9.80    0.20   1
   3  -1   7   99.50    0.90   1
  -3   1  -7  101.10    0.80   1
   3  -1  10    4.60    0.20   1
  -3   1 -10    4.70    0.20   1
   3  -1  13  556.80    4.30   1
  -3   1 -13  559.50    4.00   1
   3  -1  16  201.50    1.70   1
  -3   1 -16  203.30    1.80   1
   3  -1  19   21.70    0.40   1
  -3   1 -19   21.60    0.40   1
   3  -1  22  164.30    1.70   1
  -3   1 -22  163.70    1.60   1
   3  -1  25  336.80    3.60   1
  -3   1 -25  341.40    3.10   1
   3  -1  28   71.50    1.00   1
  -3   1 -28   70.80    0.90   1
   3  -1  31   15.60    0.40   1
  -3   1 -31   14.90    0.40   1
   3  -1  34  285.70    4.30   1
  -3   1 -34  279.20    3.10   1
   3  -1  37  239.00    3.80   1
  -3   1 -37  232.50    2.80   1
   3  -1  40   69.80    1.90   1
  -3   1 -40   69.00    1.20   1
   3  -1  43    1.30    0.60   1
  -3   1 -43    2.00    0.50   1
   3  -1  46    0.50    0.60   1
  -3   1 -46    0.80    0.60   1
   3  -1  49  171.70    3.40   1
  -3   1 -49  171.00    2.90   1
   3  -1  52    0.00    0.50   1
  -3   1 -52   -0.60    0.60   1
   3  -1  55   20.10    1.10   1
  -3   1 -55   20.00    1.10   1
   3  -1  58   43.50    1.70   1
  -3   1 -58   41.30    1.50   1
   3  -1  61   52.50    2.20   1
  -3   1 -61   51.60    1.80   1
   3  -1  64   21.50    1.70   1
  -3   1 -64   21.30    1.40   1
   3  -1  67    4.70    1.40   1
  -3   1 -67    6.40    1.20   1
   3  -1  70    8.60    1.60   1
  -3   1 -70   11.50    1.50   1
   3  -1  73   12.20    1.70   1
  -3   1 -73   11.90    1.70   1
   3   0 -72   22.20    1.90   1
  -3   0  72   25.80    2.80   1
   3   0 -69    1.30    1.30   1
  -3   0  69   -1.10    1.50   1
   3   0 -66   66.80    2.50   1
  -3   0  66   63.60    3.30   1
   3   0 -63    0.60    1.00   1
  -3   0  63   -0.20    1.30   1
   3   0 -60   16.50    1.20   1
  -3   0  60   14.70    1.60   1
   3   0 -57    0.60    0.70   1
  -3   0  57    1.20    0.90   1
   3   0 -54   35.70    1.40   1
  -3   0  54   34.40    1.50   1
   3   0 -51    0.00    0.50   1
  -3   0  51   -0.30    0.70   1
   3   0 -48   78.60    1.90   1
  -3   0  48   81.80    1.80   1
   3   0 -45   -0.60    0.50   1
  -3   0  45   -0.20    0.50   1
   3   0 -42   35.90    1.00   1
  -3   0  42   35.90    1.00   1
   3   0 -39    0.00    0.50   1
  -3   0  39    0.70    0.40   1
   3   0 -36    4.40    0.50   1
  -3   0  36    4.80    0.50   1
   3   0 -33    0.90    0.20   1
  -3   0  33    0.20    0.30   1
   3   0 -30    5.60    0.30   1
  -3   0  30    5.70    0.50   1
   3   0 -27    0.40    0.20   1
  -3   0  27    0.40    0.30   1
   3   0 -24 1017.90   10.20   1
  -3   0  24 1027.60   10.70   1
   3   0 -21    0.10    0.20   1
  -3   0  21    0.10    0.20   1
   3   0 -18  463.70    4.10   1
  -3   0  18  459.70    4.20   1
   3   0 -15    0.50    0.10   1
  -3   0  15    0.60    0.20   1
   3   0 -12 1048.00    8.70   1
  -3   0  12 1027.70    8.20   1
   3   0  -9    0.40    0.20   1
  -3   0   9    0.30    0.20   1
   3   0  -6   65.20    0.80   1
  -3   0   6   63.50    0.70   1
   3   0  -3    0.10    0.10   1
  -3   0   3    0.10    0.10   1
   3   0   0  658.20    6.10   1
  -3   0   0  659.80    5.20   1
   3   0   3    0.20    0.10   1
  -3   0  -3    0.10    0.10   1
   3   0   6  362.10    2.90   1
  -3   0  -6  367.20    3.10   1
   3   0   9    0.40    0.10   1
  -3   0  -9    0.10    0.10   1
   3   0  12  121.80    1.10   1
  -3   0 -12  121.40    1.20   1
   3   0  15    0.10    0.10   1
  -3   0 -15    0.00    0.20   1
   3   0  18   21.30    0.40   1
  -3   0 -18   21.60    0.40   1
   3   0  21    0.50    0.20   1
  -3   0 -21    0.30    0.20   1
   3   0  24  510.80    4.80   1
  -3   0 -24  512.80    4.60   1
   3   0  27    0.50    0.20   1
  -3   0 -27    0.70    0.20   1
   3   0  30  133.00    1.60   1
  -3   0 -30  130.10    1.70   1
   3   0  33    0.50    0.30   1
  -3   0 -33    0.50    0.30   1
   3   0  36  362.50    4.20   1
  -3   0 -36  357.30    3.90   1
   3   0  39    0.10    0.40   1
  -3   0 -39    0.20    0.30   1
   3   0  42   68.20    1.40   1
  -3   0 -42   66.80    1.30   1
   3   0  45    0.00    0.50   1
  -3   0 -45   -0.10    0.40   1
   3   0  48    6.00    0.70   1
  -3   0 -48    6.90    0.70   1
   3   0  51    0.90    0.60   1
  -3   0 -51   -0.40    0.60   1
   3   0  54   22.20    1.10   1
  -3   0 -54   23.70    1.30   1
   3   0  57    0.40    0.80   1
  -3   0 -57    0.00    0.70   1
   3   0  60   17.10    1.20   1
  -3   0 -60   15.30    1.20   1
   3   0  63   -0.80    1.10   1
  -3   0 -63    1.60    1.10   1
   3   0  66   70.80    3.00   1
  -3   0 -66   72.10    2.60   1
   3   0  69   -0.70    1.20   1
  -3   0 -69   -1.00    1.10   1
   3   0  72   20.90    2.10   1
  -3   0 -72   23.10    1.90   1
   4  -3 -71   -1.60    1.40   1
  -4   3  71    1.50    1.60   1
   4  -3 -68  153.30    4.20   1
  -4   3  68  144.80    5.00   1
   4  -3 -65  105.60    3.20   1
  -4   3  65  104.20    3.90   1
   4  -3 -62   57.60    2.30   1
  -4   3  62   57.20    2.20   1
   4  -3 -59   37.70    1.70   1
  -4   3  59   39.60    2.00   1
   4  -3 -56    9.20    1.00   1
  -4   3  56    9.50    1.20   1
   4  -3 -53  182.20    3.30   1
  -4   3  53  191.70    3.60   1
   4  -3 -50    4.00    0.70   1
  -4   3  50    3.80    0.70   1
   4  -3 -47   76.20    1.60   1
  -4   3  47   78.60    1.90   1
   4  -3 -44  390.20    5.00   1
  -4   3  44  390.50    5.90   1
   4  -3 -41  223.40    3.10   1
  -4   3  41  226.40    3.70   1
   4  -3 -38  214.50    2.70   1
  -4   3  38  221.10    2.90   1
   4  -3 -35  110.00    1.60   1
  -4   3  35  111.00    1.60   1
   4  -3 -32  204.70    2.50   1
  -4   3  32  206.20    2.50   1
   4  -3 -29  204.40    2.30   1
  -4   3  29  209.60    2.50   1
   4  -3 -26   27.00    0.60   1
  -4   3  26   26.40    0.50   1
   4  -3 -23  420.90    4.00   1
  -4   3  23  421.30    3.90   1
   4  -3 -20  422.30    4.40   1
  -4   3  20  436.20    4.10   1
   4  -3 -17   49.90    0.80   1
  -4   3  17   51.70    0.70   1
   4  -3 -14  276.60    2.70   1
  -4   3  14  274.00    2.40   1
   4  -3 -11  856.20    7.50   1
  -4   3  11  856.20    6.70   1
   4  -3  -8   52.40    0.70   1
  -4   3   8   52.90    0.60   1
   4  -3  -5   16.20    0.30   1
  -4   3   5   16.70    0.30   1
   4  -3  -2   76.30    0.90   1
  -4   3   2   74.50    0.80   1
   4  -3   1  535.50    4.40   1
  -4   3  -1  537.80    4.30   1
   4  -3   4   15.30    0.30   1
  -4   3  -4   15.40    0.30   1
   4  -3   7   47.40    0.60   1
  -4   3  -7   46.90    0.60   1
   4  -3  10    5.10    0.20   1
  -4   3 -10    5.30    0.20   1
   4  -3  13  533.50    5.30   1
  -4   3 -13  537.70    4.90   1
   4  -3  16   93.90    1.20   1
  -4   3 -16   94.20    1.10   1
   4  -3  19   86.10    1.20   1
  -4   3 -19   87.10    1.30   1
   4  -3  22  573.60    5.90   1
  -4   3 -22  573.60    6.20   1
   4  -3  25  578.10    6.20   1
  -4   3 -25  571.90    6.30   1
   4  -3  28   20.40    0.60   1
  -4   3 -28   21.40    0.60   1
   4  -3  31   96.30    1.80   1
  -4   3 -31   96.30    1.50   1
   4  -3  34   23.30    0.80   1
  -4   3 -34   23.80    0.70   1
   4  -3  37  252.90    3.90   1
  -4   3 -37  255.30    3.40   1
   4  -3  40   84.30    2.00   1
  -4   3 -40   91.10    1.80   1
   4  -3  43   53.50    1.50   1
  -4   3 -43   53.50    1.40   1
   4  -3  46   91.70    2.00   1
  -4   3 -46   90.20    2.00   1
   4  -3  49   84.00    2.00   1
  -4   3 -49   85.40    2.00   1
   4  -3  52   22.20    1.10   1
  -4   3 -52   21.30    1.10   1
   4  -3  55   73.20    2.20   1
  -4   3 -55   67.20    1.90   1
   4  -3  58    1.10    0.80   1
  -4   3 -58    1.70    1.00   1
   4  -3  61   36.10    2.30   1
  -4   3 -61   35.40    1.70   1
   4  -3  64   90.60    3.90   1
  -4   3 -64   88.90    3.30   1
   4  -3  67  107.50    4.40   1
  -4   3 -67  110.50    3.60   1
   4  -3  70    7.30    2.00   1
  -4   3 -70    9.90    2.00   1
   4  -2 -72    0.90    1.60   1
  -4   2  72   -0.30    2.60   1
   4  -2 -69    1.30    1.50   1
  -4   2  69    1.10    1.70   1
   4  -2 -66   90.70    3.00   1
  -4   2  66   99.70    3.80   1
   4  -2 -63    0.00    0.90   1
  -4   2  63    1.20    1.30   1
   4  -2 -60    1.80    1.00   1
  -4   2  60    1.30    1.10   1
   4  -2 -57    3.20    0.90   1
  -4   2  57    5.20    1.10   1
   4  -2 -54    1.70    0.80   1
  -4   2  54    2.00    0.70   1
   4  -2 -51    1.00    0.70   1
  -4   2  51    0.10    0.60   1
   4  -2 -48   73.00    1.60   1
  -4   2  48   77.20    1.80   1
   4  -2 -45   -0.40    0.50   1
  -4   2  45   -0.30    0.60   1
   4  -2 -42   18.00    0.80   1
  -4   2  42   18.40    0.80   1
   4  -2 -39    0.30    0.40   1
  -4   2  39   -1.00    0.50   1
   4  -2 -36   28.60    0.70   1
  -4   2  36   28.90    0.70   1
   4  -2 -33   36.60    0.70   1
  -4   2  33   37.50    0.90   1
   4  -2 -30   58.70    0.90   1
  -4   2  30   58.60    1.10   1
   4  -2 -27   16.10    0.40   1
  -4   2  27   15.40    0.50   1
   4  -2 -24  851.70    9.50   1
  -4   2  24  855.00    9.00   1
   4  -2 -21    1.20    0.30   1
  -4   2  21    0.80    0.30   1
   4  -2 -18   73.70    1.00   1
  -4   2  18   75.70    1.10   1
   4  -2 -15    7.50    0.30   1
  -4   2  15    8.00    0.30   1
   4  -2 -12  251.70    2.40   1
  -4   2  12  250.60    2.30   1
   4  -2  -9   84.40    0.90   1
  -4   2   9   82.40    0.90   1
   4  -2  -6  211.30    1.90   1
  -4   2   6  210.80    1.90   1
   4  -2  -3   18.00    0.40   1
  -4   2   3   17.90    0.30   1
   4  -2   0 1012.30    8.10   1
  -4   2   0 1013.80    7.50   1
   4  -2   3   17.80    0.30   1
  -4   2  -3   18.20    0.30   1
   4  -2   6  212.50    1.90   1
  -4   2  -6  212.80    1.90   1
   4  -2   9   83.40    0.90   1
  -4   2  -9   83.20    0.80   1
   4  -2  12  252.50    2.30   1
  -4   2 -12  255.70    2.00   1
   4  -2  15    8.70    0.30   1
  -4   2 -15    8.10    0.30   1
   4  -2  18   76.50    0.90   1
  -4   2 -18   76.70    0.90   1
   4  -2  21    1.00    0.20   1
  -4   2 -21    1.30    0.20   1
   4  -2  24  870.30    9.20   1
  -4   2 -24  868.70    9.30   1
   4  -2  27   17.40    0.50   1
  -4   2 -27   16.80    0.60   1
   4  -2  30   57.60    1.10   1
  -4   2 -30   56.80    1.10   1
   4  -2  33   36.00    1.00   1
  -4   2 -33   37.00    1.00   1
   4  -2  36   29.60    1.00   1
  -4   2 -36   28.90    0.90   1
   4  -2  39    0.60    0.50   1
  -4   2 -39    0.60    0.40   1
   4  -2  42   15.80    1.00   1
  -4   2 -42   17.00    0.80   1
   4  -2  45    0.80    0.80   1
  -4   2 -45    0.30    0.60   1
   4  -2  48   76.20    2.30   1
  -4   2 -48   73.60    1.70   1
   4  -2  51    0.20    0.70   1
  -4   2 -51    0.10    0.70   1
   4  -2  54    1.60    0.70   1
  -4   2 -54    2.40    0.70   1
   4  -2  57    2.60    0.80   1
  -4   2 -57    4.50    0.90   1
   4  -2  60    1.80    0.90   1
  -4   2 -60    1.30    0.80   1
   4  -2  63    0.80    1.30   1
  -4   2 -63    0.70    1.00   1
   4  -2  66   93.90    3.60   1
  -4   2 -66   97.70    3.00   1
   4  -2  69   -1.30    1.40   1
  -4   2 -69    0.20    1.30   1
   4  -2  72   -3.00    1.60   1
  -4   2 -72    3.50    2.00   1
   4  -1 -70    6.90    1.50   1
  -4   1  70   10.00    2.50   1
   4  -1 -67  113.20    3.50   1
  -4   1  67  112.60    4.70   1
   4  -1 -64   97.40    3.00   1
  -4   1  64   91.90    4.60   1
   4  -1 -61   32.70    1.70   1
  -4   1  61   39.20    2.40   1
   4  -1 -58    0.70    0.90   1
  -4   1  58    2.60    1.00   1
   4  -1 -55   70.40    2.10   1
  -4   1  55   73.90    2.20   1
   4  -1 -52   23.20    1.20   1
  -4   1  52   22.10    1.20   1
   4  -1 -49   80.40    1.90   1
  -4   1  49   84.30    2.00   1
   4  -1 -46   87.20    1.90   1
  -4   1  46   90.60    2.00   1
   4  -1 -43   52.60    1.30   1
  -4   1  43   52.20    1.40   1
   4  -1 -40   86.00    1.60   1
  -4   1  40   83.80    1.80   1
   4  -1 -37  252.80    3.70   1
  -4   1  37  256.30    4.70   1
   4  -1 -34   24.30    0.50   1
  -4   1  34   23.90    0.90   1
   4  -1 -31   96.10    1.30   1
  -4   1  31   99.20    1.50   1
   4  -1 -28   21.00    0.50   1
  -4   1  28   20.80    0.60   1
   4  -1 -25  573.60    7.00   1
  -4   1  25  575.30    6.40   1
   4  -1 -22  575.70    6.30   1
  -4   1  22  570.00    6.30   1
   4  -1 -19   85.10    1.30   1
  -4   1  19   86.00    1.30   1
   4  -1 -16   92.30    1.30   1
  -4   1  16   91.70    1.20   1
   4  -1 -13  529.90    5.50   1
  -4   1  13  524.20    5.30   1
   4  -1 -10    5.50    0.20   1
  -4   1  10    4.70    0.30   1
   4  -1  -7   46.90    0.60   1
  -4   1   7   47.20    0.60   1
   4  -1  -4   15.40    0.30   1
  -4   1   4   15.60    0.30   1
   4  -1  -1  532.10    4.30   1
  -4   1   1  534.40    4.40   1
   4  -1   2   73.50    0.80   1
  -4   1  -2   74.80    0.80   1
   4  -1   5   16.80    0.30   1
  -4   1  -5   16.60    0.30   1
   4  -1   8   52.60    0.70   1
  -4   1  -8   52.50    0.60   1
   4  -1  11  852.40    7.30   1
  -4   1 -11  860.30    6.60   1
   4  -1  14  278.10    2.50   1
  -4   1 -14  278.20    2.30   1
   4  -1  17   49.90    0.70   1
  -4   1 -17   49.80    0.60   1
   4  -1  20  440.10    4.30   1
  -4   1 -20  442.20    4.00   1
   4  -1  23  423.10    4.30   1
  -4   1 -23  422.70    4.00   1
   4  -1  26   28.00    0.60   1
  -4   1 -26   25.50    0.50   1
   4  -1  29  210.80    2.60   1
  -4   1 -29  207.40    2.50   1
   4  -1  32  204.70    2.60   1
  -4   1 -32  204.30    2.40   1
   4  -1  35  113.20    1.70   1
  -4   1 -35  111.60    1.60   1
   4  -1  38  217.20    2.90   1
  -4   1 -38  219.70    2.90   1
   4  -1  41  220.60    3.70   1
  -4   1 -41  220.20    3.20   1
   4  -1  44  389.30    5.70   1
  -4   1 -44  390.20    5.60   1
   4  -1  47   75.60    1.80   1
  -4   1 -47   77.70    1.80   1
   4  -1  50    3.50    0.70   1
  -4   1 -50    4.20    0.70   1
   4  -1  53  188.20    3.80   1
  -4   1 -53  187.00    3.60   1
   4  -1  56   10.30    1.10   1
  -4   1 -56    6.60    0.90   1
   4  -1  59   34.70    1.70   1
  -4   1 -59   36.20    1.50   1
   4  -1  62   55.10    2.50   1
  -4   1 -62   55.10    1.90   1
   4  -1  65  110.00    3.90   1
  -4   1 -65   97.50    3.20   1
   4  -1  68  153.30    5.00   1
  -4   1 -68  145.40    4.10   1
   4  -1  71    1.20    1.50   1
  -4   1 -71    2.20    1.90   1
   4   0 -71   -0.90    2.10   1
  -4   0  71    3.20    2.80   1
   4   0 -68   98.60    3.90   1
  -4   0  68  105.20    5.60   1
   4   0 -65    1.60    1.40   1
  -4   0  65   -1.30    1.60   1
   4   0 -62    2.00    1.30   1
  -4   0  62    0.90    1.40   1
   4   0 -59   -1.40    1.10   1
  -4   0  59   -0.10    1.20   1
   4   0 -56   85.60    2.80   1
  -4   0  56   87.70    2.40   1
   4   0 -53   -1.40    0.70   1
  -4   0  53    1.70    0.80   1
   4   0 -50  120.10    2.80   1
  -4   0  50  117.60    2.70   1
   4   0 -47   -0.60    0.60   1
  -4   0  47   -0.20    0.60   1
   4   0 -44  316.10    5.20   1
  -4   0  44  320.10    4.70   1
   4   0 -41   -0.10    0.60   1
  -4   0  41   -0.40    0.50   1
   4   0 -38   14.40    0.60   1
  -4   0  38   12.20    0.80   1
   4   0 -35   -0.10    0.30   1
  -4   0  35    0.00    0.40   1
   4   0 -32    6.20    0.40   1
  -4   0  32    6.30    0.60   1
   4   0 -29    0.50    0.20   1
  -4   0  29    0.30    0.20   1
   4   0 -26   16.80    0.40   1
  -4   0  26   17.60    0.50   1
   4   0 -23    0.40    0.20   1
  -4   0  23    0.20    0.30   1
   4   0 -20  922.30    9.60   1
  -4   0  20  923.10   10.20   1
   4   0 -17    0.10    0.20   1
  -4   0  17    0.40    0.20   1
   4   0 -14    1.20    0.20   1
  -4   0  14    1.30    0.30   1
   4   0 -11    0.30    0.20   1
  -4   0  11   -0.20    0.20   1
   4   0  -8    3.50    0.30   1
  -4   0   8    3.70    0.30   1
   4   0  -5    0.20    0.20   1
  -4   0   5    0.00    0.20   1
   4   0  -2    8.50    0.20   1
  -4   0   2    8.30    0.20   1
   4   0   1    0.00    0.20   1
  -4   0  -1    0.30    0.10   1
   4   0   4  342.70    3.40   1
  -4   0  -4  342.40    3.20   1
   4   0   7    0.10    0.20   1
  -4   0  -7    0.40    0.20   1
   4   0  10    7.20    0.30   1
  -4   0 -10    7.30    0.20   1
   4   0  13    0.40    0.20   1
  -4   0 -13    0.60    0.20   1
   4   0  16   22.90    0.50   1
  -4   0 -16   23.70    0.50   1
   4   0  19    0.20    0.20   1
  -4   0 -19    0.60    0.20   1
   4   0  22  161.80    1.80   1
  -4   0 -22  163.00    2.00   1
   4   0  25    0.00    0.20   1
  -4   0 -25    0.30    0.20   1
   4   0  28   38.00    0.70   1
  -4   0 -28   37.90    0.80   1
   4   0  31    0.20    0.30   1
  -4   0 -31    0.60    0.30   1
   4   0  34   34.00    0.70   1
  -4   0 -34   34.50    0.80   1
   4   0  37   -0.40    0.30   1
  -4   0 -37    0.40    0.50   1
   4   0  40    2.40    0.50   1
  -4   0 -40    2.20    0.50   1
   4   0  43   -0.60    0.50   1
  -4   0 -43    0.50    0.50   1
   4   0  46  159.80    3.00   1
  -4   0 -46  153.00    2.90   1
   4   0  49    0.30    0.70   1
  -4   0 -49    0.40    0.70   1
   4   0  52   18.00    1.10   1
  -4   0 -52   17.10    1.00   1
   4   0  55   -1.10    0.90   1
  -4   0 -55    0.70    0.90   1
   4   0  58   20.10    1.40   1
  -4   0 -58   19.20    1.40   1
   4   0  61   -0.20    1.00   1
  -4   0 -61   -0.20    1.10   1
   4   0  64    1.00    1.30   1
  -4   0 -64    2.60    1.10   1
   4   0  67    2.50    1.70   1
  -4   0 -67   -0.10    1.30   1
   4   0  70   21.70    2.20   1
  -4   0 -70   18.70    1.90   1
   5  -4 -69    6.30    1.80   1
  -5   4  69    7.80    1.90   1
   5  -4 -66    0.40    1.30   1
  -5   4  66    5.40    1.60   1
   5  -4 -63   41.90    2.10   1
  -5   4  63   45.40    2.20   1
   5  -4 -60    4.00    1.20   1
  -5   4  60    5.30    1.20   1
   5  -4 -57   26.80    1.80   1
  -5   4  57   26.60    1.40   1
   5  -4 -54   49.70    1.80   1
  -5   4  54   48.80    1.80   1
   5  -4 -51   64.90    1.90   1
  -5   4  51   66.40    1.80   1
   5  -4 -48   68.80    1.90   1
  -5   4  48   70.30    1.80   1
   5  -4 -45   29.70    1.00   1
  -5   4  45   29.40    1.20   1
   5  -4 -42   13.10    0.70   1
  -5   4  42   14.00    0.70   1
   5  -4 -39  120.90    2.00   1
  -5   4  39  117.90    2.00   1
   5  -4 -36   39.00    1.00   1
  -5   4  36   39.40    1.00   1
   5  -4 -33  153.30    2.10   1
  -5   4  33  153.70    2.10   1
   5  -4 -30   14.00    0.60   1
  -5   4  30   14.50    0.50   1
   5  -4 -27   94.90    1.70   1
  -5   4  27   92.20    1.30   1
   5  -4 -24  340.90    4.30   1
  -5   4  24  337.90    3.50   1
   5  -4 -21  515.10    5.90   1
  -5   4  21  512.30    5.00   1
   5  -4 -18  263.20    3.00   1
  -5   4  18  257.90    2.50   1
   5  -4 -15   33.40    0.70   1
  -5   4  15   32.90    0.60   1
   5  -4 -12  320.10    3.40   1
  -5   4  12  313.40    3.20   1
   5  -4  -9  475.50    4.60   1
  -5   4   9  464.30    4.90   1
   5  -4  -6   30.70    0.60   1
  -5   4   6   30.60    0.70   1
   5  -4  -3   34.60    0.60   1
  -5   4   3   33.90    0.60   1
   5  -4   0  670.10    6.90   1
  -5   4   0  669.20    6.50   1
   5  -4   3  317.20    3.10   1
  -5   4  -3  312.30    3.60   1
   5  -4   6  432.00    4.70   1
  -5   4  -6  440.50    4.90   1
   5  -4   9    7.50    0.40   1
  -5   4  -9    7.20    0.40   1
   5  -4  12  656.80    7.50   1
  -5   4 -12  670.80    6.90   1
   5  -4  15  288.30    3.80   1
  -5   4 -15  289.10    3.30   1
   5  -4  18    1.10    0.20   1
  -5   4 -18    1.50    0.30   1
   5  -4  21  129.70    1.70   1
  -5   4 -21  132.70    1.60   1
   5  -4  24   92.30    1.50   1
  -5   4 -24   94.60    1.30   1
   5  -4  27  140.40    2.00   1
  -5   4 -27  141.10    1.80   1
   5  -4  30  103.20    1.60   1
  -5   4 -30  108.00    1.60   1
   5  -4  33   69.30    1.70   1
  -5   4 -33   66.90    1.40   1
   5  -4  36  210.20    3.80   1
  -5   4 -36  216.20    3.60   1
   5  -4  39   70.80    1.90   1
  -5   4 -39   72.40    1.60   1
   5  -4  42   21.40    1.10   1
  -5   4 -42   23.70    1.00   1
   5  -4  45   43.80    1.50   1
  -5   4 -45   44.40    1.40   1
   5  -4  48    0.10    0.80   1
  -5   4 -48    0.80    0.90   1
   5  -4  51   55.80    1.90   1
  -5   4 -51   53.00    1.90   1
   5  -4  54    1.60    0.90   1
  -5   4 -54    1.40    0.80   1
   5  -4  57   90.80    2.80   1
  -5   4 -57   89.10    2.70   1
   5  -4  60   33.40    2.70   1
  -5   4 -60   28.30    2.00   1
   5  -4  63   14.20    2.50   1
  -5   4 -63   20.80    1.90   1
   5  -4  66   33.60    3.40   1
  -5   4 -66   25.30    2.30   1
   5  -4  69   66.90    5.50   1
  -5   4 -69   62.50    3.50   1
   5  -3 -70   13.60    2.00   1
  -5   3  70   17.40    2.10   1
   5  -3 -67   37.30    2.20   1
  -5   3  67   37.70    2.60   1
   5  -3 -64    0.40    1.10   1
  -5   3  64   -0.40    1.30   1
   5  -3 -61    4.40    1.30   1
  -5   3  61    4.80    1.30   1
   5  -3 -58    0.40    0.90   1
  -5   3  58    0.50    1.00   1
   5  -3 -55   86.00    2.80   1
  -5   3  55   83.80    2.50   1
   5  -3 -52   47.10    1.70   1
  -5   3  52   48.20    1.60   1
   5  -3 -49    1.30    0.70   1
  -5   3  49    2.50    0.70   1
   5  -3 -46   73.10    1.70   1
  -5   3  46   78.50    2.10   1
   5  -3 -43   71.90    1.50   1
  -5   3  43   72.30    1.70   1
   5  -3 -40   35.60    1.00   1
  -5   3  40   33.90    1.00   1
   5  -3 -37    0.80    0.40   1
  -5   3  37    1.50    0.40   1
   5  -3 -34   49.10    0.90   1
  -5   3  34   50.50    1.20   1
   5  -3 -31   74.30    1.20   1
  -5   3  31   73.50    1.50   1
   5  -3 -28  136.70    2.00   1
  -5   3  28  140.30    2.10   1
   5  -3 -25   27.70    0.70   1
  -5   3  25   28.10    0.70   1
   5  -3 -22   32.50    0.80   1
  -5   3  22   31.90    0.70   1
   5  -3 -19  113.00    1.70   1
  -5   3  19  112.30    1.60   1
   5  -3 -16   89.60    1.40   1
  -5   3  16   91.00    1.20   1
   5  -3 -13  122.70    1.60   1
  -5   3  13  119.50    1.30   1
   5  -3 -10   55.90    0.80   1
  -5   3  10   54.90    0.70   1
   5  -3  -7  142.80    1.60   1
  -5   3   7  142.50    1.50   1
   5  -3  -4  371.70    3.80   1
  -5   3   4  374.10    3.60   1
   5  -3  -1   59.50    0.80   1
  -5   3   1   59.20    0.80   1
   5  -3   2    3.40    0.20   1
  -5   3  -2    2.90    0.20   1
   5  -3   5  182.00    2.10   1
  -5   3  -5  185.00    2.00   1
   5  -3   8    2.20    0.20   1
  -5   3  -8    2.50    0.20   1
   5  -3  11  101.10    1.30   1
  -5   3 -11   98.20    1.30   1
   5  -3  14   17.30    0.50   1
  -5   3 -14   17.00    0.40   1
   5  -3  17  134.40    1.60   1
  -5   3 -17  133.90    1.70   1
   5  -3  20  383.80    4.50   1
  -5   3 -20  393.90    3.80   1
   5  -3  23  242.70    3.30   1
  -5   3 -23  240.50    2.80   1
   5  -3  26  144.40    2.20   1
  -5   3 -26  143.00    2.00   1
   5  -3  29   27.10    0.80   1
  -5   3 -29   27.50    0.80   1
   5  -3  32  104.70    1.80   1
  -5   3 -32  104.40    1.80   1
   5  -3  35  124.80    2.50   1
  -5   3 -35  125.50    2.20   1
   5  -3  38    2.10    0.70   1
  -5   3 -38    0.20    0.60   1
   5  -3  41    1.90    0.70   1
  -5   3 -41    2.40    0.60   1
   5  -3  44  251.80    5.20   1
  -5   3 -44  256.90    4.10   1
   5  -3  47   55.80    2.30   1
  -5   3 -47   53.50    1.60   1
   5  -3  50  150.10    3.80   1
  -5   3 -50  151.90    3.20   1
   5  -3  53    2.00    0.80   1
  -5   3 -53    3.50    0.80   1
   5  -3  56  104.30    2.70   1
  -5   3 -56  106.20    3.10   1
   5  -3  59   47.00    1.90   1
  -5   3 -59   47.30    2.00   1
   5  -3  62    7.00    1.50   1
  -5   3 -62    5.30    1.20   1
   5  -3  65   13.50    2.50   1
  -5   3 -65   12.20    1.80   1
   5  -3  68   38.50    3.20   1
  -5   3 -68   38.70    2.50   1
   5  -2 -68   49.20    2.80   1
  -5   2  68   43.90    3.40   1
   5  -2 -65   12.80    1.80   1
  -5   2  65   11.60    2.20   1
   5  -2 -62    7.20    1.40   1
  -5   2  62    8.10    1.40   1
   5  -2 -59   44.10    2.00   1
  -5   2  59   47.80    2.20   1
   5  -2 -56  104.50    2.90   1
  -5   2  56  103.00    2.90   1
   5  -2 -53    1.70    0.80   1
  -5   2  53    3.10    0.80   1
   5  -2 -50  147.90    3.20   1
  -5   2  50  156.80    3.30   1
   5  -2 -47   53.70    1.60   1
  -5   2  47   52.80    1.60   1
   5  -2 -44  253.70    4.20   1
  -5   2  44  254.20    4.40   1
   5  -2 -41    2.10    0.50   1
  -5   2  41    1.60    0.50   1
   5  -2 -38    0.90    0.40   1
  -5   2  38    0.60    0.50   1
   5  -2 -35  129.40    1.60   1
  -5   2  35  124.20    2.20   1
   5  -2 -32  100.80    1.40   1
  -5   2  32  103.00    1.70   1
   5  -2 -29   25.70    0.70   1
  -5   2  29   26.90    0.80   1
   5  -2 -26  140.60    2.00   1
  -5   2  26  139.30    1.90   1
   5  -2 -23  234.60    2.90   1
  -5   2  23  234.50    2.90   1
   5  -2 -20  380.90    4.70   1
  -5   2  20  388.30    5.00   1
   5  -2 -17  132.30    1.80   1
  -5   2  17  132.30    1.70   1
   5  -2 -14   16.10    0.50   1
  -5   2  14   16.00    0.50   1
   5  -2 -11   99.30    1.40   1
  -5   2  11  100.80    1.30   1
   5  -2  -8    2.10    0.30   1
  -5   2   8    2.60    0.20   1
   5  -2  -5  177.70    2.20   1
  -5   2   5  185.30    2.00   1
   5  -2  -2    3.40    0.30   1
  -5   2   2    3.30    0.20   1
   5  -2   1   58.70    0.80   1
  -5   2  -1   59.80    0.70   1
   5  -2   4  369.50    3.40   1
  -5   2  -4  373.80    3.30   1
   5  -2   7  144.80    1.70   1
  -5   2  -7  143.20    1.50   1
   5  -2  10   55.30    0.80   1
  -5   2 -10   55.00    0.80   1
   5  -2  13  119.70    1.50   1
  -5   2 -13  121.90    1.40   1
   5  -2  16   91.00    1.20   1
  -5   2 -16   92.30    1.20   1
   5  -2  19  112.30    1.50   1
  -5   2 -19  112.80    1.30   1
   5  -2  22   32.80    0.70   1
  -5   2 -22   31.30    0.70   1
   5  -2  25   28.70    0.60   1
  -5   2 -25   28.50    0.70   1
   5  -2  28  145.90    1.90   1
  -5   2 -28  144.80    2.10   1
   5  -2  31   74.00    1.30   1
  -5   2 -31   73.20    1.50   1
   5  -2  34   50.70    1.20   1
  -5   2 -34   49.20    1.10   1
   5  -2  37    1.40    0.50   1
  -5   2 -37    1.00    0.50   1
   5  -2  40   38.80    1.20   1
  -5   2 -40   35.80    1.20   1
   5  -2  43   71.00    1.90   1
  -5   2 -43   71.80    1.70   1
   5  -2  46   77.30    2.30   1
  -5   2 -46   77.50    1.90   1
   5  -2  49    2.20    0.80   1
  -5   2 -49    2.30    0.80   1
   5  -2  52   44.30    1.60   1
  -5   2 -52   45.80    1.60   1
   5  -2  55   86.30    2.30   1
  -5   2 -55   87.40    2.30   1
   5  -2  58   -0.10    0.80   1
  -5   2 -58    0.80    0.90   1
   5  -2  61    4.40    1.00   1
  -5   2 -61    7.20    1.10   1
   5  -2  64    0.30    1.40   1
  -5   2 -64   -0.10    1.10   1
   5  -2  67   35.10    2.60   1
  -5   2 -67   37.30    2.70   1
   5  -2  70   25.00    3.40   1
  -5   2 -70   20.10    3.10   1
   5  -1 -69   67.40    3.20   1
  -5   1  69   65.30    4.30   1
   5  -1 -66   25.80    2.30   1
  -5   1  66   27.80    3.10   1
   5  -1 -63   16.20    1.70   1
  -5   1  63   14.50    2.40   1
   5  -1 -60   34.60    2.10   1
  -5   1  60   37.20    2.30   1
   5  -1 -57   85.80    2.70   1
  -5   1  57   91.10    2.30   1
   5  -1 -54    1.10    1.00   1
  -5   1  54    3.60    0.70   1
   5  -1 -51   52.30    1.90   1
  -5   1  51   51.50    1.50   1
   5  -1 -48    0.30    0.70   1
  -5   1  48    0.90    0.60   1
   5  -1 -45   44.10    1.60   1
  -5   1  45   45.10    1.30   1
   5  -1 -42   21.10    1.40   1
  -5   1  42   22.20    1.00   1
   5  -1 -39   73.10    2.00   1
  -5   1  39   73.30    2.10   1
   5  -1 -36  214.30    3.00   1
  -5   1  36  212.50    3.70   1
   5  -1 -33   72.30    1.10   1
  -5   1  33   72.30    1.20   1
   5  -1 -30  106.40    1.50   1
  -5   1  30  103.10    1.70   1
   5  -1 -27  144.00    1.90   1
  -5   1  27  139.90    2.20   1
   5  -1 -24   94.10    1.40   1
  -5   1  24   94.40    1.60   1
   5  -1 -21  131.10    1.80   1
  -5   1  21  131.40    2.00   1
   5  -1 -18    0.80    0.20   1
  -5   1  18    1.00    0.20   1
   5  -1 -15  281.70    4.00   1
  -5   1  15  280.80    3.40   1
   5  -1 -12  658.10    8.40   1
  -5   1  12  656.30    7.60   1
   5  -1  -9    6.60    0.30   1
  -5   1   9    7.40    0.30   1
   5  -1  -6  445.20    5.10   1
  -5   1   6  446.70    4.40   1
   5  -1  -3  311.70    3.20   1
  -5   1   3  315.20    2.90   1
   5  -1   0  659.40    6.10   1
  -5   1   0  677.00    5.70   1
   5  -1   3   33.90    0.60   1
  -5   1  -3   33.70    0.50   1
   5  -1   6   29.40    0.60   1
  -5   1  -6   30.10    0.50   1
   5  -1   9  468.10    4.60   1
  -5   1  -9  475.80    4.60   1
   5  -1  12  318.00    3.50   1
  -5   1 -12  311.70    3.40   1
   5  -1  15   35.30    0.60   1
  -5   1 -15   33.30    0.60   1
   5  -1  18  265.40    2.80   1
  -5   1 -18  266.70    2.80   1
   5  -1  21  531.00    5.30   1
  -5   1 -21  527.10    5.60   1
   5  -1  24  344.60    3.90   1
  -5   1 -24  345.90    3.90   1
   5  -1  27   92.80    1.40   1
  -5   1 -27   94.10    1.30   1
   5  -1  30   14.20    0.50   1
  -5   1 -30   14.00    0.60   1
   5  -1  33  153.70    2.20   1
  -5   1 -33  158.10    2.60   1
   5  -1  36   37.40    1.10   1
  -5   1 -36   36.80    1.00   1
   5  -1  39  117.90    2.30   1
  -5   1 -39  119.50    2.30   1
   5  -1  42   14.80    0.80   1
  -5   1 -42   13.70    0.90   1
   5  -1  45   31.50    1.10   1
  -5   1 -45   31.50    1.20   1
   5  -1  48   71.30    2.00   1
  -5   1 -48   71.70    1.90   1
   5  -1  51   65.40    2.00   1
  -5   1 -51   66.50    1.90   1
   5  -1  54   51.70    1.80   1
  -5   1 -54   48.40    1.70   1
   5  -1  57   26.00    1.50   1
  -5   1 -57   26.30    1.70   1
   5  -1  60    5.00    1.10   1
  -5   1 -60    5.40    1.40   1
   5  -1  63   44.30    2.30   1
  -5   1 -63   44.00    2.80   1
   5  -1  66    1.70    1.60   1
  -5   1 -66    3.40    1.60   1
   5  -1  69    3.80    1.90   1
  -5   1 -69   10.50    2.20   1
   5   0 -67   -1.00    1.80   1
  -5   0  67   -3.00    2.20   1
   5   0 -64    6.40    1.80   1
  -5   0  64    9.30    2.30   1
   5   0 -61    0.70    1.40   1
  -5   0  61    0.90    1.80   1
   5   0 -58   16.00    1.60   1
  -5   0  58   15.70    1.60   1
   5   0 -55    1.10    1.20   1
  -5   0  55    1.20    1.00   1
   5   0 -52   92.10    2.90   1
  -5   0  52   91.20    2.90   1
   5   0 -49    0.50    1.00   1
  -5   0  49    0.30    0.90   1
   5   0 -46    4.10    0.90   1
  -5   0  46    1.80    0.70   1
   5   0 -43   -0.10    0.70   1
  -5   0  43   -0.60    0.60   1
   5   0 -40   80.50    2.00   1
  -5   0  40   82.00    2.10   1
   5   0 -37    0.60    0.40   1
  -5   0  37    0.00    0.60   1
   5   0 -34  274.30    3.50   1
  -5   0  34  268.90    4.20   1
   5   0 -31    0.20    0.20   1
  -5   0  31   -0.30    0.30   1
   5   0 -28  155.90    1.80   1
  -5   0  28  154.20    2.40   1
   5   0 -25    0.60    0.20   1
  -5   0  25    0.30    0.20   1
   5   0 -22   43.10    0.70   1
  -5   0  22   43.10    0.90   1
   5   0 -19    0.40    0.30   1
  -5   0  19    0.30    0.40   1
   5   0 -16   43.40    0.80   1
  -5   0  16   40.70    0.90   1
   5   0 -13    0.30    0.20   1
  -5   0  13    0.20    0.40   1
   5   0 -10  360.90    3.70   1
  -5   0  10  358.30    4.20   1
   5   0  -7    1.00    0.30   1
  -5   0   7    0.00    0.20   1
   5   0  -4  161.50    2.20   1
  -5   0   4  164.70    1.90   1
   5   0  -1    0.20    0.40   1
  -5   0   1    0.60    0.20   1
   5   0   2   65.90    1.20   1
  -5   0  -2   66.40    0.90   1
   5   0   5    0.30    0.20   1
  -5   0  -5    0.30    0.20   1
   5   0   8   46.90    0.80   1
  -5   0  -8   47.50    0.80   1
   5   0  11    0.30    0.30   1
  -5   0 -11    0.20    0.20   1
   5   0  14  112.30    1.70   1
  -5   0 -14  114.40    1.60   1
   5   0  17    0.50    0.30   1
  -5   0 -17    0.10    0.30   1
   5   0  20   89.10    1.40   1
  -5   0 -20   92.50    1.40   1
   5   0  23    0.70    0.30   1
  -5   0 -23    1.10    0.40   1
   5   0  26  221.20    2.60   1
  -5   0 -26  223.60    2.90   1
   5   0  29    0.40    0.30   1
  -5   0 -29    0.30    0.40   1
   5   0  32  285.10    4.10   1
  -5   0 -32  291.40    4.10   1
   5   0  35    0.10    0.50   1
  -5   0 -35    1.20    0.50   1
   5   0  38   28.10    1.10   1
  -5   0 -38   26.10    0.90   1
   5   0  41   -0.10    0.50   1
  -5   0 -41    0.00    0.50   1
   5   0  44   68.90    1.70   1
  -5   0 -44   67.10    1.70   1
   5   0  47    0.50    0.80   1
  -5   0 -47   -0.80    0.70   1
   5   0  50  202.60    3.90   1
  -5   0 -50  205.60    4.50   1
   5   0  53   -0.30    0.90   1
  -5   0 -53   -0.40    1.00   1
   5   0  56  249.40    5.10   1
  -5   0 -56  252.50    5.70   1
   5   0  59    0.30    1.10   1
  -5   0 -59   -0.70    1.20   1
   5   0  62    5.80    1.40   1
  -5   0 -62    4.30    1.50   1
   5   0  65   -3.70    1.50   1
  -5   0 -65    1.40    1.50   1
   5   0  68    2.70    1.90   1
  -5   0 -68    4.20    1.70   1
   6  -5 -64   31.20    2.80   1
  -6   5  64   27.20    2.40   1
   6  -5 -61    7.60    1.60   1
  -6   5  61    5.80    1.40   1
   6  -5 -58   67.50    2.80   1
  -6   5  58   70.80    2.50   1
   6  -5 -55    7.90    1.30   1
  -6   5  55    4.30    1.20   1
   6  -5 -52    4.60    1.30   1
  -6   5  52    3.10    1.00   1
   6  -5 -49   44.60    1.80   1
  -6   5  49   45.30    1.70   1
   6  -5 -46    0.50    0.90   1
  -6   5  46    0.70    0.80   1
   6  -5 -43   20.60    1.10   1
  -6   5  43   18.00    1.00   1
   6  -5 -40   32.10    1.20   1
  -6   5  40   33.70    1.10   1
   6  -5 -37   86.60    2.00   1
  -6   5  37   86.60    1.80   1
   6  -5 -34   65.00    1.60   1
  -6   5  34   66.40    1.50   1
   6  -5 -31   -0.30    0.50   1
  -6   5  31    0.20    0.50   1
   6  -5 -28   28.00    0.90   1
  -6   5  28   28.20    0.80   1
   6  -5 -25   63.80    1.40   1
  -6   5  25   62.40    1.00   1
   6  -5 -22   15.50    0.60   1
  -6   5  22   15.30    0.60   1
   6  -5 -19   11.30    0.50   1
  -6   5  19   11.30    0.50   1
   6  -5 -16  168.30    2.20   1
  -6   5  16  171.50    2.00   1
   6  -5 -13  199.40    2.50   1
  -6   5  13  192.40    2.30   1
   6  -5 -10  100.20    1.40   1
  -6   5  10  100.50    1.50   1
   6  -5  -7   28.90    0.70   1
  -6   5   7   28.30    0.70   1
   6  -5  -4   75.20    1.20   1
  -6   5   4   74.40    1.30   1
   6  -5  -1  274.20    3.30   1
  -6   5   1  271.60    3.20   1
   6  -5   2   32.20    0.80   1
  -6   5  -2   31.80    0.80   1
   6  -5   5   90.20    1.30   1
  -6   5  -5   93.30    1.60   1
   6  -5   8  409.10    5.00   1
  -6   5  -8  416.40    5.00   1
   6  -5  11   19.60    0.60   1
  -6   5 -11   18.30    0.60   1
   6  -5  14   27.20    0.70   1
  -6   5 -14   26.40    0.70   1
   6  -5  17   89.40    1.60   1
  -6   5 -17   88.60    1.50   1
   6  -5  20    0.30    0.40   1
  -6   5 -20    0.60    0.30   1
   6  -5  23    0.50    0.40   1
  -6   5 -23    0.70    0.30   1
   6  -5  26    0.50    0.40   1
  -6   5 -26    0.10    0.20   1
   6  -5  29   51.20    1.40   1
  -6   5 -29   54.20    1.10   1
   6  -5  32  397.70    6.50   1
  -6   5 -32  411.80    5.40   1
   6  -5  35   19.60    1.00   1
  -6   5 -35   21.20    0.80   1
   6  -5  38  118.00    2.80   1
  -6   5 -38  115.20    2.40   1
   6  -5  41   55.30    2.00   1
  -6   5 -41   56.60    1.90   1
   6  -5  44   95.10    2.90   1
  -6   5 -44   98.30    3.00   1
   6  -5  47    3.00    1.00   1
  -6   5 -47    2.30    1.00   1
   6  -5  50    1.50    1.00   1
  -6   5 -50    3.00    1.20   1
   6  -5  53   32.80    1.90   1
  -6   5 -53   28.90    1.90   1
   6  -5  56  105.70    3.60   1
  -6   5 -56  103.20    3.30   1
   6  -5  59    0.90    1.50   1
  -6   5 -59    3.20    1.50   1
   6  -5  62   41.20    3.60   1
  -6   5 -62   54.60    2.80   1
   6  -5  65   20.90    3.20   1
  -6   5 -65   19.20    2.10   1
   6  -4 -65    0.40    1.40   1
  -6   4  65    0.50    1.90   1
   6  -4 -62   67.70    2.60   1
  -6   4  62   66.80    2.80   1
   6  -4 -59    0.10    1.10   1
  -6   4  59    2.00    1.20   1
   6  -4 -56  172.90    4.00   1
  -6   4  56  173.60    4.00   1
   6  -4 -53    1.80    1.10   1
  -6   4  53    3.20    0.90   1
   6  -4 -50    0.70    0.70   1
  -6   4  50    1.90    0.80   1
   6  -4 -47   10.20    1.00   1
  -6   4  47   10.00    0.90   1
   6  -4 -44   93.40    2.20   1
  -6   4  44   90.20    2.20   1
   6  -4 -41    9.00    0.80   1
  -6   4  41    7.80    0.90   1
   6  -4 -38  124.40    2.30   1
  -6   4  38  124.70    2.30   1
   6  -4 -35   -0.40    0.40   1
  -6   4  35    0.90    0.50   1
   6  -4 -32  283.70    4.20   1
  -6   4  32  279.10    3.90   1
   6  -4 -29   18.80    0.80   1
  -6   4  29   18.50    0.60   1
   6  -4 -26    1.00    0.40   1
  -6   4  26    1.00    0.30   1
   6  -4 -23   16.20    0.70   1
  -6   4  23   16.20    0.60   1
   6  -4 -20    1.60    0.40   1
  -6   4  20    1.40    0.20   1
   6  -4 -17   41.10    1.00   1
  -6   4  17   40.10    0.60   1
   6  -4 -14    9.60    0.50   1
  -6   4  14    8.10    0.30   1
   6  -4 -11   26.30    0.60   1
  -6   4  11   26.80    0.50   1
   6  -4  -8  514.00    5.50   1
  -6   4   8  516.00    5.00   1
   6  -4  -5    4.60    0.30   1
  -6   4   5    4.90    0.30   1
   6  -4  -2   55.10    0.90   1
  -6   4   2   54.10    0.80   1
   6  -4   1  155.50    1.90   1
  -6   4  -1  151.50    2.00   1
   6  -4   4   62.10    1.00   1
  -6   4  -4   61.80    1.00   1
   6  -4   7    4.00    0.30   1
  -6   4  -7    4.90    0.40   1
   6  -4  10   18.60    0.50   1
  -6   4 -10   17.90    0.50   1
   6  -4  13   18.60    0.60   1
  -6   4 -13   16.90    0.60   1
   6  -4  16  273.20    3.50   1
  -6   4 -16  276.80    3.40   1
   6  -4  19    0.20    0.30   1
  -6   4 -19   -0.10    0.30   1
   6  -4  22    8.10    0.30   1
  -6   4 -22    8.30    0.50   1
   6  -4  25    9.60    0.50   1
  -6   4 -25    9.30    0.30   1
   6  -4  28   83.20    1.40   1
  -6   4 -28   83.60    1.40   1
   6  -4  31    8.40    0.70   1
  -6   4 -31    7.30    0.60   1
   6  -4  34  139.90    3.40   1
  -6   4 -34  143.10    2.70   1
   6  -4  37   18.10    1.30   1
  -6   4 -37   21.90    1.10   1
   6  -4  40   32.80    1.50   1
  -6   4 -40   31.20    1.20   1
   6  -4  43   10.90    1.10   1
  -6   4 -43    7.60    0.80   1
   6  -4  46    5.70    0.90   1
  -6   4 -46    3.30    0.90   1
   6  -4  49   -0.70    1.10   1
  -6   4 -49    1.20    1.00   1
   6  -4  52   -2.30    1.30   1
  -6   4 -52   -2.10    1.20   1
   6  -4  55   -0.80    1.30   1
  -6   4 -55    0.40    1.20   1
   6  -4  58   68.40    3.40   1
  -6   4 -58   65.70    2.80   1
   6  -4  61   -2.70    1.80   1
  -6   4 -61    0.30    1.40   1
   6  -4  64   17.40    2.80   1
  -6   4 -64   23.90    2.50   1
   6  -4  67    0.60    2.90   1
  -6   4 -67   -0.90    2.00   1
   6  -3 -66    0.70    1.60   1
  -6   3  66   -2.30    2.50   1
   6  -3 -63   45.30    2.40   1
  -6   3  63   40.90    4.00   1
   6  -3 -60   19.20    1.70   1
  -6   3  60   17.70    2.00   1
   6  -3 -57    2.00    1.10   1
  -6   3  57    2.30    1.30   1
   6  -3 -54   95.00    2.60   1
  -6   3  54   95.10    2.60   1
   6  -3 -51   66.30    2.10   1
  -6   3  51   67.20    2.00   1
   6  -3 -48    1.90    0.70   1
  -6   3  48    0.40    0.70   1
   6  -3 -45    0.30    0.60   1
  -6   3  45    1.70    0.70   1
   6  -3 -42   10.10    0.90   1
  -6   3  42   10.70    0.90   1
   6  -3 -39   96.70    2.00   1
  -6   3  39   99.20    2.20   1
   6  -3 -36  206.60    3.50   1
  -6   3  36  210.40    3.40   1
   6  -3 -33    0.90    0.40   1
  -6   3  33    1.20    0.50   1
   6  -3 -30    0.20    0.40   1
  -6   3  30   -0.30    0.40   1
   6  -3 -27  155.20    2.30   1
  -6   3  27  155.30    2.20   1
   6  -3 -24    7.20    0.50   1
  -6   3  24    6.00    0.50   1
   6  -3 -21   29.10    0.80   1
  -6   3  21   29.30    0.80   1
   6  -3 -18  100.50    1.60   1
  -6   3  18  100.00    1.60   1
   6  -3 -15  179.30    2.50   1
  -6   3  15  179.30    2.30   1
   6  -3 -12 1000.80   10.30   1
  -6   3  12  998.50   10.20   1
   6  -3  -9  108.00    1.50   1
  -6   3   9  107.20    1.40   1
   6  -3  -6   94.90    1.40   1
  -6   3   6   95.00    1.20   1
   6  -3  -3  140.20    1.80   1
  -6   3   3  140.50    1.70   1
   6  -3   0  170.60    2.00   1
  -6   3   0  173.10    2.00   1
   6  -3   3  141.50    1.80   1
  -6   3  -3  140.50    1.80   1
   6  -3   6   95.80    1.30   1
  -6   3  -6   94.00    1.20   1
   6  -3   9  109.20    1.50   1
  -6   3  -9  108.90    1.40   1
   6  -3  12 1005.00   10.80   1
  -6   3 -12  995.40   10.10   1
   6  -3  15  184.50    2.60   1
  -6   3 -15  184.90    2.30   1
   6  -3  18  102.80    1.70   1
  -6   3 -18  101.90    1.40   1
   6  -3  21   28.60    0.90   1
  -6   3 -21   28.50    0.80   1
   6  -3  24    6.20    0.40   1
  -6   3 -24    5.30    0.40   1
   6  -3  27  156.20    2.30   1
  -6   3 -27  158.80    2.30   1
   6  -3  30    0.40    0.40   1
  -6   3 -30    0.50    0.40   1
   6  -3  33    1.60    0.50   1
  -6   3 -33    2.00    0.60   1
   6  -3  36  210.20    3.50   1
  -6   3 -36  215.20    3.80   1
   6  -3  39   94.90    2.10   1
  -6   3 -39   95.70    2.10   1
   6  -3  42   11.80    0.90   1
  -6   3 -42   11.10    0.90   1
   6  -3  45   -0.60    0.70   1
  -6   3 -45    0.50    0.70   1
   6  -3  48    1.30    0.90   1
  -6   3 -48    1.30    0.80   1
   6  -3  51   67.10    2.50   1
  -6   3 -51   68.20    2.10   1
   6  -3  54   98.80    3.20   1
  -6   3 -54   91.60    2.70   1
   6  -3  57    2.40    1.20   1
  -6   3 -57    2.40    1.30   1
   6  -3  60   17.20    1.80   1
  -6   3 -60   20.00    2.00   1
   6  -3  63   40.30    3.60   1
  -6   3 -63   47.20    3.00   1
   6  -3  66    5.60    2.30   1
  -6   3 -66    0.90    2.00   1
   6  -2 -67    0.70    1.70   1
  -6   2  67    0.30    2.00   1
   6  -2 -64   20.80    2.10   1
  -6   2  64   19.70    2.50   1
   6  -2 -61    0.20    1.40   1
  -6   2  61   -1.10    1.40   1
   6  -2 -58   68.10    2.60   1
  -6   2  58   69.50    3.30   1
   6  -2 -55   -0.40    1.10   1
  -6   2  55    1.70    1.10   1
   6  -2 -52    0.30    0.90   1
  -6   2  52   -0.50    0.80   1
   6  -2 -49    1.60    0.70   1
  -6   2  49    2.10    0.80   1
   6  -2 -46    4.00    0.80   1
  -6   2  46    5.20    0.80   1
   6  -2 -43    8.60    0.80   1
  -6   2  43    8.80    0.80   1
   6  -2 -40   30.50    1.20   1
  -6   2  40   30.40    1.30   1
   6  -2 -37   21.00    0.90   1
  -6   2  37   21.10    1.10   1
   6  -2 -34  140.40    2.30   1
  -6   2  34  138.90    2.40   1
   6  -2 -31    6.00    0.50   1
  -6   2  31    8.70    0.60   1
   6  -2 -28   82.50    1.40   1
  -6   2  28   81.50    1.80   1
   6  -2 -25    9.70    0.50   1
  -6   2  25    9.20    0.60   1
   6  -2 -22    7.30    0.40   1
  -6   2  22    6.80    0.50   1
   6  -2 -19    0.20    0.30   1
  -6   2  19    0.40    0.50   1
   6  -2 -16  267.40    3.70   1
  -6   2  16  268.70    3.30   1
   6  -2 -13   17.20    0.50   1
  -6   2  13   17.60    0.50   1
   6  -2 -10   18.60    0.50   1
  -6   2  10   18.00    0.50   1
   6  -2  -7    3.90    0.30   1
  -6   2   7    4.60    0.30   1
   6  -2  -4   61.20    1.00   1
  -6   2   4   63.00    0.90   1
   6  -2  -1  154.80    1.70   1
  -6   2   1  154.60    1.70   1
   6  -2   2   55.40    0.80   1
  -6   2  -2   55.40    0.80   1
   6  -2   5    4.40    0.30   1
  -6   2  -5    4.40    0.30   1
   6  -2   8  510.50    5.90   1
  -6   2  -8  513.70    5.20   1
   6  -2  11   27.40    0.80   1
  -6   2 -11   28.10    0.60   1
   6  -2  14    9.60    0.50   1
  -6   2 -14    8.60    0.40   1
   6  -2  17   42.60    1.00   1
  -6   2 -17   41.80    0.80   1
   6  -2  20    1.60    0.40   1
  -6   2 -20    1.10    0.30   1
   6  -2  23   15.90    0.60   1
  -6   2 -23   16.00    0.60   1
   6  -2  26    0.60    0.40   1
  -6   2 -26    1.10    0.30   1
   6  -2  29   20.60    0.80   1
  -6   2 -29   19.00    0.80   1
   6  -2  32  282.20    4.40   1
  -6   2 -32  282.30    4.10   1
   6  -2  35    0.80    0.60   1
  -6   2 -35    0.50    0.50   1
   6  -2  38  123.20    2.70   1
  -6   2 -38  124.50    2.50   1
   6  -2  41    8.30    0.80   1
  -6   2 -41    7.10    0.80   1
   6  -2  44   95.70    2.20   1
  -6   2 -44   97.00    2.20   1
   6  -2  47    9.90    0.90   1
  -6   2 -47   10.60    1.00   1
   6  -2  50    1.20    1.00   1
  -6   2 -50    1.30    0.80   1
   6  -2  53    1.90    1.20   1
  -6   2 -53    3.00    1.00   1
   6  -2  56  182.70    4.50   1
  -6   2 -56  178.10    4.20   1
   6  -2  59    1.10    1.20   1
  -6   2 -59    0.00    1.40   1
   6  -2  62   64.30    3.50   1
  -6   2 -62   69.10    3.80   1
   6  -2  65   -1.50    1.90   1
  -6   2 -65   -1.10    2.30   1
   6  -1 -65   17.50    2.20   1
  -6   1  65   16.00    2.90   1
   6  -1 -62   50.10    2.70   1
  -6   1  62   54.50    3.80   1
   6  -1 -59    1.70    1.40   1
  -6   1  59    2.90    1.30   1
   6  -1 -56   98.20    3.30   1
  -6   1  56  101.60    3.40   1
   6  -1 -53   28.60    1.80   1
  -6   1  53   27.70    1.80   1
   6  -1 -50    1.80    0.90   1
  -6   1  50    3.70    1.00   1
   6  -1 -47    2.30    0.90   1
  -6   1  47    3.60    0.90   1
   6  -1 -44   94.70    2.40   1
  -6   1  44   91.00    2.80   1
   6  -1 -41   53.50    1.70   1
  -6   1  41   52.80    2.00   1
   6  -1 -38  115.20    2.40   1
  -6   1  38  117.20    3.10   1
   6  -1 -35   20.70    0.80   1
  -6   1  35   21.40    1.00   1
   6  -1 -32  406.70    5.20   1
  -6   1  32  400.00    6.00   1
   6  -1 -29   53.50    1.10   1
  -6   1  29   53.00    1.40   1
   6  -1 -26    0.60    0.30   1
  -6   1  26    0.50    0.40   1
   6  -1 -23    0.10    0.40   1
  -6   1  23    0.80    0.60   1
   6  -1 -20    0.80    0.40   1
  -6   1  20    0.30    0.60   1
   6  -1 -17   86.90    1.70   1
  -6   1  17   86.30    1.70   1
   6  -1 -14   28.60    0.90   1
  -6   1  14   24.90    0.80   1
   6  -1 -11   18.30    0.50   1
  -6   1  11   16.70    0.70   1
   6  -1  -8  410.90    5.00   1
  -6   1   8  417.80    4.40   1
   6  -1  -5   94.90    1.50   1
  -6   1   5   94.80    1.40   1
   6  -1  -2   30.50    0.70   1
  -6   1   2   32.70    0.60   1
   6  -1   1  271.60    3.20   1
  -6   1  -1  276.70    2.80   1
   6  -1   4   74.80    1.20   1
  -6   1  -4   73.90    1.00   1
   6  -1   7   30.10    0.70   1
  -6   1  -7   30.10    0.60   1
   6  -1  10  101.30    1.60   1
  -6   1 -10   98.00    1.40   1
   6  -1  13  194.20    2.80   1
  -6   1 -13  191.60    2.50   1
   6  -1  16  166.80    2.60   1
  -6   1 -16  171.10    2.50   1
   6  -1  19   10.70    0.70   1
  -6   1 -19   11.50    0.50   1
   6  -1  22   16.40    0.70   1
  -6   1 -22   14.20    0.60   1
   6  -1  25   62.40    1.40   1
  -6   1 -25   64.40    1.10   1
   6  -1  28   29.00    1.00   1
  -6   1 -28   29.30    0.80   1
   6  -1  31    0.60    0.50   1
  -6   1 -31   -0.20    0.40   1
   6  -1  34   65.60    1.70   1
  -6   1 -34   68.10    1.60   1
   6  -1  37   85.20    1.80   1
  -6   1 -37   88.80    1.90   1
   6  -1  40   33.80    1.20   1
  -6   1 -40   32.20    1.10   1
   6  -1  43   19.10    1.00   1
  -6   1 -43   19.90    1.10   1
   6  -1  46    0.90    0.70   1
  -6   1 -46    1.70    0.90   1
   6  -1  49   44.50    1.70   1
  -6   1 -49   43.80    1.90   1
   6  -1  52    4.20    1.10   1
  -6   1 -52    2.60    1.20   1
   6  -1  55    6.30    1.20   1
  -6   1 -55    4.50    1.10   1
   6  -1  58   72.60    2.70   1
  -6   1 -58   71.90    3.30   1
   6  -1  61    8.50    1.80   1
  -6   1 -61    5.20    1.70   1
   6  -1  64   24.90    2.00   1
  -6   1 -64   28.10    2.40   1
   6   0 -63    1.50    1.60   1
  -6   0  63   -5.20    2.30   1
   6   0 -60   30.80    2.60   1
  -6   0  60   30.60    2.80   1
   6   0 -57   -1.20    1.60   1
  -6   0  57   -2.60    1.40   1
   6   0 -54  234.90    5.70   1
  -6   0  54  235.00    6.20   1
   6   0 -51    0.40    1.40   1
  -6   0  51   -0.20    1.00   1
   6   0 -48  109.00    3.20   1
  -6   0  48  102.30    3.20   1
   6   0 -45   -0.10    1.00   1
  -6   0  45    0.90    0.90   1
   6   0 -42  193.00    4.30   1
  -6   0  42  191.90    4.70   1
   6   0 -39    0.20    0.70   1
  -6   0  39    0.00    0.90   1
   6   0 -36   24.90    1.10   1
  -6   0  36   22.20    1.40   1
   6   0 -33   -0.30    0.50   1
  -6   0  33    0.60    0.60   1
   6   0 -30  238.30    3.50   1
  -6   0  30  227.60    4.20   1
   6   0 -27    0.30    0.50   1
  -6   0  27   -0.70    0.60   1
   6   0 -24  187.60    2.80   1
  -6   0  24  183.20    3.50   1
   6   0 -21    0.00    0.40   1
  -6   0  21    0.60    0.50   1
   6   0 -18  604.50    6.50   1
  -6   0  18  577.00    7.10   1
   6   0 -15    0.10    0.30   1
  -6   0  15    0.10    0.40   1
   6   0 -12  361.30    4.00   1
  -6   0  12  367.40    4.50   1
   6   0  -9    0.30    0.30   1
  -6   0   9   -0.20    0.30   1
   6   0  -6   56.10    1.20   1
  -6   0   6   57.10    1.00   1
   6   0  -3    0.50    0.50   1
  -6   0   3    0.70    0.30   1
   6   0   0   59.10    1.40   1
  -6   0   0   55.00    1.00   1
   6   0   3    0.20    0.30   1
  -6   0  -3    0.00    0.30   1
   6   0   6  625.10    7.40   1
  -6   0  -6  654.20    6.70   1
   6   0   9    0.50    0.30   1
  -6   0  -9    0.20    0.30   1
   6   0  12 1330.90   13.60   1
  -6   0 -12 1337.50   14.30   1
   6   0  15    0.30    0.40   1
  -6   0 -15    0.10    0.40   1
   6   0  18   72.00    1.50   1
  -6   0 -18   71.20    1.40   1
   6   0  21    0.00    0.40   1
  -6   0 -21   -0.20    0.20   1
   6   0  24   26.80    0.90   1
  -6   0 -24   28.90    1.00   1
   6   0  27    0.20    0.40   1
  -6   0 -27    0.90    0.50   1
   6   0  30  186.10    3.10   1
  -6   0 -30  189.30    3.70   1
   6   0  33    0.40    0.50   1
  -6   0 -33   -0.10    0.50   1
   6   0  36  548.40    9.10   1
  -6   0 -36  551.00    8.50   1
   6   0  39    0.30    0.50   1
  -6   0 -39   -0.10    0.60   1
   6   0  42   40.30    1.40   1
  -6   0 -42   41.40    1.60   1
   6   0  45   -0.30    0.80   1
  -6   0 -45   -0.30    1.00   1
   6   0  48  105.40    2.70   1
  -6   0 -48  107.20    3.00   1
   6   0  51    0.60    1.10   1
  -6   0 -51    0.10    1.00   1
   6   0  54    8.00    1.40   1
  -6   0 -54    5.10    1.30   1
   6   0  57    0.30    1.30   1
  -6   0 -57    0.10    1.40   1
   6   0  60  134.00    4.60   1
  -6   0 -60  128.00    4.10   1
   6   0  63   -2.20    1.50   1
  -6   0 -63    1.70    1.40   1
   7  -6 -62   -1.10    1.50   1
  -7   6  62   -1.30    1.90   1
   7  -6 -59    9.00    1.70   1
  -7   6  59    9.90    2.10   1
   7  -6 -56   40.20    2.30   1
  -7   6  56   39.60    2.10   1
   7  -6 -53    0.50    1.20   1
  -7   6  53    0.60    1.10   1
   7  -6 -50   38.50    1.90   1
  -7   6  50   35.40    1.90   1
   7  -6 -47   39.30    1.80   1
  -7   6  47   36.60    1.70   1
   7  -6 -44  165.10    3.70   1
  -7   6  44  171.10    3.70   1
   7  -6 -41    2.50    0.90   1
  -7   6  41    1.20    0.80   1
   7  -6 -38    5.30    0.90   1
  -7   6  38    3.90    0.80   1
   7  -6 -35   13.50    1.00   1
  -7   6  35   15.60    1.00   1
   7  -6 -32   20.90    1.00   1
  -7   6  32   19.60    1.00   1
   7  -6 -29    2.10    0.60   1
  -7   6  29    3.40    0.60   1
   7  -6 -26   10.70    0.80   1
  -7   6  26   10.20    0.70   1
   7  -6 -23   11.00    0.70   1
  -7   6  23   11.80    0.80   1
   7  -6 -20  289.10    4.30   1
  -7   6  20  285.60    4.60   1
   7  -6 -17    9.70    0.70   1
  -7   6  17    9.80    0.70   1
   7  -6 -14   -0.20    0.40   1
  -7   6  14   -0.10    0.40   1
   7  -6 -11   82.80    1.50   1
  -7   6  11   80.20    1.50   1
   7  -6  -8    1.90    0.40   1
  -7   6   8    1.10    0.50   1
   7  -6  -5   30.50    0.70   1
  -7   6   5   29.50    0.80   1
   7  -6  -2   20.00    0.60   1
  -7   6   2   18.90    0.70   1
   7  -6   1   56.50    1.20   1
  -7   6  -1   55.80    1.40   1
   7  -6   4  107.90    1.90   1
  -7   6  -4  105.70    1.90   1
   7  -6   7   41.20    1.10   1
  -7   6  -7   40.20    1.00   1
   7  -6  10    1.30    0.50   1
  -7   6 -10    1.40    0.40   1
   7  -6  13    0.00    0.50   1
  -7   6 -13   -0.60    0.40   1
   7  -6  16   23.20    1.00   1
  -7   6 -16   24.10    0.80   1
   7  -6  19   42.50    1.30   1
  -7   6 -19   44.40    1.10   1
   7  -6  22  113.90    2.40   1
  -7   6 -22  121.00    2.20   1
   7  -6  25   -0.20    0.60   1
  -7   6 -25   -0.30    0.50   1
   7  -6  28   17.00    1.00   1
  -7   6 -28   18.70    0.90   1
   7  -6  31   77.30    2.40   1
  -7   6 -31   78.20    2.10   1
   7  -6  34   16.90    1.30   1
  -7   6 -34   15.20    1.00   1
   7  -6  37    0.90    0.90   1
  -7   6 -37    0.80    0.90   1
   7  -6  40    0.30    0.80   1
  -7   6 -40   -0.30    0.80   1
   7  -6  43   36.20    1.90   1
  -7   6 -43   37.70    1.90   1
   7  -6  46   77.10    2.70   1
  -7   6 -46   79.50    2.70   1
   7  -6  49    4.30    1.30   1
  -7   6 -49    3.20    1.30   1
   7  -6  52   10.50    2.00   1
  -7   6 -52    8.20    1.40   1
   7  -6  55    5.90    1.60   1
  -7   6 -55    4.20    1.40   1
   7  -6  58    4.30    1.60   1
  -7   6 -58    1.60    1.40   1
   7  -6  61    6.50    2.50   1
  -7   6 -61    4.90    1.90   1
   7  -5 -63   12.10    2.10   1
  -7   5  63    6.40    2.00   1
   7  -5 -60    7.10    1.70   1
  -7   5  60    3.30    1.50   1
   7  -5 -57   48.40    2.80   1
  -7   5  57   51.80    2.40   1
   7  -5 -54   -1.60    1.10   1
  -7   5  54    0.20    0.90   1
   7  -5 -51    0.70    1.20   1
  -7   5  51    1.20    0.80   1
   7  -5 -48   80.90    2.50   1
  -7   5  48   77.30    2.20   1
   7  -5 -45  165.50    3.70   1
  -7   5  45  162.40    3.30   1
   7  -5 -42   24.20    1.30   1
  -7   5  42   23.40    1.10   1
   7  -5 -39    3.70    0.90   1
  -7   5  39    2.00    0.70   1
   7  -5 -36    3.80    0.90   1
  -7   5  36    3.70    0.70   1
   7  -5 -33   93.30    2.00   1
  -7   5  33   94.50    1.80   1
   7  -5 -30   33.90    1.10   1
  -7   5  30   33.60    1.00   1
   7  -5 -27    1.80    0.60   1
  -7   5  27    1.20    0.50   1
   7  -5 -24  519.50    7.00   1
  -7   5  24  513.00    6.10   1
   7  -5 -21   54.00    1.20   1
  -7   5  21   53.10    1.00   1
   7  -5 -18   24.50    0.80   1
  -7   5  18   24.40    0.60   1
   7  -5 -15    5.70    0.60   1
  -7   5  15    6.00    0.40   1
   7  -5 -12   48.10    1.00   1
  -7   5  12   48.10    0.90   1
   7  -5  -9  164.90    2.40   1
  -7   5   9  162.90    2.20   1
   7  -5  -6   95.30    1.50   1
  -7   5   6   90.60    1.50   1
   7  -5  -3   46.10    0.90   1
  -7   5   3   45.90    0.80   1
   7  -5   0 1072.60   11.40   1
  -7   5   0 1059.00   11.40   1
   7  -5   3  119.30    1.70   1
  -7   5  -3  117.00    2.00   1
   7  -5   6   71.00    1.60   1
  -7   5  -6   71.10    1.50   1
   7  -5   9   16.00    0.80   1
  -7   5  -9   16.10    0.60   1
   7  -5  12   -0.10    0.40   1
  -7   5 -12    1.30    0.40   1
   7  -5  15   28.10    1.10   1
  -7   5 -15   30.70    0.90   1
   7  -5  18    3.80    0.60   1
  -7   5 -18    3.80    0.60   1
   7  -5  21   44.20    1.40   1
  -7   5 -21   46.40    1.30   1
   7  -5  24  415.00    6.70   1
  -7   5 -24  416.90    5.90   1
   7  -5  27   21.20    1.20   1
  -7   5 -27   21.00    0.90   1
   7  -5  30   83.20    2.40   1
  -7   5 -30   84.70    2.10   1
   7  -5  33  223.60    4.80   1
  -7   5 -33  218.40    4.00   1
   7  -5  36    8.40    1.00   1
  -7   5 -36    8.60    1.00   1
   7  -5  39    6.40    1.30   1
  -7   5 -39    6.50    1.00   1
   7  -5  42   84.80    3.10   1
  -7   5 -42   88.10    2.60   1
   7  -5  45  155.60    4.90   1
  -7   5 -45  161.30    4.50   1
   7  -5  48   62.70    2.90   1
  -7   5 -48   63.30    2.40   1
   7  -5  51    2.50    1.30   1
  -7   5 -51   -2.60    1.20   1
   7  -5  54   18.40    2.10   1
  -7   5 -54   16.90    1.60   1
   7  -5  57   26.70    2.60   1
  -7   5 -57   25.00    2.10   1
   7  -5  60    1.10    1.60   1
  -7   5 -60    1.70    2.00   1
   7  -5  63    4.60    2.70   1
  -7   5 -63    1.90    2.10   1
   7  -4 -64   -1.60    1.60   1
  -7   4  64   -1.50    1.60   1
   7  -4 -61   71.20    2.90   1
  -7   4  61   69.30    3.00   1
   7  -4 -58   17.40    1.70   1
  -7   4  58   20.00    1.90   1
   7  -4 -55   40.70    2.10   1
  -7   4  55   38.20    1.80   1
   7  -4 -52   36.80    1.90   1
  -7   4  52   33.30    1.60   1
   7  -4 -49   54.10    1.90   1
  -7   4  49   53.40    1.90   1
   7  -4 -46   12.00    1.00   1
  -7   4  46   10.80    1.00   1
   7  -4 -43  107.60    2.60   1
  -7   4  43  110.10    2.60   1
   7  -4 -40    8.90    1.00   1
  -7   4  40   10.10    0.90   1
   7  -4 -37   32.40    1.30   1
  -7   4  37   30.20    1.20   1
   7  -4 -34   75.30    1.80   1
  -7   4  34   74.20    1.60   1
   7  -4 -31  127.40    2.40   1
  -7   4  31  125.50    2.20   1
   7  -4 -28   26.60    1.00   1
  -7   4  28   26.40    0.90   1
   7  -4 -25   15.50    0.80   1
  -7   4  25   14.90    0.80   1
   7  -4 -22    0.20    0.50   1
  -7   4  22    1.10    0.50   1
   7  -4 -19  187.20    2.70   1
  -7   4  19  187.80    2.50   1
   7  -4 -16   13.50    0.60   1
  -7   4  16   16.20    0.50   1
   7  -4 -13    7.50    0.50   1
  -7   4  13    7.30    0.40   1
   7  -4 -10  233.60    3.00   1
  -7   4  10  241.60    2.50   1
   7  -4  -7  265.10    3.20   1
  -7   4   7  263.60    3.00   1
   7  -4  -4   86.90    1.30   1
  -7   4   4   84.10    1.20   1
   7  -4  -1   45.60    0.80   1
  -7   4   1   44.00    0.80   1
   7  -4   2    8.40    0.40   1
  -7   4  -2    7.80    0.40   1
   7  -4   5  274.60    3.60   1
  -7   4  -5  278.40    3.50   1
   7  -4   8   39.20    0.80   1
  -7   4  -8   39.10    0.80   1
   7  -4  11   15.10    0.60   1
  -7   4 -11   14.60    0.50   1
   7  -4  14   30.40    0.90   1
  -7   4 -14   30.60    0.70   1
   7  -4  17  227.80    3.50   1
  -7   4 -17  232.20    3.30   1
   7  -4  20   70.90    1.70   1
  -7   4 -20   69.10    1.40   1
   7  -4  23   20.80    0.90   1
  -7   4 -23   19.50    0.70   1
   7  -4  26  106.50    2.60   1
  -7   4 -26  106.00    2.10   1
   7  -4  29  149.40    3.00   1
  -7   4 -29  149.60    2.80   1
   7  -4  32  212.90    4.50   1
  -7   4 -32  215.80    3.90   1
   7  -4  35   96.70    2.40   1
  -7   4 -35   95.50    2.10   1
   7  -4  38    1.20    0.70   1
  -7   4 -38    0.30    0.70   1
   7  -4  41   54.30    2.10   1
  -7   4 -41   50.30    1.70   1
   7  -4  44   79.80    3.00   1
  -7   4 -44   79.20    2.50   1
   7  -4  47   86.40    3.20   1
  -7   4 -47   87.30    2.70   1
   7  -4  50   39.40    2.50   1
  -7   4 -50   40.90    2.20   1
   7  -4  53   14.50    1.80   1
  -7   4 -53   17.90    1.80   1
   7  -4  56  125.50    5.00   1
  -7   4 -56  128.90    4.70   1
   7  -4  59   61.00    3.40   1
  -7   4 -59   50.90    2.90   1
   7  -4  62    2.10    2.10   1
  -7   4 -62   -0.90    1.80   1
   7  -3 -62    1.20    1.60   1
  -7   3  62    1.90    1.80   1
   7  -3 -59   54.40    2.60   1
  -7   3  59   55.50    3.20   1
   7  -3 -56  130.60    3.90   1
  -7   3  56  119.70    4.10   1
   7  -3 -53   17.50    1.50   1
  -7   3  53   17.70    1.40   1
   7  -3 -50   40.10    1.80   1
  -7   3  50   40.30    1.80   1
   7  -3 -47   91.80    2.70   1
  -7   3  47   87.70    2.60   1
   7  -3 -44   78.90    2.30   1
  -7   3  44   76.90    2.40   1
   7  -3 -41   53.70    1.70   1
  -7   3  41   53.70    1.90   1
   7  -3 -38   -0.10    0.60   1
  -7   3  38   -0.30    0.60   1
   7  -3 -35   93.30    2.10   1
  -7   3  35   96.10    2.20   1
   7  -3 -32  210.10    3.30   1
  -7   3  32  209.80    3.50   1
   7  -3 -29  151.30    2.40   1
  -7   3  29  152.60    2.70   1
   7  -3 -26  108.10    2.20   1
  -7   3  26  104.50    2.20   1
   7  -3 -23   22.40    0.80   1
  -7   3  23   22.70    1.00   1
   7  -3 -20   70.00    1.40   1
  -7   3  20   70.50    1.40   1
   7  -3 -17  231.00    3.30   1
  -7   3  17  226.90    3.10   1
   7  -3 -14   29.10    0.80   1
  -7   3  14   31.20    0.70   1
   7  -3 -11   14.60    0.60   1
  -7   3  11   14.50    0.60   1
   7  -3  -8   38.80    0.90   1
  -7   3   8   39.80    0.80   1
   7  -3  -5  278.30    3.30   1
  -7   3   5  277.20    3.10   1
   7  -3  -2    7.80    0.40   1
  -7   3   2    7.60    0.30   1
   7  -3   1   44.40    0.80   1
  -7   3  -1   44.10    0.90   1
   7  -3   4   84.50    1.30   1
  -7   3  -4   85.60    1.30   1
   7  -3   7  266.90    3.30   1
  -7   3  -7  270.30    2.90   1
   7  -3  10  243.20    3.30   1
  -7   3 -10  241.00    2.70   1
   7  -3  13    6.80    0.50   1
  -7   3 -13    7.60    0.40   1
   7  -3  16   15.90    0.70   1
  -7   3 -16   14.60    0.60   1
   7  -3  19  189.70    3.20   1
  -7   3 -19  192.60    2.60   1
   7  -3  22   -0.10    0.50   1
  -7   3 -22    0.30    0.40   1
   7  -3  25   17.30    0.90   1
  -7   3 -25   16.00    0.70   1
   7  -3  28   26.10    1.20   1
  -7   3 -28   27.10    1.00   1
   7  -3  31  127.80    2.80   1
  -7   3 -31  128.10    2.70   1
   7  -3  34   74.40    2.20   1
  -7   3 -34   77.60    1.90   1
   7  -3  37   33.70    1.40   1
  -7   3 -37   33.40    1.20   1
   7  -3  40   10.30    1.00   1
  -7   3 -40   11.00    0.80   1
   7  -3  43  110.00    2.80   1
  -7   3 -43  110.20    2.60   1
   7  -3  46   12.50    1.10   1
  -7   3 -46   13.20    1.30   1
   7  -3  49   59.60    2.80   1
  -7   3 -49   57.50    2.30   1
   7  -3  52   37.70    2.40   1
  -7   3 -52   35.50    2.20   1
   7  -3  55   41.00    2.40   1
  -7   3 -55   37.80    2.30   1
   7  -3  58   17.10    1.80   1
  -7   3 -58   18.20    2.20   1
   7  -3  61   70.30    3.20   1
  -7   3 -61   72.40    3.90   1
   7  -3  64    1.50    2.10   1
  -7   3 -64    0.60    2.20   1
   7  -2 -63    2.00    1.70   1
  -7   2  63   -1.70    2.20   1
   7  -2 -60    0.80    1.50   1
  -7   2  60   -0.30    1.90   1
   7  -2 -57   29.30    2.20   1
  -7   2  57   25.60    1.90   1
   7  -2 -54   19.00    1.80   1
  -7   2  54   16.40    1.70   1
   7  -2 -51   -0.10    1.10   1
  -7   2  51    1.00    1.10   1
   7  -2 -48   63.60    2.10   1
  -7   2  48   64.10    2.30   1
   7  -2 -45  163.90    3.50   1
  -7   2  45  151.00    4.10   1
   7  -2 -42   86.50    2.30   1
  -7   2  42   88.20    2.80   1
   7  -2 -39    6.60    0.90   1
  -7   2  39    7.40    1.20   1
   7  -2 -36    9.60    1.00   1
  -7   2  36    9.90    1.00   1
   7  -2 -33  225.00    3.80   1
  -7   2  33  217.90    4.40   1
   7  -2 -30   82.90    1.90   1
  -7   2  30   81.80    2.20   1
   7  -2 -27   22.90    1.00   1
  -7   2  27   20.90    1.10   1
   7  -2 -24  414.80    5.50   1
  -7   2  24  400.60    6.60   1
   7  -2 -21   46.90    1.20   1
  -7   2  21   45.40    1.40   1
   7  -2 -18    4.50    0.60   1
  -7   2  18    2.60    0.60   1
   7  -2 -15   31.30    1.00   1
  -7   2  15   32.00    1.20   1
   7  -2 -12    0.90    0.50   1
  -7   2  12    1.30    0.50   1
   7  -2  -9   16.60    0.70   1
  -7   2   9   16.70    0.80   1
   7  -2  -6   71.60    1.30   1
  -7   2   6   73.70    1.10   1
   7  -2  -3  117.40    1.80   1
  -7   2   3  118.60    1.50   1
   7  -2   0 1075.90   11.40   1
  -7   2   0 1067.40   11.00   1
   7  -2   3   46.10    1.00   1
  -7   2  -3   47.00    0.70   1
   7  -2   6   94.50    1.60   1
  -7   2  -6   94.50    1.30   1
   7  -2   9  161.60    2.70   1
  -7   2  -9  160.80    2.20   1
   7  -2  12   46.50    1.20   1
  -7   2 -12   47.80    1.10   1
   7  -2  15    6.90    0.60   1
  -7   2 -15    5.40    0.50   1
   7  -2  18   24.00    0.90   1
  -7   2 -18   25.10    0.80   1
   7  -2  21   50.90    1.50   1
  -7   2 -21   52.20    1.40   1
   7  -2  24  507.10    8.00   1
  -7   2 -24  530.10    7.00   1
   7  -2  27    1.10    0.70   1
  -7   2 -27    0.40    0.60   1
   7  -2  30   35.20    1.60   1
  -7   2 -30   33.60    1.40   1
   7  -2  33   93.00    2.30   1
  -7   2 -33   92.60    2.40   1
   7  -2  36    3.20    0.80   1
  -7   2 -36    4.90    0.90   1
   7  -2  39    2.70    0.90   1
  -7   2 -39    3.80    0.90   1
   7  -2  42   26.50    1.30   1
  -7   2 -42   25.30    1.40   1
   7  -2  45  160.10    3.90   1
  -7   2 -45  162.10    3.60   1
   7  -2  48   77.20    2.30   1
  -7   2 -48   79.70    2.30   1
   7  -2  51    0.10    1.00   1
  -7   2 -51   -0.30    1.00   1
   7  -2  54    0.70    1.30   1
  -7   2 -54    2.00    1.40   1
   7  -2  57   47.90    2.60   1
  -7   2 -57   47.40    2.90   1
   7  -2  60    5.70    1.60   1
  -7   2 -60    7.90    2.00   1
   7  -2  63   11.70    2.20   1
  -7   2 -63    6.20    2.20   1
   7  -1 -61    2.80    2.00   1
  -7   1  61    1.60    2.00   1
   7  -1 -58    1.60    1.40   1
  -7   1  58    0.60    1.50   1
   7  -1 -55    1.60    1.60   1
  -7   1  55    3.30    1.30   1
   7  -1 -52    6.60    1.30   1
  -7   1  52    7.50    1.50   1
   7  -1 -49    4.40    1.20   1
  -7   1  49    2.60    1.10   1
   7  -1 -46   79.90    2.50   1
  -7   1  46   79.00    2.80   1
   7  -1 -43   34.90    1.60   1
  -7   1  43   33.20    1.70   1
   7  -1 -40    1.10    0.90   1
  -7   1  40    1.90    1.00   1
   7  -1 -37    0.90    0.70   1
  -7   1  37    0.20    0.80   1
   7  -1 -34   16.90    1.00   1
  -7   1  34   17.00    1.10   1
   7  -1 -31   79.30    1.90   1
  -7   1  31   74.50    2.20   1
   7  -1 -28   17.40    0.90   1
  -7   1  28   16.70    1.10   1
   7  -1 -25    0.40    0.50   1
  -7   1  25    0.00    0.80   1
   7  -1 -22  121.30    2.20   1
  -7   1  22  118.00    2.60   1
   7  -1 -19   44.80    1.10   1
  -7   1  19   42.90    1.40   1
   7  -1 -16   24.00    0.80   1
  -7   1  16   24.60    1.10   1
   7  -1 -13    0.40    0.50   1
  -7   1  13    1.10    0.70   1
   7  -1 -10    1.60    0.30   1
  -7   1  10    1.10    0.50   1
   7  -1  -7   41.90    1.10   1
  -7   1   7   40.60    0.90   1
   7  -1  -4  105.80    2.10   1
  -7   1   4  105.90    1.60   1
   7  -1  -1   57.00    1.40   1
  -7   1   1   57.30    1.00   1
   7  -1   2   19.90    0.60   1
  -7   1  -2   20.70    0.50   1
   7  -1   5   29.90    0.90   1
  -7   1  -5   28.80    0.70   1
   7  -1   8    2.10    0.40   1
  -7   1  -8    1.60    0.40   1
   7  -1  11   80.90    1.70   1
  -7   1 -11   83.30    1.30   1
   7  -1  14    0.90    0.50   1
  -7   1 -14    0.50    0.50   1
   7  -1  17    8.80    0.70   1
  -7   1 -17    8.70    0.70   1
   7  -1  20  282.70    4.60   1
  -7   1 -20  282.70    4.20   1
   7  -1  23   10.60    0.80   1
  -7   1 -23   11.00    0.80   1
   7  -1  26    9.00    0.70   1
  -7   1 -26   10.30    0.70   1
   7  -1  29    3.60    0.60   1
  -7   1 -29    4.40    0.70   1
   7  -1  32   19.70    1.10   1
  -7   1 -32   21.20    1.00   1
   7  -1  35   14.00    1.10   1
  -7   1 -35   13.80    0.90   1
   7  -1  38    4.80    0.80   1
  -7   1 -38    5.80    1.00   1
   7  -1  41    1.60    0.70   1
  -7   1 -41    1.10    0.90   1
   7  -1  44  161.80    3.60   1
  -7   1 -44  162.40    3.80   1
   7  -1  47   36.50    1.80   1
  -7   1 -47   38.70    1.80   1
   7  -1  50   39.70    1.90   1
  -7   1 -50   40.10    1.90   1
   7  -1  53    2.20    1.20   1
  -7   1 -53   -0.20    1.20   1
   7  -1  56   38.00    2.20   1
  -7   1 -56   41.40    2.30   1
   7  -1  59   10.30    1.90   1
  -7   1 -59   10.50    1.80   1
   7  -1  62   -0.70    1.70   1
  -7   1 -62   -2.80    1.90   1
   7   0 -59    2.70    1.70   1
  -7   0  59   -2.30    1.50   1
   7   0 -56  146.80    4.90   1
  -7   0  56  155.90    5.10   1
   7   0 -53    0.50    1.70   1
  -7   0  53    0.50    1.40   1
   7   0 -50   94.20    3.50   1
  -7   0  50   91.80    3.60   1
   7   0 -47   -1.00    1.20   1
  -7   0  47    0.90    1.10   1
   7   0 -44   12.70    1.50   1
  -7   0  44   11.30    1.40   1
   7   0 -41    0.30    0.90   1
  -7   0  41    0.10    1.10   1
   7   0 -38   47.80    2.00   1
  -7   0  38   48.50    2.10   1
   7   0 -35    0.60    0.80   1
  -7   0  35   -1.50    1.00   1
   7   0 -32  181.20    3.80   1
  -7   0  32  182.70    4.00   1
   7   0 -29    0.90    0.70   1
  -7   0  29   -0.20    0.80   1
   7   0 -26  147.20    3.00   1
  -7   0  26  141.30    3.20   1
   7   0 -23    1.00    0.50   1
  -7   0  23   -1.10    0.70   1
   7   0 -20   64.20    1.50   1
  -7   0  20   63.20    1.70   1
   7   0 -17   -0.20    0.50   1
  -7   0  17   -0.60    0.50   1
   7   0 -14   98.40    1.80   1
  -7   0  14  101.30    2.20   1
   7   0 -11   -0.30    0.40   1
  -7   0  11    0.40    0.60   1
   7   0  -8   22.40    0.90   1
  -7   0   8   20.70    1.00   1
   7   0  -5    0.70    0.60   1
  -7   0   5    0.40    0.50   1
   7   0  -2   76.30    1.80   1
  -7   0   2   78.10    1.60   1
   7   0   1    0.80    0.50   1
  -7   0  -1    0.70    0.50   1
   7   0   4   70.40    1.50   1
  -7   0  -4   73.40    1.40   1
   7   0   7    0.10    0.40   1
  -7   0  -7    0.00    0.40   1
   7   0  10  197.30    3.00   1
  -7   0 -10  198.50    3.00   1
   7   0  13    0.10    0.40   1
  -7   0 -13   -0.60    0.50   1
   7   0  16   12.90    0.70   1
  -7   0 -16   12.30    0.70   1
   7   0  19    0.30    0.60   1
  -7   0 -19    0.20    0.50   1
   7   0  22    0.50    0.50   1
  -7   0 -22    0.30    0.50   1
   7   0  25    0.50    0.60   1
  -7   0 -25    0.80    0.60   1
   7   0  28   28.90    1.20   1
  -7   0 -28   32.40    1.20   1
   7   0  31    0.30    0.60   1
  -7   0 -31    0.70    0.60   1
   7   0  34  199.90    3.90   1
  -7   0 -34  206.40    4.40   1
   7   0  37    0.80    0.70   1
  -7   0 -37   -0.80    0.80   1
   7   0  40   47.50    1.70   1
  -7   0 -40   48.50    2.20   1
   7   0  43    0.20    0.90   1
  -7   0 -43   -0.20    1.00   1
   7   0  46   -0.20    1.00   1
  -7   0 -46   -0.10    1.10   1
   7   0  49    1.60    1.20   1
  -7   0 -49   -0.40    1.00   1
   7   0  52   66.20    2.70   1
  -7   0 -52   70.90    2.90   1
   7   0  55    0.20    1.50   1
  -7   0 -55   -1.20    1.40   1
   7   0  58   12.70    1.80   1
  -7   0 -58   16.60    1.80   1
   8  -7 -54   23.10    2.00   1
  -8   7  54   21.10    2.10   1
   8  -7 -51    4.70    1.50   1
  -8   7  51    3.50    1.20   1
   8  -7 -48   47.70    2.20   1
  -8   7  48   46.90    2.30   1
   8  -7 -45    6.60    1.30   1
  -8   7  45   10.10    1.40   1
   8  -7 -42   17.20    1.50   1
  -8   7  42   16.40    1.40   1
   8  -7 -39   -0.80    1.40   1
  -8   7  39   -0.70    0.90   1
   8  -7 -36    3.80    1.00   1
  -8   7  36    4.20    0.80   1
   8  -7 -33   50.20    2.00   1
  -8   7  33   43.40    1.50   1
   8  -7 -30   27.50    1.40   1
  -8   7  30   26.40    1.20   1
   8  -7 -27    0.60    0.60   1
  -8   7  27   -0.20    0.60   1
   8  -7 -24  239.90    4.30   1
  -8   7  24  229.00    4.10   1
   8  -7 -21   40.60    1.50   1
  -8   7  21   38.20    1.20   1
   8  -7 -18  145.40    3.00   1
  -8   7  18  146.30    2.80   1
   8  -7 -15    4.00    0.70   1
  -8   7  15    2.80    0.60   1
   8  -7 -12   78.40    1.80   1
  -8   7  12   72.60    1.50   1
   8  -7  -9   16.30    1.00   1
  -8   7   9   15.60    0.80   1
   8  -7  -6   12.80    0.90   1
  -8   7   6   11.60    0.70   1
   8  -7  -3    0.30    0.60   1
  -8   7   3    0.40    0.60   1
   8  -7   0  132.00    2.70   1
  -8   7   0  131.70    2.90   1
   8  -7   3   16.80    0.90   1
  -8   7  -3   15.90    1.10   1
   8  -7   6  223.40    4.30   1
  -8   7  -6  228.90    4.80   1
   8  -7   9    8.30    0.90   1
  -8   7  -9    8.10    0.90   1
   8  -7  12  332.00    5.50   1
  -8   7 -12  334.50    5.40   1
   8  -7  15    5.70    0.80   1
  -8   7 -15    5.80    0.70   1
   8  -7  18    1.70    0.80   1
  -8   7 -18    1.10    0.50   1
   8  -7  21    4.10    0.80   1
  -8   7 -21    4.60    0.70   1
   8  -7  24   40.80    1.50   1
  -8   7 -24   41.30    1.30   1
   8  -7  27    1.30    0.80   1
  -8   7 -27    1.10    0.80   1
   8  -7  30   45.80    1.80   1
  -8   7 -30   47.30    1.70   1
   8  -7  33    5.20    1.10   1
  -8   7 -33    6.70    0.90   1
   8  -7  36  121.50    3.60   1
  -8   7 -36  123.40    3.20   1
   8  -7  39    3.90    1.20   1
  -8   7 -39    2.30    1.00   1
   8  -7  42   28.90    1.90   1
  -8   7 -42   32.60    2.00   1
   8  -7  45   24.00    2.20   1
  -8   7 -45   24.00    1.90   1
   8  -7  48    7.60    1.90   1
  -8   7 -48    5.30    1.40   1
   8  -7  51    3.70    1.80   1
  -8   7 -51    1.00    1.60   1
   8  -7  54   -0.30    1.70   1
  -8   7 -54   -0.50    1.80   1
   8  -6 -58   26.70    2.40   1
  -8   6  58   26.80    3.20   1
   8  -6 -55    3.10    1.60   1
  -8   6  55    2.60    1.50   1
   8  -6 -52   15.20    1.80   1
  -8   6  52   14.00    1.70   1
   8  -6 -49    0.70    1.40   1
  -8   6  49    0.10    1.20   1
   8  -6 -46  246.30    5.30   1
  -8   6  46  231.30    4.70   1
   8  -6 -43    0.60    1.20   1
  -8   6  43   -0.10    0.90   1
   8  -6 -40   23.10    1.50   1
  -8   6  40   22.20    1.20   1
   8  -6 -37    8.70    1.10   1
  -8   6  37    8.90    0.90   1
   8  -6 -34   75.50    2.30   1
  -8   6  34   71.70    1.80   1
   8  -6 -31    3.20    0.70   1
  -8   6  31    3.70    0.60   1
   8  -6 -28    2.20    0.70   1
  -8   6  28    1.30    0.60   1
   8  -6 -25   21.10    1.10   1
  -8   6  25   20.80    0.90   1
   8  -6 -22  526.80    8.90   1
  -8   6  22  515.00    6.90   1
   8  -6 -19    7.30    0.80   1
  -8   6  19    3.90    0.60   1
   8  -6 -16    4.60    0.70   1
  -8   6  16    4.60    0.50   1
   8  -6 -13    4.10    0.60   1
  -8   6  13    3.80    0.50   1
   8  -6 -10   63.30    1.60   1
  -8   6  10   60.80    1.40   1
   8  -6  -7    3.50    0.50   1
  -8   6   7    3.60    0.40   1
   8  -6  -4  117.40    2.20   1
  -8   6   4  110.30    2.30   1
   8  -6  -1   17.40    0.90   1
  -8   6   1   13.90    0.90   1
   8  -6   2  260.60    4.60   1
  -8   6  -2  248.30    5.00   1
   8  -6   5    0.80    0.60   1
  -8   6  -5   -0.20    0.70   1
   8  -6   8   26.40    1.20   1
  -8   6  -8   28.00    1.00   1
   8  -6  11   44.50    1.40   1
  -8   6 -11   44.40    1.30   1
   8  -6  14  157.90    3.40   1
  -8   6 -14  162.10    3.20   1
   8  -6  17    0.20    0.70   1
  -8   6 -17   -0.30    0.50   1
   8  -6  20  449.50    7.60   1
  -8   6 -20  459.40    7.40   1
   8  -6  23   13.50    1.00   1
  -8   6 -23   11.40    0.90   1
   8  -6  26   51.50    1.80   1
  -8   6 -26   51.10    1.60   1
   8  -6  29    0.90    0.90   1
  -8   6 -29    2.00    0.80   1
   8  -6  32    2.20    0.80   1
  -8   6 -32    2.00    0.70   1
   8  -6  35    0.50    1.20   1
  -8   6 -35    1.70    0.90   1
   8  -6  38   85.10    3.30   1
  -8   6 -38   85.60    2.70   1
   8  -6  41    5.40    1.40   1
  -8   6 -41    6.00    1.20   1
   8  -6  44  434.10   10.60   1
  -8   6 -44  435.80    8.60   1
   8  -6  47    2.80    1.40   1
  -8   6 -47    5.20    1.40   1
   8  -6  50    0.80    1.70   1
  -8   6 -50    2.60    1.50   1
   8  -6  53    9.10    1.80   1
  -8   6 -53    9.00    1.80   1
   8  -6  56    5.30    1.90   1
  -8   6 -56    3.80    1.90   1
   8  -5 -59    4.60    1.70   1
  -8   5  59    1.20    1.80   1
   8  -5 -56   25.60    2.30   1
  -8   5  56   26.70    1.90   1
   8  -5 -53    0.60    1.40   1
  -8   5  53   -0.50    1.00   1
   8  -5 -50    2.70    1.20   1
  -8   5  50    1.50    0.90   1
   8  -5 -47    1.40    1.30   1
  -8   5  47    2.50    0.90   1
   8  -5 -44  154.70    3.70   1
  -8   5  44  149.20    3.30   1
   8  -5 -41    0.60    1.00   1
  -8   5  41   -0.70    0.90   1
   8  -5 -38   39.00    1.60   1
  -8   5  38   37.20    1.40   1
   8  -5 -35   -1.00    0.90   1
  -8   5  35    1.10    0.60   1
   8  -5 -32   17.40    1.20   1
  -8   5  32   13.10    0.80   1
   8  -5 -29    0.10    0.70   1
  -8   5  29    0.10    0.50   1
   8  -5 -26    6.90    0.80   1
  -8   5  26    7.70    0.70   1
   8  -5 -23    0.20    0.60   1
  -8   5  23    0.60    0.50   1
   8  -5 -20  201.30    4.00   1
  -8   5  20  200.30    3.50   1
   8  -5 -17    9.90    0.80   1
  -8   5  17   11.40    0.70   1
   8  -5 -14   38.90    1.20   1
  -8   5  14   38.50    1.10   1
   8  -5 -11    0.20    0.50   1
  -8   5  11    0.30    0.30   1
   8  -5  -8   10.80    0.70   1
  -8   5   8   11.60    0.40   1
   8  -5  -5    9.50    0.60   1
  -8   5   5    8.80    0.40   1
   8  -5  -2  105.90    2.00   1
  -8   5   2  104.00    1.80   1
   8  -5   1    9.80    0.60   1
  -8   5  -1    8.80    0.50   1
   8  -5   4   31.90    1.00   1
  -8   5  -4   30.20    0.80   1
   8  -5   7    7.30    0.50   1
  -8   5  -7    5.60    0.50   1
   8  -5  10   12.60    0.80   1
  -8   5 -10   13.90    0.70   1
   8  -5  13    0.50    0.60   1
  -8   5 -13    1.00    0.50   1
   8  -5  16    8.90    0.90   1
  -8   5 -16    7.00    0.70   1
   8  -5  19    3.30    0.70   1
  -8   5 -19    3.00    0.60   1
   8  -5  22  178.80    3.70   1
  -8   5 -22  185.80    3.40   1
   8  -5  25    0.90    0.80   1
  -8   5 -25    0.40    0.60   1
   8  -5  28   17.20    1.20   1
  -8   5 -28   15.70    0.90   1
   8  -5  31    3.50    1.10   1
  -8   5 -31    3.60    0.90   1
   8  -5  34    9.70    1.20   1
  -8   5 -34    9.70    1.10   1
   8  -5  37   -0.30    1.00   1
  -8   5 -37   -2.20    0.80   1
   8  -5  40   13.10    1.30   1
  -8   5 -40   16.60    1.30   1
   8  -5  43    2.90    1.20   1
  -8   5 -43    1.80    1.00   1
   8  -5  46   72.50    3.20   1
  -8   5 -46   72.20    2.70   1
   8  -5  49    1.00    1.60   1
  -8   5 -49    0.20    1.30   1
   8  -5  52    0.30    1.40   1
  -8   5 -52    5.40    1.50   1
   8  -5  55    0.70    1.60   1
  -8   5 -55    1.40    1.60   1
   8  -5  58    1.10    1.60   1
  -8   5 -58    1.10    1.50   1
   8  -4 -60    5.80    1.90   1
  -8   4  60    4.00    1.90   1
   8  -4 -57    1.00    1.70   1
  -8   4  57    2.90    1.40   1
   8  -4 -54   49.60    2.70   1
  -8   4  54   48.20    2.20   1
   8  -4 -51   10.10    1.60   1
  -8   4  51    9.20    1.50   1
   8  -4 -48    0.30    1.10   1
  -8   4  48   -1.80    1.00   1
   8  -4 -45   -1.10    0.90   1
  -8   4  45    1.20    1.00   1
   8  -4 -42   11.80    1.20   1
  -8   4  42    9.20    1.30   1
   8  -4 -39   11.90    1.10   1
  -8   4  39    9.30    1.10   1
   8  -4 -36  137.20    3.20   1
  -8   4  36  133.30    3.10   1
   8  -4 -33    1.60    0.80   1
  -8   4  33   -0.40    0.70   1
   8  -4 -30    1.00    0.70   1
  -8   4  30    1.80    0.70   1
   8  -4 -27   30.00    1.20   1
  -8   4  27   26.90    1.10   1
   8  -4 -24   26.70    1.00   1
  -8   4  24   26.90    1.10   1
   8  -4 -21    7.80    0.60   1
  -8   4  21    7.40    0.50   1
   8  -4 -18   70.90    1.70   1
  -8   4  18   71.90    1.40   1
   8  -4 -15   23.70    0.90   1
  -8   4  15   21.40    0.70   1
   8  -4 -12  510.40    7.00   1
  -8   4  12  503.20    6.50   1
   8  -4  -9   29.40    0.90   1
  -8   4   9   29.70    0.70   1
   8  -4  -6   27.80    0.80   1
  -8   4   6   26.80    0.70   1
   8  -4  -3   25.30    0.70   1
  -8   4   3   26.10    0.80   1
   8  -4   0   32.80    0.90   1
  -8   4   0   34.60    1.00   1
   8  -4   3   24.80    0.80   1
  -8   4  -3   23.90    0.80   1
   8  -4   6   27.70    0.90   1
  -8   4  -6   26.50    0.80   1
   8  -4   9   29.50    0.90   1
  -8   4  -9   28.00    0.90   1
   8  -4  12  504.30    7.50   1
  -8   4 -12  505.10    6.60   1
   8  -4  15   22.00    0.80   1
  -8   4 -15   22.10    0.80   1
   8  -4  18   71.60    2.00   1
  -8   4 -18   71.10    1.50   1
   8  -4  21    7.70    0.80   1
  -8   4 -21    8.30    0.60   1
   8  -4  24   26.00    1.30   1
  -8   4 -24   27.20    1.10   1
   8  -4  27   26.30    1.40   1
  -8   4 -27   31.30    1.30   1
   8  -4  30    0.70    0.80   1
  -8   4 -30    0.20    0.80   1
   8  -4  33   -0.30    0.80   1
  -8   4 -33   -0.60    0.90   1
   8  -4  36  144.10    3.80   1
  -8   4 -36  135.40    3.80   1
   8  -4  39   10.10    1.30   1
  -8   4 -39   11.60    1.10   1
   8  -4  42   10.80    1.40   1
  -8   4 -42    8.70    1.30   1
   8  -4  45   -1.00    1.20   1
  -8   4 -45    1.10    1.10   1
   8  -4  48   -0.70    1.30   1
  -8   4 -48    1.50    1.10   1
   8  -4  51   10.60    1.80   1
  -8   4 -51    9.00    1.50   1
   8  -4  54   44.00    3.00   1
  -8   4 -54   47.80    2.60   1
   8  -4  57    1.20    1.70   1
  -8   4 -57    2.00    1.70   1
   8  -4  60    0.70    1.90   1
  -8   4 -60    0.80    2.00   1
   8  -3 -58    1.30    2.00   1
  -8   3  58    0.80    1.80   1
   8  -3 -55    0.80    1.40   1
  -8   3  55   -0.60    1.50   1
   8  -3 -52    1.80    1.30   1
  -8   3  52    3.00    1.30   1
   8  -3 -49    1.00    1.10   1
  -8   3  49    1.30    1.00   1
   8  -3 -46   70.60    2.20   1
  -8   3  46   68.80    2.50   1
   8  -3 -43    2.70    0.90   1
  -8   3  43    3.20    1.10   1
   8  -3 -40   17.20    1.20   1
  -8   3  40   16.70    1.50   1
   8  -3 -37    1.60    0.90   1
  -8   3  37    0.00    0.70   1
   8  -3 -34   13.00    1.10   1
  -8   3  34   11.00    1.20   1
   8  -3 -31    4.30    0.80   1
  -8   3  31    4.40    0.70   1
   8  -3 -28   19.00    1.00   1
  -8   3  28   16.70    1.20   1
   8  -3 -25   -1.20    0.70   1
  -8   3  25   -0.70    0.70   1
   8  -3 -22  186.80    3.30   1
  -8   3  22  183.70    3.70   1
   8  -3 -19    2.90    0.70   1
  -8   3  19    2.80    0.70   1
   8  -3 -16    8.60    0.90   1
  -8   3  16    9.20    0.80   1
   8  -3 -13    0.90    0.40   1
  -8   3  13    1.10    0.40   1
   8  -3 -10   13.80    0.60   1
  -8   3  10   12.00    0.60   1
   8  -3  -7    6.50    0.50   1
  -8   3   7    7.20    0.40   1
   8  -3  -4   30.70    0.80   1
  -8   3   4   30.60    0.70   1
   8  -3  -1    9.20    0.50   1
  -8   3   1    8.40    0.60   1
   8  -3   2  106.10    2.20   1
  -8   3  -2  105.20    1.80   1
   8  -3   5    9.30    0.50   1
  -8   3  -5    9.60    0.50   1
   8  -3   8   12.90    0.90   1
  -8   3  -8   12.00    0.60   1
   8  -3  11   -0.20    0.50   1
  -8   3 -11    0.00    0.40   1
   8  -3  14   37.20    1.20   1
  -8   3 -14   36.70    1.10   1
   8  -3  17   11.40    0.80   1
  -8   3 -17    9.90    0.70   1
   8  -3  20  205.50    3.90   1
  -8   3 -20  206.20    3.40   1
   8  -3  23    0.10    0.60   1
  -8   3 -23    2.00    0.50   1
   8  -3  26    9.20    0.90   1
  -8   3 -26    8.10    0.80   1
   8  -3  29    2.30    0.80   1
  -8   3 -29    0.50    0.80   1
   8  -3  32   15.00    1.10   1
  -8   3 -32   13.20    1.00   1
   8  -3  35   -0.20    0.90   1
  -8   3 -35    0.90    0.90   1
   8  -3  38   36.80    2.10   1
  -8   3 -38   37.60    1.90   1
   8  -3  41   -0.10    0.90   1
  -8   3 -41    0.90    1.10   1
   8  -3  44  156.10    4.30   1
  -8   3 -44  156.70    4.00   1
   8  -3  47    1.30    1.20   1
  -8   3 -47    2.30    1.10   1
   8  -3  50    0.90    1.30   1
  -8   3 -50    3.10    1.70   1
   8  -3  53    0.60    1.50   1
  -8   3 -53    0.50    1.50   1
   8  -3  56   25.40    2.30   1
  -8   3 -56   27.30    2.40   1
   8  -3  59    0.50    1.70   1
  -8   3 -59    0.50    1.70   1
   8  -2 -56   10.80    1.90   1
  -8   2  56    5.70    1.70   1
   8  -2 -53   10.40    1.70   1
  -8   2  53   10.10    1.80   1
   8  -2 -50   -2.20    1.10   1
  -8   2  50    0.00    1.10   1
   8  -2 -47    4.10    1.20   1
  -8   2  47    2.10    1.20   1
   8  -2 -44  429.80    7.70   1
  -8   2  44  422.90    9.10   1
   8  -2 -41    6.70    1.10   1
  -8   2  41    3.40    1.10   1
   8  -2 -38   84.90    2.40   1
  -8   2  38   83.00    2.60   1
   8  -2 -35    1.50    0.80   1
  -8   2  35    1.40    0.90   1
   8  -2 -32    2.20    0.70   1
  -8   2  32    2.30    0.90   1
   8  -2 -29    1.90    0.60   1
  -8   2  29    2.30    0.90   1
   8  -2 -26   49.50    1.50   1
  -8   2  26   53.30    1.90   1
   8  -2 -23   14.00    0.80   1
  -8   2  23   13.90    1.00   1
   8  -2 -20  460.10    6.80   1
  -8   2  20  443.30    7.00   1
   8  -2 -17    0.20    0.50   1
  -8   2  17    0.70    0.70   1
   8  -2 -14  165.40    3.00   1
  -8   2  14  156.10    2.90   1
   8  -2 -11   44.60    1.20   1
  -8   2  11   42.50    1.40   1
   8  -2  -8   27.90    1.00   1
  -8   2   8   25.90    1.10   1
   8  -2  -5   -0.50    0.50   1
  -8   2   5    0.10    0.50   1
   8  -2  -2  253.70    4.50   1
  -8   2   2  253.70    4.20   1
   8  -2   1   14.60    0.90   1
  -8   2  -1   16.10    0.70   1
   8  -2   4  116.50    2.20   1
  -8   2  -4  113.20    1.90   1
   8  -2   7    3.70    0.60   1
  -8   2  -7    3.40    0.40   1
   8  -2  10   61.60    1.70   1
  -8   2 -10   63.40    1.40   1
   8  -2  13    3.90    0.60   1
  -8   2 -13    3.40    0.50   1
   8  -2  16    3.40    0.60   1
  -8   2 -16    4.90    0.70   1
   8  -2  19    4.10    0.70   1
  -8   2 -19    5.20    0.70   1
   8  -2  22  514.90    8.50   1
  -8   2 -22  517.70    8.30   1
   8  -2  25   18.80    1.20   1
  -8   2 -25   21.40    1.10   1
   8  -2  28    1.80    0.70   1
  -8   2 -28    1.00    0.60   1
   8  -2  31    5.30    0.80   1
  -8   2 -31    4.50    0.80   1
   8  -2  34   70.50    2.40   1
  -8   2 -34   68.70    2.20   1
   8  -2  37    9.10    1.10   1
  -8   2 -37    9.10    1.20   1
   8  -2  40   20.80    1.30   1
  -8   2 -40   24.00    1.80   1
   8  -2  43    0.20    1.10   1
  -8   2 -43    0.70    1.10   1
   8  -2  46  244.70    6.20   1
  -8   2 -46  248.60    5.80   1
   8  -2  49   -1.10    1.20   1
  -8   2 -49    1.10    1.20   1
   8  -2  52   15.10    1.90   1
  -8   2 -52   14.90    1.70   1
   8  -2  55   -1.70    1.60   1
  -8   2 -55    1.30    1.70   1
   8  -2  58   28.40    2.40   1
  -8   2 -58   24.90    2.60   1
   8  -1 -54    2.80    1.50   1
  -8   1  54    0.80    1.70   1
   8  -1 -51    2.30    1.40   1
  -8   1  51   -0.20    1.60   1
   8  -1 -48    2.30    1.30   1
  -8   1  48    1.90    1.50   1
   8  -1 -45   25.10    1.70   1
  -8   1  45   24.00    1.90   1
   8  -1 -42   29.30    1.70   1
  -8   1  42   28.40    1.90   1
   8  -1 -39    5.00    1.10   1
  -8   1  39    4.70    1.20   1
   8  -1 -36  127.90    3.20   1
  -8   1  36  126.00    3.40   1
   8  -1 -33    5.30    1.00   1
  -8   1  33    7.10    1.20   1
   8  -1 -30   48.60    1.60   1
  -8   1  30   48.50    2.00   1
   8  -1 -27    2.90    0.60   1
  -8   1  27    1.70    0.80   1
   8  -1 -24   40.10    1.30   1
  -8   1  24   38.00    1.60   1
   8  -1 -21    4.90    0.70   1
  -8   1  21    5.60    1.00   1
   8  -1 -18    1.70    0.60   1
  -8   1  18    2.60    0.80   1
   8  -1 -15    5.90    0.70   1
  -8   1  15    6.50    0.80   1
   8  -1 -12  333.70    5.50   1
  -8   1  12  333.10    5.90   1
   8  -1  -9    9.80    0.90   1
  -8   1   9    9.10    0.80   1
   8  -1  -6  228.10    4.60   1
  -8   1   6  225.40    3.70   1
   8  -1  -3   17.10    1.10   1
  -8   1   3   16.90    0.80   1
   8  -1   0  134.50    3.00   1
  -8   1   0  132.20    2.50   1
   8  -1   3    0.40    0.60   1
  -8   1  -3    0.80    0.60   1
   8  -1   6   11.20    0.80   1
  -8   1  -6   14.10    0.90   1
   8  -1   9   15.30    1.00   1
  -8   1  -9   14.90    1.00   1
   8  -1  12   76.00    2.10   1
  -8   1 -12   73.80    1.80   1
   8  -1  15    2.70    0.70   1
  -8   1 -15    3.50    0.60   1
   8  -1  18  147.10    2.90   1
  -8   1 -18  150.80    2.80   1
   8  -1  21   38.70    1.30   1
  -8   1 -21   38.40    1.30   1
   8  -1  24  230.50    3.90   1
  -8   1 -24  229.60    4.40   1
   8  -1  27   -0.40    0.80   1
  -8   1 -27   -0.10    0.70   1
   8  -1  30   26.00    1.20   1
  -8   1 -30   26.20    1.20   1
   8  -1  33   47.80    1.70   1
  -8   1 -33   48.10    1.90   1
   8  -1  36    3.50    1.00   1
  -8   1 -36    2.60    0.90   1
   8  -1  39   -1.40    1.00   1
  -8   1 -39    0.40    1.10   1
   8  -1  42   16.20    1.20   1
  -8   1 -42   14.60    1.40   1
   8  -1  45   11.90    1.40   1
  -8   1 -45    8.80    1.30   1
   8  -1  48   48.30    2.40   1
  -8   1 -48   47.00    2.40   1
   8  -1  51    4.70    1.50   1
  -8   1 -51    1.70    1.60   1
   8  -1  54   20.90    2.10   1
  -8   1 -54   24.80    2.10   1
   8   0 -52   34.80    2.20   1
  -8   0  52   37.30    2.60   1
   8   0 -49   -2.20    1.60   1
  -8   0  49    1.10    1.50   1
   8   0 -46   45.80    2.50   1
  -8   0  46   46.80    2.60   1
   8   0 -43    0.20    1.10   1
  -8   0  43    0.90    1.20   1
   8   0 -40  151.10    4.20   1
  -8   0  40  155.20    4.60   1
   8   0 -37   -0.80    1.00   1
  -8   0  37    0.50    1.20   1
   8   0 -34  122.30    3.30   1
  -8   0  34  123.30    3.40   1
   8   0 -31   -0.40    0.80   1
  -8   0  31    0.50    1.00   1
   8   0 -28  182.30    3.50   1
  -8   0  28  181.70    4.30   1
   8   0 -25    1.50    0.80   1
  -8   0  25    0.10    0.90   1
   8   0 -22    8.10    0.90   1
  -8   0  22   10.70    1.10   1
   8   0 -19   -0.40    0.70   1
  -8   0  19    0.20    0.80   1
   8   0 -16  271.10    4.70   1
  -8   0  16  264.40    4.70   1
   8   0 -13    0.50    0.70   1
  -8   0  13    1.50    0.80   1
   8   0 -10  139.70    3.00   1
  -8   0  10  135.70    2.70   1
   8   0  -7    0.30    0.60   1
  -8   0   7    1.00    0.60   1
   8   0  -4  329.00    6.00   1
  -8   0   4  322.70    5.20   1
   8   0  -1   -0.10    0.60   1
  -8   0   1   -0.90    0.60   1
   8   0   2    1.50    0.80   1
  -8   0  -2    2.40    0.70   1
   8   0   5    0.90    0.70   1
  -8   0  -5    0.60    0.70   1
   8   0   8  631.80    9.00   1
  -8   0  -8  620.10    9.00   1
   8   0  11    0.20    0.70   1
  -8   0 -11    0.10    0.70   1
   8   0  14   11.50    0.90   1
  -8   0 -14   13.60    1.10   1
   8   0  17    0.30    0.70   1
  -8   0 -17    0.40    0.70   1
   8   0  20  100.70    2.40   1
  -8   0 -20   99.20    2.90   1
   8   0  23   -0.80    0.60   1
  -8   0 -23    0.00    0.70   1
   8   0  26   17.50    1.10   1
  -8   0 -26   17.30    1.10   1
   8   0  29    1.00    0.70   1
  -8   0 -29    0.20    0.90   1
   8   0  32  645.60   10.30   1
  -8   0 -32  691.80   12.10   1
   8   0  35    0.50    1.00   1
  -8   0 -35    0.30    1.10   1
   8   0  38  157.90    3.70   1
  -8   0 -38  156.90    4.10   1
   8   0  41    1.20    1.20   1
  -8   0 -41   -0.70    1.30   1
   8   0  44    4.90    1.20   1
  -8   0 -44    3.40    1.40   1
   8   0  47   -0.10    1.20   1
  -8   0 -47    0.80    1.20   1
   8   0  50   84.80    3.30   1
  -8   0 -50   81.30    3.10   1
   8   0  53   -1.00    1.60   1
  -8   0 -53    0.80    1.90   1
   9  -8 -49   13.40    2.10   1
  -9   8  49   11.20    3.10   1
   9  -8 -46    0.40    1.60   1
  -9   8  46   -1.60    1.60   1
   9  -8 -43    0.80    1.70   1
  -9   8  43   -0.20    1.20   1
   9  -8 -40    0.90    1.20   1
  -9   8  40    0.70    1.20   1
   9  -8 -37    6.80    1.60   1
  -9   8  37    7.30    1.40   1
   9  -8 -34  132.50    3.70   1
  -9   8  34  133.00    3.60   1
   9  -8 -31    2.90    1.10   1
  -9   8  31    1.90    1.00   1
   9  -8 -28   -0.10    1.00   1
  -9   8  28   -0.60    1.10   1
   9  -8 -25   14.90    1.30   1
  -9   8  25   15.90    1.40   1
   9  -8 -22    6.20    1.00   1
  -9   8  22    5.50    1.00   1
   9  -8 -19    0.80    0.80   1
  -9   8  19    4.10    1.10   1
   9  -8 -16    2.60    0.80   1
  -9   8  16    1.70    0.80   1
   9  -8 -13   16.50    1.10   1
  -9   8  13   18.80    1.30   1
   9  -8 -10   30.50    1.30   1
  -9   8  10   30.00    1.50   1
   9  -8  -7    7.90    0.90   1
  -9   8   7    7.20    0.80   1
   9  -8  -4    2.40    0.80   1
  -9   8   4    1.60    0.70   1
   9  -8  -1    0.70    0.70   1
  -9   8   1    0.20    0.60   1
   9  -8   2    0.10    0.70   1
  -9   8  -2   -1.20    0.60   1
   9  -8   5   13.30    1.00   1
  -9   8  -5   13.90    1.00   1
   9  -8   8   47.40    1.70   1
  -9   8  -8   46.00    1.50   1
   9  -8  11    0.50    1.00   1
  -9   8 -11    0.60    0.80   1
   9  -8  14   20.40    1.30   1
  -9   8 -14   23.00    1.20   1
   9  -8  17   20.10    1.30   1
  -9   8 -17   18.30    1.10   1
   9  -8  20   27.10    1.60   1
  -9   8 -20   27.50    1.40   1
   9  -8  23    3.90    1.10   1
  -9   8 -23    4.40    1.00   1
   9  -8  26   10.40    1.40   1
  -9   8 -26   10.20    1.20   1
   9  -8  29   14.00    1.60   1
  -9   8 -29   15.50    1.30   1
   9  -8  32   78.70    3.10   1
  -9   8 -32   80.00    2.80   1
   9  -8  35    1.30    1.70   1
  -9   8 -35    1.20    1.30   1
   9  -8  38   -0.20    1.50   1
  -9   8 -38    0.60    1.20   1
   9  -8  41   10.90    1.90   1
  -9   8 -41    9.70    1.70   1
   9  -8  44    7.40    1.90   1
  -9   8 -44    8.80    2.00   1
   9  -8  47   -1.10    1.60   1
  -9   8 -47    3.70    1.70   1
   9  -7 -50   42.10    2.70   1
  -9   7  50   39.50    2.60   1
   9  -7 -47   40.90    2.50   1
  -9   7  47   41.50    2.60   1
   9  -7 -44  114.10    4.00   1
  -9   7  44  106.50    3.60   1
   9  -7 -41    0.10    1.40   1
  -9   7  41    0.50    1.30   1
   9  -7 -38    1.50    1.10   1
  -9   7  38    2.10    1.40   1
   9  -7 -35   71.30    2.40   1
  -9   7  35   71.60    2.30   1
   9  -7 -32   24.80    1.70   1
  -9   7  32   22.20    1.40   1
   9  -7 -29    4.90    1.10   1
  -9   7  29    3.80    0.80   1
   9  -7 -26   33.20    1.30   1
  -9   7  26   33.10    1.60   1
   9  -7 -23   30.70    1.40   1
  -9   7  23   29.90    1.50   1
   9  -7 -20  151.70    3.70   1
  -9   7  20  148.90    3.60   1
   9  -7 -17    7.50    1.00   1
  -9   7  17    8.00    1.00   1
   9  -7 -14   13.70    1.00   1
  -9   7  14   12.90    0.90   1
   9  -7 -11   37.80    1.30   1
  -9   7  11   36.00    1.40   1
   9  -7  -8    3.10    0.70   1
  -9   7   8    4.20    0.80   1
   9  -7  -5   35.70    1.30   1
  -9   7   5   34.30    1.30   1
   9  -7  -2    0.10    0.60   1
  -9   7   2   -0.80    0.60   1
   9  -7   1   92.50    2.20   1
  -9   7  -1   92.20    2.30   1
   9  -7   4   68.00    1.90   1
  -9   7  -4   69.90    1.90   1
   9  -7   7   83.20    2.30   1
  -9   7  -7   79.60    1.90   1
   9  -7  10   51.10    1.80   1
  -9   7 -10   49.30    1.60   1
   9  -7  13   62.50    1.90   1
  -9   7 -13   61.50    1.80   1
   9  -7  16   23.60    1.40   1
  -9   7 -16   25.10    1.30   1
   9  -7  19   67.20    2.20   1
  -9   7 -19   63.20    1.80   1
   9  -7  22   44.60    1.80   1
  -9   7 -22   44.70    1.50   1
   9  -7  25    8.00    1.10   1
  -9   7 -25    8.30    1.00   1
   9  -7  28   36.20    1.80   1
  -9   7 -28   36.50    1.60   1
   9  -7  31   50.20    2.40   1
  -9   7 -31   50.80    1.90   1
   9  -7  34    8.10    1.50   1
  -9   7 -34   10.60    1.30   1
   9  -7  37    3.50    1.50   1
  -9   7 -37    2.70    1.30   1
   9  -7  40   16.20    2.10   1
  -9   7 -40   17.70    1.80   1
   9  -7  43   61.00    3.40   1
  -9   7 -43   67.10    2.90   1
   9  -7  46   35.40    2.90   1
  -9   7 -46   36.30    2.20   1
   9  -7  49   -2.30    1.70   1
  -9   7 -49   -0.90    1.50   1
   9  -7  52   15.10    2.60   1
  -9   7 -52    9.90    2.10   1
   9  -6 -51    1.90    1.60   1
  -9   6  51    1.80    1.60   1
   9  -6 -48    4.60    1.70   1
  -9   6  48    4.60    1.40   1
   9  -6 -45   56.20    2.70   1
  -9   6  45   61.00    2.40   1
   9  -6 -42   20.50    1.80   1
  -9   6  42   14.80    1.40   1
   9  -6 -39   15.70    1.40   1
  -9   6  39   17.10    1.30   1
   9  -6 -36   23.60    1.60   1
  -9   6  36   23.80    1.30   1
   9  -6 -33   35.60    1.80   1
  -9   6  33   31.70    1.50   1
   9  -6 -30   20.00    1.40   1
  -9   6  30   17.80    1.00   1
   9  -6 -27   23.20    1.20   1
  -9   6  27   22.50    1.00   1
   9  -6 -24  108.60    2.50   1
  -9   6  24  104.30    2.40   1
   9  -6 -21   20.10    1.00   1
  -9   6  21   19.60    1.10   1
   9  -6 -18    1.20    0.60   1
  -9   6  18    0.00    0.70   1
   9  -6 -15   33.50    1.20   1
  -9   6  15   30.70    1.20   1
   9  -6 -12  141.40    2.90   1
  -9   6  12  137.40    2.90   1
   9  -6  -9   19.00    1.10   1
  -9   6   9   18.10    1.10   1
   9  -6  -6   94.70    2.10   1
  -9   6   6   91.20    2.40   1
   9  -6  -3   60.60    1.60   1
  -9   6   3   60.10    1.70   1
   9  -6   0  234.30    4.20   1
  -9   6   0  239.40    4.20   1
   9  -6   3   10.50    1.00   1
  -9   6  -3    6.50    0.80   1
   9  -6   6   13.20    1.10   1
  -9   6  -6   10.80    0.90   1
   9  -6   9   71.30    2.00   1
  -9   6  -9   70.80    2.00   1
   9  -6  12   37.10    1.50   1
  -9   6 -12   38.70    1.20   1
   9  -6  15    1.80    0.80   1
  -9   6 -15    1.00    0.60   1
   9  -6  18   19.30    1.20   1
  -9   6 -18   17.40    0.90   1
   9  -6  21   54.40    1.90   1
  -9   6 -21   54.70    1.70   1
   9  -6  24  222.80    5.20   1
  -9   6 -24  219.40    4.20   1
   9  -6  27    1.60    0.90   1
  -9   6 -27    2.70    0.90   1
   9  -6  30    1.10    0.90   1
  -9   6 -30    0.20    1.00   1
   9  -6  33   82.90    2.90   1
  -9   6 -33   78.70    2.80   1
   9  -6  36    4.50    1.40   1
  -9   6 -36    0.90    1.10   1
   9  -6  39    2.80    1.40   1
  -9   6 -39    0.20    1.20   1
   9  -6  42    1.70    1.60   1
  -9   6 -42   -0.60    1.30   1
   9  -6  45   44.50    3.00   1
  -9   6 -45   39.40    2.40   1
   9  -6  48   24.70    2.40   1
  -9   6 -48   23.30    2.10   1
   9  -6  51   12.90    2.10   1
  -9   6 -51    8.30    1.70   1
   9  -5 -52   12.90    1.70   1
  -9   5  52   11.00    1.50   1
   9  -5 -49   60.70    2.80   1
  -9   5  49   61.50    2.70   1
   9  -5 -46    4.60    1.50   1
  -9   5  46    3.00    1.20   1
   9  -5 -43   49.40    2.20   1
  -9   5  43   52.80    2.20   1
   9  -5 -40    1.50    1.10   1
  -9   5  40    1.20    1.00   1
   9  -5 -37   88.80    2.70   1
  -9   5  37   92.00    2.50   1
   9  -5 -34  122.60    3.10   1
  -9   5  34  120.40    3.10   1
   9  -5 -31   55.70    2.10   1
  -9   5  31   57.10    1.70   1
   9  -5 -28    3.80    0.90   1
  -9   5  28    2.90    0.70   1
   9  -5 -25   63.20    1.90   1
  -9   5  25   62.00    1.70   1
   9  -5 -22    5.80    0.80   1
  -9   5  22    4.90    1.10   1
   9  -5 -19  114.70    2.60   1
  -9   5  19  109.90    3.00   1
   9  -5 -16    0.70    0.60   1
  -9   5  16    0.20    0.60   1
   9  -5 -13    4.20    0.60   1
  -9   5  13    2.10    0.70   1
   9  -5 -10  173.70    3.30   1
  -9   5  10  165.90    3.40   1
   9  -5  -7  169.70    3.20   1
  -9   5   7  161.60    3.30   1
   9  -5  -4    0.10    0.50   1
  -9   5   4    0.70    0.60   1
   9  -5  -1    0.70    0.50   1
  -9   5   1    0.20    0.50   1
   9  -5   2   40.20    1.40   1
  -9   5  -2   40.00    1.30   1
   9  -5   5  148.30    3.20   1
  -9   5  -5  152.70    2.70   1
   9  -5   8  108.80    2.60   1
  -9   5  -8  104.90    2.20   1
   9  -5  11    5.60    0.80   1
  -9   5 -11    7.30    0.60   1
   9  -5  14   52.20    1.70   1
  -9   5 -14   50.00    1.30   1
   9  -5  17  227.90    4.60   1
  -9   5 -17  229.70    3.90   1
   9  -5  20   10.30    1.20   1
  -9   5 -20    9.90    0.90   1
   9  -5  23   15.80    1.30   1
  -9   5 -23   18.10    1.20   1
   9  -5  26   51.30    2.10   1
  -9   5 -26   53.80    1.90   1
   9  -5  29  194.30    4.80   1
  -9   5 -29  204.50    5.60   1
   9  -5  32  233.40    5.60   1
  -9   5 -32  233.90    5.50   1
   9  -5  35   67.80    2.70   1
  -9   5 -35   65.90    2.50   1
   9  -5  38   -1.10    1.20   1
  -9   5 -38    1.40    1.10   1
   9  -5  41   98.40    3.50   1
  -9   5 -41   99.80    3.50   1
   9  -5  44    3.10    1.20   1
  -9   5 -44    5.40    1.40   1
   9  -5  47   29.00    2.60   1
  -9   5 -47   29.70    2.20   1
   9  -5  50   13.50    2.10   1
  -9   5 -50   14.80    2.00   1
   9  -5  53   37.70    3.10   1
  -9   5 -53   38.10    2.90   1
   9  -4 -53   36.10    2.90   1
  -9   4  53   41.60    2.40   1
   9  -4 -50   15.60    2.30   1
  -9   4  50   13.50    1.50   1
   9  -4 -47   29.60    2.00   1
  -9   4  47   29.90    1.90   1
   9  -4 -44    4.30    1.20   1
  -9   4  44    6.70    1.30   1
   9  -4 -41  102.70    3.00   1
  -9   4  41  104.70    3.20   1
   9  -4 -38    1.40    1.00   1
  -9   4  38    2.40    1.10   1
   9  -4 -35   64.50    2.20   1
  -9   4  35   63.80    2.40   1
   9  -4 -32  234.80    4.90   1
  -9   4  32  230.50    5.10   1
   9  -4 -29  203.80    4.30   1
  -9   4  29  194.10    4.00   1
   9  -4 -26   52.90    1.90   1
  -9   4  26   51.20    2.00   1
   9  -4 -23   19.90    1.20   1
  -9   4  23   18.60    1.10   1
   9  -4 -20    8.10    0.80   1
  -9   4  20    8.00    1.00   1
   9  -4 -17  226.90    4.30   1
  -9   4  17  229.10    4.70   1
   9  -4 -14   50.20    1.30   1
  -9   4  14   50.00    2.00   1
   9  -4 -11    6.80    0.70   1
  -9   4  11    5.90    0.70   1
   9  -4  -8  106.90    2.20   1
  -9   4   8  101.90    2.30   1
   9  -4  -5  145.40    2.90   1
  -9   4   5  145.70    2.70   1
   9  -4  -2   35.70    1.20   1
  -9   4   2   39.80    1.20   1
   9  -4   1    1.20    0.50   1
  -9   4  -1    0.60    0.50   1
   9  -4   4    0.60    0.50   1
  -9   4  -4   -0.10    0.40   1
   9  -4   7  165.00    3.20   1
  -9   4  -7  164.40    3.00   1
   9  -4  10  163.90    3.70   1
  -9   4 -10  165.40    2.90   1
   9  -4  13    3.20    0.90   1
  -9   4 -13    4.30    0.70   1
   9  -4  16    1.00    0.80   1
  -9   4 -16    0.40    0.70   1
   9  -4  19  113.60    3.10   1
  -9   4 -19  117.80    2.60   1
   9  -4  22    4.40    1.00   1
  -9   4 -22    3.40    0.80   1
   9  -4  25   57.00    2.10   1
  -9   4 -25   61.20    2.00   1
   9  -4  28    2.20    1.00   1
  -9   4 -28    2.30    1.00   1
   9  -4  31   58.50    2.40   1
  -9   4 -31   56.90    2.40   1
   9  -4  34  124.30    3.70   1
  -9   4 -34  122.10    3.90   1
   9  -4  37   94.60    3.20   1
  -9   4 -37   97.10    3.30   1
   9  -4  40    2.60    1.20   1
  -9   4 -40    2.50    1.20   1
   9  -4  43   55.40    2.60   1
  -9   4 -43   53.90    2.70   1
   9  -4  46    1.50    1.30   1
  -9   4 -46    2.90    1.30   1
   9  -4  49   58.10    2.90   1
  -9   4 -49   59.60    3.20   1
   9  -4  52   15.80    2.40   1
  -9   4 -52   20.00    2.30   1
   9  -3 -51   14.80    2.40   1
  -9   3  51   14.10    2.00   1
   9  -3 -48   26.30    2.20   1
  -9   3  48   23.30    1.90   1
   9  -3 -45   42.50    2.50   1
  -9   3  45   42.50    2.30   1
   9  -3 -42    2.60    1.40   1
  -9   3  42    2.50    1.30   1
   9  -3 -39   -0.20    1.30   1
  -9   3  39    1.70    1.30   1
   9  -3 -36    3.40    1.20   1
  -9   3  36    4.80    1.10   1
   9  -3 -33   81.90    2.50   1
  -9   3  33   77.50    2.60   1
   9  -3 -30    0.30    0.80   1
  -9   3  30    0.50    1.00   1
   9  -3 -27    1.30    0.70   1
  -9   3  27    1.30    1.00   1
   9  -3 -24  234.90    4.00   1
  -9   3  24  229.00    4.80   1
   9  -3 -21   54.40    1.60   1
  -9   3  21   56.90    1.80   1
   9  -3 -18   16.40    1.00   1
  -9   3  18   17.50    1.00   1
   9  -3 -15    1.50    0.60   1
  -9   3  15    1.40    0.70   1
   9  -3 -12   37.50    1.30   1
  -9   3  12   36.20    1.40   1
   9  -3  -9   71.40    2.10   1
  -9   3   9   70.50    1.90   1
   9  -3  -6   13.20    0.90   1
  -9   3   6   12.30    0.90   1
   9  -3  -3   10.20    1.00   1
  -9   3   3    9.10    0.80   1
   9  -3   0  242.00    5.10   1
  -9   3   0  230.90    4.30   1
   9  -3   3   59.00    2.30   1
  -9   3  -3   56.30    1.50   1
   9  -3   6   88.60    2.40   1
  -9   3  -6   90.20    2.00   1
   9  -3   9   18.00    0.90   1
  -9   3  -9   17.80    0.80   1
   9  -3  12  139.60    3.00   1
  -9   3 -12  143.30    2.60   1
   9  -3  15   29.30    1.30   1
  -9   3 -15   32.90    1.10   1
   9  -3  18    0.80    0.90   1
  -9   3 -18    0.30    0.60   1
   9  -3  21   20.00    1.10   1
  -9   3 -21   19.60    1.10   1
   9  -3  24  108.60    3.60   1
  -9   3 -24  101.40    3.00   1
   9  -3  27   22.90    1.80   1
  -9   3 -27   21.40    1.50   1
   9  -3  30   18.70    1.40   1
  -9   3 -30   17.40    1.40   1
   9  -3  33   32.90    1.90   1
  -9   3 -33   29.30    1.80   1
   9  -3  36   25.50    1.70   1
  -9   3 -36   25.90    1.90   1
   9  -3  39   16.30    1.60   1
  -9   3 -39   15.30    1.60   1
   9  -3  42   12.90    1.60   1
  -9   3 -42   17.70    1.70   1
   9  -3  45   56.70    2.60   1
  -9   3 -45   57.90    3.00   1
   9  -3  48    5.60    1.50   1
  -9   3 -48    5.00    1.60   1
   9  -3  51   -0.20    1.60   1
  -9   3 -51   -0.80    1.80   1
   9  -2 -52   14.30    2.10   1
  -9   2  52   14.70    2.20   1
   9  -2 -49    3.00    1.40   1
  -9   2  49   -0.30    1.30   1
   9  -2 -46   35.50    2.10   1
  -9   2  46   39.20    2.50   1
   9  -2 -43   63.70    2.60   1
  -9   2  43   59.40    2.90   1
   9  -2 -40   18.10    1.50   1
  -9   2  40   16.50    1.70   1
   9  -2 -37   -1.30    1.30   1
  -9   2  37    1.30    1.30   1
   9  -2 -34   10.10    1.20   1
  -9   2  34   10.50    1.30   1
   9  -2 -31   49.20    2.00   1
  -9   2  31   48.00    2.10   1
   9  -2 -28   33.00    1.60   1
  -9   2  28   35.00    1.80   1
   9  -2 -25    5.00    0.90   1
  -9   2  25    6.70    1.10   1
   9  -2 -22   40.90    1.40   1
  -9   2  22   39.20    1.80   1
   9  -2 -19   61.40    2.00   1
  -9   2  19   66.10    1.90   1
   9  -2 -16   24.40    1.10   1
  -9   2  16   24.80    1.20   1
   9  -2 -13   58.30    1.80   1
  -9   2  13   61.30    1.90   1
   9  -2 -10   48.60    1.80   1
  -9   2  10   45.20    1.70   1
   9  -2  -7   81.00    2.30   1
  -9   2   7   77.60    2.10   1
   9  -2  -4   74.70    2.40   1
  -9   2   4   70.50    1.90   1
   9  -2  -1   90.10    2.70   1
  -9   2   1   92.10    2.40   1
   9  -2   2    1.30    0.90   1
  -9   2  -2   -1.80    0.80   1
   9  -2   5   36.00    1.70   1
  -9   2  -5   34.70    1.20   1
   9  -2   8    3.10    0.80   1
  -9   2  -8    2.90    0.70   1
   9  -2  11   33.80    1.40   1
  -9   2 -11   34.60    1.30   1
   9  -2  14   14.80    1.10   1
  -9   2 -14   13.70    1.10   1
   9  -2  17    6.70    1.00   1
  -9   2 -17    6.20    0.90   1
   9  -2  20  153.00    4.10   1
  -9   2 -20  146.60    3.60   1
   9  -2  23   30.50    1.70   1
  -9   2 -23   27.80    1.50   1
   9  -2  26   33.10    1.60   1
  -9   2 -26   36.30    1.70   1
   9  -2  29    2.10    0.90   1
  -9   2 -29    4.60    1.20   1
   9  -2  32   24.40    1.60   1
  -9   2 -32   26.30    1.70   1
   9  -2  35   70.50    2.40   1
  -9   2 -35   74.40    3.00   1
   9  -2  38    2.30    1.20   1
  -9   2 -38    2.40    1.40   1
   9  -2  41    0.10    1.20   1
  -9   2 -41    0.30    1.30   1
   9  -2  44  108.40    4.00   1
  -9   2 -44  112.40    3.90   1
   9  -2  47   35.70    2.40   1
  -9   2 -47   39.20    2.30   1
   9  -2  50   43.60    2.80   1
  -9   2 -50   42.60    2.90   1
   9  -1 -47   -0.20    1.80   1
  -9   1  47    3.10    1.70   1
   9  -1 -44    6.10    1.90   1
  -9   1  44    7.80    1.90   1
   9  -1 -41   11.80    1.80   1
  -9   1  41    8.60    1.60   1
   9  -1 -38    0.50    1.10   1
  -9   1  38   -0.20    1.30   1
   9  -1 -35    0.40    1.00   1
  -9   1  35    0.00    1.10   1
   9  -1 -32   75.20    2.40   1
  -9   1  32   77.60    2.80   1
   9  -1 -29   16.90    1.30   1
  -9   1  29   16.00    1.40   1
   9  -1 -26   11.80    1.00   1
  -9   1  26   11.00    1.30   1
   9  -1 -23    4.40    0.90   1
  -9   1  23    4.60    1.00   1
   9  -1 -20   26.70    1.20   1
  -9   1  20   23.50    1.50   1
   9  -1 -17   17.10    1.10   1
  -9   1  17   17.60    1.20   1
   9  -1 -14   24.00    1.10   1
  -9   1  14   20.50    1.20   1
   9  -1 -11    1.10    0.60   1
  -9   1  11    0.90    0.70   1
   9  -1  -8   45.40    1.70   1
  -9   1   8   46.10    1.70   1
   9  -1  -5   15.20    1.20   1
  -9   1   5   13.40    1.00   1
   9  -1  -2    0.50    0.90   1
  -9   1   2    0.20    0.70   1
   9  -1   1    0.60    0.80   1
  -9   1  -1    0.00    0.70   1
   9  -1   4    3.40    0.90   1
  -9   1  -4    1.50    0.80   1
   9  -1   7    5.30    0.80   1
  -9   1  -7    6.60    0.80   1
   9  -1  10   31.90    1.40   1
  -9   1 -10   29.30    1.30   1
   9  -1  13   17.60    1.20   1
  -9   1 -13   15.80    1.10   1
   9  -1  16    2.00    0.80   1
  -9   1 -16    1.70    0.70   1
   9  -1  19    2.50    0.90   1
  -9   1 -19    1.60    0.80   1
   9  -1  22    7.30    1.20   1
  -9   1 -22    5.10    0.90   1
   9  -1  25   17.60    1.30   1
  -9   1 -25   15.30    1.30   1
   9  -1  28   -0.30    0.80   1
  -9   1 -28   -0.70    0.80   1
   9  -1  31    2.50    1.20   1
  -9   1 -31    2.60    1.30   1
   9  -1  34  130.70    3.70   1
  -9   1 -34  134.80    4.30   1
   9  -1  37    8.60    1.50   1
  -9   1 -37    6.00    2.00   1
   9  -1  40    2.60    1.40   1
  -9   1 -40    1.20    1.50   1
   9  -1  43    1.90    1.60   1
  -9   1 -43   -0.20    2.00   1
   9  -1  46   -1.20    1.50   1
  -9   1 -46    3.20    1.90   1
   9  -1  49    8.20    2.70   1
  -9   1 -49    9.90    2.00   1
   9   0 -45   -0.60    1.60   1
  -9   0  45   -1.40    1.70   1
   9   0 -42   -1.50    1.30   1
  -9   0  42    1.10    1.70   1
   9   0 -39    0.90    1.20   1
  -9   0  39   -2.10    1.50   1
   9   0 -36    6.30    1.30   1
  -9   0  36    5.40    1.40   1
   9   0 -33   -0.10    1.30   1
  -9   0  33   -1.20    1.20   1
   9   0 -30    2.00    1.10   1
  -9   0  30    5.60    1.30   1
   9   0 -27    0.40    1.00   1
  -9   0  27    0.10    1.10   1
   9   0 -24   83.10    2.50   1
  -9   0  24   87.30    2.90   1
   9   0 -21   -0.80    0.80   1
  -9   0  21   -1.00    1.00   1
   9   0 -18    1.20    0.90   1
  -9   0  18    3.80    1.20   1
   9   0 -15    1.20    0.90   1
  -9   0  15   -0.50    0.90   1
   9   0 -12  133.80    2.90   1
  -9   0  12  135.00    3.50   1
   9   0  -9   -0.90    0.80   1
  -9   0   9    0.50    0.80   1
   9   0  -6   45.40    1.70   1
  -9   0   6   42.90    1.70   1
   9   0  -3    0.40    0.90   1
  -9   0   3    1.70    0.90   1
   9   0   0  100.20    2.90   1
  -9   0   0   95.80    2.60   1
   9   0   3   -0.80    0.80   1
  -9   0  -3    0.00    0.80   1
   9   0   6    1.70    0.90   1
  -9   0  -6    0.60    0.90   1
   9   0   9   -0.50    0.80   1
  -9   0  -9   -0.60    0.80   1
   9   0  12   43.70    1.90   1
  -9   0 -12   42.60    1.60   1
   9   0  15    0.10    0.90   1
  -9   0 -15    0.60    0.80   1
   9   0  18   20.10    1.50   1
  -9   0 -18   19.90    1.40   1
   9   0  21   -1.40    1.00   1
  -9   0 -21   -0.60    0.80   1
   9   0  24   96.30    3.00   1
  -9   0 -24  100.50    2.70   1
   9   0  27    1.50    1.00   1
  -9   0 -27    0.00    1.00   1
   9   0  30    1.40    1.20   1
  -9   0 -30    1.40    1.20   1
   9   0  33   -1.10    1.20   1
  -9   0 -33    1.20    1.40   1
   9   0  36   14.00    1.60   1
  -9   0 -36   13.50    1.80   1
   9   0  39   -1.30    1.50   1
  -9   0 -39    1.50    1.50   1
   9   0  42    5.40    1.90   1
  -9   0 -42    4.20    1.80   1
   9   0  45    1.30    2.20   1
  -9   0 -45    0.20    1.70   1
  10  -9 -38    4.00    1.80   1
 -10   9  38    5.00    2.70   1
  10  -9 -35   49.30    3.20   1
 -10   9  35   52.20    4.80   1
  10  -9 -32    6.10    2.00   1
 -10   9  32    2.00    1.60   1
  10  -9 -29    5.30    1.20   1
 -10   9  29    9.90    1.50   1
  10  -9 -26    7.20    1.30   1
 -10   9  26    8.10    1.30   1
  10  -9 -23  106.80    3.10   1
 -10   9  23  106.20    3.60   1
  10  -9 -20  130.10    3.40   1
 -10   9  20  130.50    3.90   1
  10  -9 -17   29.60    1.40   1
 -10   9  17   28.10    1.70   1
  10  -9 -14    0.70    0.80   1
 -10   9  14    0.70    1.00   1
  10  -9 -11  116.00    3.20   1
 -10   9  11  113.10    3.30   1
  10  -9  -8   16.50    1.30   1
 -10   9   8   18.20    1.50   1
  10  -9  -5   57.50    2.10   1
 -10   9   5   55.20    2.20   1
  10  -9  -2   10.10    1.20   1
 -10   9   2    9.20    1.20   1
  10  -9   1   66.80    2.30   1
 -10   9  -1   63.20    2.40   1
  10  -9   4  104.60    2.90   1
 -10   9  -4  101.00    2.70   1
  10  -9   7   94.10    2.80   1
 -10   9  -7   91.70    2.60   1
  10  -9  10   12.70    1.40   1
 -10   9 -10   10.80    1.20   1
  10  -9  13   36.40    1.70   1
 -10   9 -13   39.20    1.50   1
  10  -9  16   41.30    2.00   1
 -10   9 -16   38.20    1.50   1
  10  -9  19  102.00    3.80   1
 -10   9 -19   99.90    3.10   1
  10  -9  22   58.50    3.00   1
 -10   9 -22   66.00    2.60   1
  10  -9  25   22.70    2.20   1
 -10   9 -25   20.70    1.60   1
  10  -9  28   19.20    2.10   1
 -10   9 -28   21.30    2.00   1
  10  -9  31   69.20    3.40   1
 -10   9 -31   72.00    3.40   1
  10  -9  34    0.40    1.80   1
 -10   9 -34    2.10    1.60   1
  10  -9  37    1.40    1.80   1
 -10   9 -37   -0.10    1.70   1
  10  -8 -42   19.40    2.40   1
 -10   8  42   23.90    3.10   1
  10  -8 -39    3.30    1.90   1
 -10   8  39    0.80    2.20   1
  10  -8 -36  170.10    6.40   1
 -10   8  36  156.50    6.00   1
  10  -8 -33    0.20    1.40   1
 -10   8  33    0.50    1.50   1
  10  -8 -30   27.20    2.00   1
 -10   8  30   31.50    2.10   1
  10  -8 -27    2.80    1.40   1
 -10   8  27    4.50    1.40   1
  10  -8 -24    1.50    1.00   1
 -10   8  24    2.60    1.20   1
  10  -8 -21    9.70    1.10   1
 -10   8  21   12.80    1.30   1
  10  -8 -18   20.20    1.30   1
 -10   8  18   21.20    1.50   1
  10  -8 -15    5.90    1.00   1
 -10   8  15    4.70    1.10   1
  10  -8 -12  210.10    4.10   1
 -10   8  12  198.50    4.80   1
  10  -8  -9    5.70    0.90   1
 -10   8   9    4.60    1.00   1
  10  -8  -6  214.80    4.50   1
 -10   8   6  209.80    4.50   1
  10  -8  -3    1.50    0.90   1
 -10   8   3    1.40    0.90   1
  10  -8   0   78.10    2.40   1
 -10   8   0   76.90    2.80   1
  10  -8   3   -0.10    0.80   1
 -10   8  -3    0.80    1.10   1
  10  -8   6   25.90    1.50   1
 -10   8  -6   23.40    1.30   1
  10  -8   9    6.70    1.00   1
 -10   8  -9    4.50    1.00   1
  10  -8  12  161.30    4.10   1
 -10   8 -12  161.30    3.60   1
  10  -8  15    1.60    1.10   1
 -10   8 -15    1.50    0.90   1
  10  -8  18  153.60    4.00   1
 -10   8 -18  148.40    3.40   1
  10  -8  21   32.80    1.80   1
 -10   8 -21   35.50    1.80   1
  10  -8  24   41.60    2.10   1
 -10   8 -24   35.40    1.80   1
  10  -8  27    0.50    1.20   1
 -10   8 -27   -0.20    1.10   1
  10  -8  30   65.90    3.00   1
 -10   8 -30   58.20    2.80   1
  10  -8  33    9.80    1.90   1
 -10   8 -33   11.70    1.70   1
  10  -8  36    2.00    1.70   1
 -10   8 -36    2.50    1.60   1
  10  -8  39    2.10    1.80   1
 -10   8 -39    3.40    1.70   1
  10  -8  42   39.20    3.00   1
 -10   8 -42   32.70    2.80   1
  10  -7 -46    1.00    1.80   1
 -10   7  46    3.00    2.20   1
  10  -7 -43    2.20    1.90   1
 -10   7  43    1.00    1.60   1
  10  -7 -40   -0.50    1.70   1
 -10   7  40   -3.00    2.40   1
  10  -7 -37   76.20    3.30   1
 -10   7  37   73.80    4.40   1
  10  -7 -34  102.80    3.90   1
 -10   7  34   98.40    3.80   1
  10  -7 -31    4.50    1.20   1
 -10   7  31    5.80    1.50   1
  10  -7 -28    1.30    1.20   1
 -10   7  28    4.40    1.20   1
  10  -7 -25   57.00    2.30   1
 -10   7  25   53.50    2.20   1
  10  -7 -22    2.10    1.00   1
 -10   7  22   -0.70    1.00   1
  10  -7 -19   32.20    1.50   1
 -10   7  19   30.70    1.70   1
  10  -7 -16   25.30    1.40   1
 -10   7  16   24.70    1.50   1
  10  -7 -13   40.20    1.60   1
 -10   7  13   42.50    1.80   1
  10  -7 -10   75.20    2.10   1
 -10   7  10   75.80    2.60   1
  10  -7  -7   59.90    1.80   1
 -10   7   7   56.40    2.20   1
  10  -7  -4   24.30    1.30   1
 -10   7   4   25.00    1.50   1
  10  -7  -1   42.00    1.60   1
 -10   7   1   39.70    1.80   1
  10  -7   2    3.60    0.80   1
 -10   7  -2    1.70    0.80   1
  10  -7   5  126.80    3.10   1
 -10   7  -5  127.00    3.20   1
  10  -7   8  136.20    3.40   1
 -10   7  -8  130.30    3.00   1
  10  -7  11    0.70    1.00   1
 -10   7 -11    1.10    0.80   1
  10  -7  14    7.10    1.20   1
 -10   7 -14    3.30    1.10   1
  10  -7  17  126.30    3.70   1
 -10   7 -17  126.70    3.30   1
  10  -7  20    1.60    1.00   1
 -10   7 -20    1.70    0.90   1
  10  -7  23    5.00    1.30   1
 -10   7 -23    3.60    1.40   1
  10  -7  26   -0.40    1.20   1
 -10   7 -26    1.10    1.30   1
  10  -7  29   97.40    3.40   1
 -10   7 -29   97.20    3.20   1
  10  -7  32  176.20    5.50   1
 -10   7 -32  171.40    4.90   1
  10  -7  35    0.40    1.50   1
 -10   7 -35    2.40    1.60   1
  10  -7  38   17.20    2.10   1
 -10   7 -38   13.10    2.10   1
  10  -7  41   58.60    3.50   1
 -10   7 -41   59.70    3.70   1
  10  -7  44   18.20    2.30   1
 -10   7 -44   17.20    2.50   1
  10  -6 -47    0.30    1.90   1
 -10   6  47   -0.40    1.80   1
  10  -6 -44   13.40    1.80   1
 -10   6  44    5.40    1.90   1
  10  -6 -41    8.70    1.40   1
 -10   6  41    7.30    1.50   1
  10  -6 -38    8.10    1.20   1
 -10   6  38    9.10    1.30   1
  10  -6 -35   11.50    1.60   1
 -10   6  35   10.00    1.40   1
  10  -6 -32  136.60    4.70   1
 -10   6  32  133.80    4.20   1
  10  -6 -29   14.10    1.40   1
 -10   6  29   13.20    1.50   1
  10  -6 -26    1.90    1.10   1
 -10   6  26    0.30    1.00   1
  10  -6 -23   12.30    1.20   1
 -10   6  23   10.80    1.20   1
  10  -6 -20    1.50    0.90   1
 -10   6  20    1.90    0.90   1
  10  -6 -17    6.30    1.10   1
 -10   6  17    4.20    1.20   1
  10  -6 -14   -1.60    0.80   1
 -10   6  14    0.80    1.10   1
  10  -6 -11    0.10    0.90   1
 -10   6  11    2.70    1.10   1
  10  -6  -8   81.80    2.40   1
 -10   6   8   77.00    2.70   1
  10  -6  -5    6.60    0.90   1
 -10   6   5    7.10    1.00   1
  10  -6  -2    5.90    1.00   1
 -10   6   2    6.50    0.90   1
  10  -6   1    1.00    0.80   1
 -10   6  -1    1.40    0.70   1
  10  -6   4    5.10    1.00   1
 -10   6  -4    5.10    0.90   1
  10  -6   7    2.60    0.90   1
 -10   6  -7    3.80    0.80   1
  10  -6  10   28.80    1.80   1
 -10   6 -10   26.50    1.40   1
  10  -6  13   24.10    1.50   1
 -10   6 -13   23.50    1.40   1
  10  -6  16   19.60    1.50   1
 -10   6 -16   19.00    1.40   1
  10  -6  19    4.90    1.10   1
 -10   6 -19    3.20    1.00   1
  10  -6  22   13.60    1.40   1
 -10   6 -22   11.50    1.10   1
  10  -6  25   20.00    1.60   1
 -10   6 -25   17.50    1.50   1
  10  -6  28    8.90    1.40   1
 -10   6 -28    6.30    1.30   1
  10  -6  31    1.40    1.20   1
 -10   6 -31    3.50    1.50   1
  10  -6  34  105.30    3.80   1
 -10   6 -34   95.50    4.10   1
  10  -6  37   10.20    1.40   1
 -10   6 -37    9.20    1.80   1
  10  -6  40    3.80    1.50   1
 -10   6 -40    2.80    1.60   1
  10  -6  43    1.10    1.40   1
 -10   6 -43    1.00    1.70   1
  10  -6  46   -1.60    1.80   1
 -10   6 -46   -3.00    1.70   1
  10  -5 -48   -1.50    1.70   1
 -10   5  48    2.00    1.60   1
  10  -5 -45    1.00    1.90   1
 -10   5  45   -1.80    1.40   1
  10  -5 -42   -1.30    1.40   1
 -10   5  42    0.30    1.20   1
  10  -5 -39   23.20    1.70   1
 -10   5  39   21.10    1.70   1
  10  -5 -36   50.60    2.20   1
 -10   5  36   48.90    2.20   1
  10  -5 -33    5.70    1.30   1
 -10   5  33    5.70    1.20   1
  10  -5 -30    2.80    1.10   1
 -10   5  30   -1.20    1.10   1
  10  -5 -27   50.20    2.20   1
 -10   5  27   46.60    2.00   1
  10  -5 -24   53.20    2.20   1
 -10   5  24   53.00    2.40   1
  10  -5 -21    3.40    1.20   1
 -10   5  21    3.00    1.10   1
  10  -5 -18   18.60    1.20   1
 -10   5  18   19.20    1.40   1
  10  -5 -15   30.40    1.50   1
 -10   5  15   24.00    1.60   1
  10  -5 -12  171.00    4.10   1
 -10   5  12  172.50    4.40   1
  10  -5  -9   47.50    1.80   1
 -10   5   9   45.00    2.00   1
  10  -5  -6   17.00    1.30   1
 -10   5   6   18.10    1.40   1
  10  -5  -3   42.50    1.90   1
 -10   5   3   38.20    1.80   1
  10  -5   0   37.90    1.80   1
 -10   5   0   38.60    1.90   1
  10  -5   3   39.70    2.60   1
 -10   5  -3   39.90    2.00   1
  10  -5   6   14.80    1.80   1
 -10   5  -6   18.90    1.50   1
  10  -5   9   41.10    2.00   1
 -10   5  -9   47.30    1.70   1
  10  -5  12  172.20    4.50   1
 -10   5 -12  173.00    3.60   1
  10  -5  15   25.70    1.60   1
 -10   5 -15   25.10    1.30   1
  10  -5  18   16.00    1.40   1
 -10   5 -18   18.60    1.30   1
  10  -5  21    1.40    1.10   1
 -10   5 -21    4.90    0.90   1
  10  -5  24   53.40    2.30   1
 -10   5 -24   51.10    1.90   1
  10  -5  27   44.80    2.20   1
 -10   5 -27   45.10    1.90   1
  10  -5  30    0.90    1.20   1
 -10   5 -30    0.80    1.20   1
  10  -5  33    7.00    1.40   1
 -10   5 -33    7.10    1.40   1
  10  -5  36   51.20    2.60   1
 -10   5 -36   47.90    2.40   1
  10  -5  39   23.40    2.00   1
 -10   5 -39   27.80    2.20   1
  10  -5  42    1.50    1.60   1
 -10   5 -42   -0.10    1.40   1
  10  -5  45   -1.00    1.60   1
 -10   5 -45    1.60    1.50   1
  10  -5  48    0.50    2.20   1
 -10   5 -48    2.50    2.00   1
  10  -4 -46   -2.30    1.60   1
 -10   4  46   -1.10    1.50   1
  10  -4 -43    1.60    1.40   1
 -10   4  43    1.40    1.30   1
  10  -4 -40    0.80    1.40   1
 -10   4  40    1.40    1.50   1
  10  -4 -37   14.30    1.80   1
 -10   4  37    9.50    1.50   1
  10  -4 -34  101.60    3.60   1
 -10   4  34   98.00    3.40   1
  10  -4 -31    3.00    1.20   1
 -10   4  31    4.60    1.10   1
  10  -4 -28    8.00    1.10   1
 -10   4  28    7.00    1.20   1
  10  -4 -25   19.50    1.30   1
 -10   4  25   18.30    1.50   1
  10  -4 -22   11.90    1.20   1
 -10   4  22   11.10    1.30   1
  10  -4 -19    4.50    1.00   1
 -10   4  19    4.00    1.10   1
  10  -4 -16   19.30    1.20   1
 -10   4  16   16.30    1.40   1
  10  -4 -13   22.70    1.30   1
 -10   4  13   23.80    1.50   1
  10  -4 -10   26.70    1.50   1
 -10   4  10   25.80    1.50   1
  10  -4  -7    3.30    0.90   1
 -10   4   7    3.00    1.00   1
  10  -4  -4    4.00    1.00   1
 -10   4   4    4.50    0.90   1
  10  -4  -1    0.00    1.10   1
 -10   4   1    1.40    0.90   1
  10  -4   2    7.20    1.50   1
 -10   4  -2    7.60    1.10   1
  10  -4   5    5.90    1.70   1
 -10   4  -5    5.50    0.90   1
  10  -4   8   91.40    3.90   1
 -10   4  -8   81.20    2.50   1
  10  -4  11    0.10    1.30   1
 -10   4 -11    1.30    0.70   1
  10  -4  14   -0.70    1.10   1
 -10   4 -14    0.40    0.80   1
  10  -4  17    3.30    1.20   1
 -10   4 -17    4.00    0.90   1
  10  -4  20    2.40    1.30   1
 -10   4 -20    3.70    0.90   1
  10  -4  23   14.70    1.70   1
 -10   4 -23   13.00    1.20   1
  10  -4  26   -0.40    1.00   1
 -10   4 -26    1.70    1.00   1
  10  -4  29   15.30    1.70   1
 -10   4 -29   11.90    1.40   1
  10  -4  32  139.00    4.20   1
 -10   4 -32  135.10    4.20   1
  10  -4  35    6.90    1.30   1
 -10   4 -35   10.30    1.50   1
  10  -4  38    8.50    1.60   1
 -10   4 -38    9.50    1.50   1
  10  -4  41   12.20    1.70   1
 -10   4 -41    8.10    1.70   1
  10  -4  44   14.10    2.00   1
 -10   4 -44   11.20    2.00   1
  10  -4  47    2.70    1.90   1
 -10   4 -47   -2.10    1.70   1
  10  -3 -44   15.20    1.80   1
 -10   3  44   11.80    1.80   1
  10  -3 -41   52.50    3.20   1
 -10   3  41   57.70    3.10   1
  10  -3 -38   19.00    1.80   1
 -10   3  38   14.10    1.60   1
  10  -3 -35    0.70    1.40   1
 -10   3  35    2.20    1.20   1
  10  -3 -32  173.10    4.90   1
 -10   3  32  169.90    4.80   1
  10  -3 -29   93.70    3.20   1
 -10   3  29   96.20    3.10   1
  10  -3 -26    2.30    1.00   1
 -10   3  26    0.30    1.10   1
  10  -3 -23    6.10    1.10   1
 -10   3  23    5.10    1.30   1
  10  -3 -20    2.80    1.10   1
 -10   3  20    2.80    1.10   1
  10  -3 -17  130.10    3.60   1
 -10   3  17  120.30    3.40   1
  10  -3 -14    5.10    1.10   1
 -10   3  14    5.70    1.10   1
  10  -3 -11    1.60    0.90   1
 -10   3  11    0.20    0.90   1
  10  -3  -8  133.20    3.40   1
 -10   3   8  129.50    3.10   1
  10  -3  -5  128.10    3.40   1
 -10   3   5  125.90    3.00   1
  10  -3  -2    1.90    0.80   1
 -10   3   2    2.90    0.80   1
  10  -3   1   41.50    1.90   1
 -10   3  -1   39.10    1.70   1
  10  -3   4   20.90    1.50   1
 -10   3  -4   22.20    1.30   1
  10  -3   7   65.40    2.40   1
 -10   3  -7   59.20    1.90   1
  10  -3  10   73.90    2.60   1
 -10   3 -10   72.40    2.30   1
  10  -3  13   44.30    2.30   1
 -10   3 -13   40.20    1.70   1
  10  -3  16   25.30    1.90   1
 -10   3 -16   26.30    1.30   1
  10  -3  19   29.00    2.00   1
 -10   3 -19   33.70    1.90   1
  10  -3  22    0.60    1.30   1
 -10   3 -22    0.60    0.90   1
  10  -3  25   56.30    2.80   1
 -10   3 -25   57.80    2.40   1
  10  -3  28    1.00    1.20   1
 -10   3 -28    4.60    1.40   1
  10  -3  31    7.40    1.40   1
 -10   3 -31    5.70    1.60   1
  10  -3  34   95.20    4.20   1
 -10   3 -34   97.70    4.30   1
  10  -3  37   79.40    3.90   1
 -10   3 -37   78.50    3.80   1
  10  -3  40   -0.40    1.40   1
 -10   3 -40   -2.70    1.50   1
  10  -3  43    2.70    1.70   1
 -10   3 -43    4.80    2.00   1
  10  -3  46    4.40    2.70   1
 -10   3 -46    1.00    1.90   1
  10  -2 -42   33.20    2.50   1
 -10   2  42   34.70    2.50   1
  10  -2 -39    3.80    1.50   1
 -10   2  39    1.20    1.40   1
  10  -2 -36    2.10    1.40   1
 -10   2  36    3.00    1.30   1
  10  -2 -33    9.70    1.60   1
 -10   2  33   10.30    1.60   1
  10  -2 -30   56.60    2.70   1
 -10   2  30   63.50    2.80   1
  10  -2 -27   -1.10    1.20   1
 -10   2  27   -1.30    1.20   1
  10  -2 -24   34.30    1.80   1
 -10   2  24   37.50    2.20   1
  10  -2 -21   31.30    1.70   1
 -10   2  21   32.00    1.90   1
  10  -2 -18  149.80    3.30   1
 -10   2  18  147.30    3.90   1
  10  -2 -15   -0.20    0.80   1
 -10   2  15    1.30    0.90   1
  10  -2 -12  161.80    3.70   1
 -10   2  12  160.50    3.70   1
  10  -2  -9    5.50    1.00   1
 -10   2   9    5.50    1.00   1
  10  -2  -6   24.20    1.50   1
 -10   2   6   27.10    1.50   1
  10  -2  -3    1.40    1.00   1
 -10   2   3    1.10    0.90   1
  10  -2   0   80.90    2.80   1
 -10   2   0   72.20    2.30   1
  10  -2   3    1.50    1.10   1
 -10   2  -3    2.20    0.80   1
  10  -2   6  210.20    5.20   1
 -10   2  -6  213.30    4.60   1
  10  -2   9    6.00    1.10   1
 -10   2  -9    5.70    1.20   1
  10  -2  12  222.40    5.30   1
 -10   2 -12  204.70    4.90   1
  10  -2  15    4.50    0.90   1
 -10   2 -15    5.60    1.10   1
  10  -2  18   19.90    1.60   1
 -10   2 -18   22.80    1.60   1
  10  -2  21   14.10    1.40   1
 -10   2 -21    8.00    1.30   1
  10  -2  24    3.20    1.30   1
 -10   2 -24    1.60    1.00   1
  10  -2  27    3.30    1.30   1
 -10   2 -27    4.40    1.20   1
  10  -2  30   29.50    1.90   1
 -10   2 -30   28.00    2.80   1
  10  -2  33    2.60    1.40   1
 -10   2 -33   -0.50    1.50   1
  10  -2  36  157.10    5.30   1
 -10   2 -36  170.60    6.60   1
  10  -2  39    0.60    1.40   1
 -10   2 -39   -1.70    2.30   1
  10  -2  42   22.40    2.70   1
 -10   2 -42   25.30    3.00   1
  10  -1 -37   -2.00    1.50   1
 -10   1  37    1.30    1.60   1
  10  -1 -34    2.60    1.80   1
 -10   1  34   -0.80    1.20   1
  10  -1 -31   70.50    3.00   1
 -10   1  31   69.40    3.00   1
  10  -1 -28   17.40    1.60   1
 -10   1  28   18.60    1.70   1
  10  -1 -25   23.10    1.90   1
 -10   1  25   21.40    1.90   1
  10  -1 -22   60.80    2.40   1
 -10   1  22   65.10    2.60   1
  10  -1 -19   97.60    3.20   1
 -10   1  19  100.40    3.30   1
  10  -1 -16   38.80    1.70   1
 -10   1  16   36.40    1.80   1
  10  -1 -13   37.00    1.60   1
 -10   1  13   39.60    1.80   1
  10  -1 -10   12.60    1.10   1
 -10   1  10   11.60    1.20   1
  10  -1  -7   93.40    2.60   1
 -10   1   7   96.40    2.70   1
  10  -1  -4  104.00    2.90   1
 -10   1   4  103.50    3.20   1
  10  -1  -1   58.50    2.10   1
 -10   1   1   63.40    2.40   1
  10  -1   2   11.80    1.30   1
 -10   1  -2   11.20    1.20   1
  10  -1   5   59.20    2.30   1
 -10   1  -5   60.80    2.30   1
  10  -1   8   17.60    1.60   1
 -10   1  -8   20.60    1.60   1
  10  -1  11  116.40    3.40   1
 -10   1 -11  112.50    3.50   1
  10  -1  14    1.60    1.00   1
 -10   1 -14    1.20    1.00   1
  10  -1  17   31.80    1.80   1
 -10   1 -17   26.90    1.70   1
  10  -1  20  124.40    3.80   1
 -10   1 -20  121.90    3.80   1
  10  -1  23  104.00    3.80   1
 -10   1 -23  102.90    3.50   1
  10  -1  26    8.80    1.90   1
 -10   1 -26    6.80    1.70   1
  10  -1  29    7.20    1.70   1
 -10   1 -29    6.30    1.40   1
  10  -1  32    5.90    2.10   1
 -10   1 -32    1.20    1.60   1
  10  -1  35   54.30    3.10   1
 -10   1 -35   49.60    3.30   1
  10  -1  38    2.90    3.40   1
 -10   1 -38    2.50    2.00   1
  10   0 -32    1.00    1.40   1
 -10   0  32   -2.60    1.60   1
  10   0 -29    0.30    1.40   1
 -10   0  29    0.40    1.50   1
  10   0 -26    5.70    1.30   1
 -10   0  26    6.70    1.80   1
  10   0 -23    2.00    1.40   1
 -10   0  23    0.90    1.40   1
  10   0 -20  115.50    3.70   1
 -10   0  20  125.70    4.50   1
  10   0 -17    1.20    1.10   1
 -10   0  17    1.30    1.20   1
  10   0 -14   23.20    1.50   1
 -10   0  14   22.20    1.80   1
  10   0 -11   -0.20    0.90   1
 -10   0  11    0.40    1.10   1
  10   0  -8    0.50    0.90   1
 -10   0   8   -0.30    1.40   1
  10   0  -5   -0.30    0.90   1
 -10   0   5   -0.10    1.10   1
  10   0  -2   94.20    3.00   1
 -10   0   2   94.70    3.30   1
  10   0   1   -0.50    1.00   1
 -10   0  -1    1.60    1.00   1
  10   0   4   12.20    1.50   1
 -10   0  -4   15.80    1.50   1
  10   0   7   -1.10    1.20   1
 -10   0  -7    1.60    1.20   1
  10   0  10    9.20    1.40   1
 -10   0 -10    6.40    1.20   1
  10   0  13    2.20    1.40   1
 -10   0 -13   -0.40    1.20   1
  10   0  16    7.10    1.30   1
 -10   0 -16    7.20    1.30   1
  10   0  19    1.60    1.40   1
 -10   0 -19   -0.50    1.10   1
  10   0  22  223.50    6.20   1
 -10   0 -22  240.10    6.40   1
  10   0  25    1.10    1.50   1
 -10   0 -25    0.20    1.40   1
  10   0  28   -1.60    1.40   1
 -10   0 -28    1.30    1.60   1
  10   0  31    0.10    1.80   1
 -10   0 -31   -0.20    1.50   1
  10   0  34    2.10    3.70   1
 -10   0 -34    5.20    2.10   1
  11 -10 -24   74.80    3.60   1
 -11  10  24   66.80    3.90   1
  11 -10 -21   36.60    2.70   1
 -11  10  21   34.20    2.50   1
  11 -10 -18    6.70    1.40   1
 -11  10  18    7.90    1.70   1
  11 -10 -15    0.90    1.20   1
 -11  10  15   -0.80    1.20   1
  11 -10 -12   40.40    2.20   1
 -11  10  12   39.30    2.20   1
  11 -10  -9   33.10    1.90   1
 -11  10   9   37.30    2.30   1
  11 -10  -6    5.60    1.20   1
 -11  10   6    8.70    1.40   1
  11 -10  -3    5.00    1.20   1
 -11  10   3    3.80    1.30   1
  11 -10   0  101.40    3.40   1
 -11  10   0  100.60    3.30   1
  11 -10   3   19.60    1.60   1
 -11  10  -3   22.80    1.80   1
  11 -10   6    7.00    1.30   1
 -11  10  -6    8.90    1.30   1
  11 -10   9   14.70    1.70   1
 -11  10  -9   16.90    1.60   1
  11 -10  12    6.00    1.60   1
 -11  10 -12    6.30    1.40   1
  11 -10  15   18.00    1.90   1
 -11  10 -15   17.40    2.10   1
  11 -10  18    1.00    1.40   1
 -11  10 -18   -1.00    1.60   1
  11 -10  21   28.50    2.60   1
 -11  10 -21   26.60    2.20   1
  11 -10  24   55.50    3.30   1
 -11  10 -24   51.90    3.00   1
  11  -9 -31   -0.20    1.40   1
 -11   9  31    4.10    2.20   1
  11  -9 -28    7.20    1.60   1
 -11   9  28    6.70    2.10   1
  11  -9 -25   39.40    2.40   1
 -11   9  25   41.60    2.60   1
  11  -9 -22   10.00    1.90   1
 -11   9  22   11.80    1.70   1
  11  -9 -19    1.70    1.10   1
 -11   9  19    3.00    1.60   1
  11  -9 -16    8.20    1.50   1
 -11   9  16    3.50    1.50   1
  11  -9 -13   40.00    2.30   1
 -11   9  13   33.70    2.30   1
  11  -9 -10   18.60    1.80   1
 -11   9  10   15.10    1.90   1
  11  -9  -7    6.20    1.30   1
 -11   9   7    8.00    1.40   1
  11  -9  -4   -0.30    0.90   1
 -11   9   4    0.80    1.00   1
  11  -9  -1   18.10    1.50   1
 -11   9   1   13.90    1.40   1
  11  -9   2   27.20    1.70   1
 -11   9  -2   26.00    1.70   1
  11  -9   5   25.30    1.80   1
 -11   9  -5   22.50    1.60   1
  11  -9   8   16.20    1.70   1
 -11   9  -8   17.60    1.60   1
  11  -9  11    8.60    1.40   1
 -11   9 -11    6.60    1.30   1
  11  -9  14    0.20    1.30   1
 -11   9 -14    3.30    1.40   1
  11  -9  17   25.50    2.10   1
 -11   9 -17   30.40    2.70   1
  11  -9  20   10.50    1.90   1
 -11   9 -20   10.70    1.60   1
  11  -9  23    0.50    1.40   1
 -11   9 -23    5.80    1.60   1
  11  -9  26    2.90    1.60   1
 -11   9 -26   -2.60    1.70   1
  11  -9  29   15.20    2.30   1
 -11   9 -29   12.70    2.00   1
  11  -9  32   21.30    2.30   1
 -11   9 -32   18.30    2.50   1
  11  -8 -35    3.30    2.10   1
 -11   8  35    6.20    2.40   1
  11  -8 -32   63.20    3.70   1
 -11   8  32   65.00    3.70   1
  11  -8 -29    0.50    1.50   1
 -11   8  29    0.30    1.80   1
  11  -8 -26    2.60    1.60   1
 -11   8  26    4.70    1.60   1
  11  -8 -23   -1.10    1.30   1
 -11   8  23    0.30    1.40   1
  11  -8 -20    0.30    1.10   1
 -11   8  20    1.10    1.10   1
  11  -8 -17   -0.90    1.10   1
 -11   8  17    0.90    1.20   1
  11  -8 -14    4.70    1.20   1
 -11   8  14    7.40    1.60   1
  11  -8 -11    5.00    1.10   1
 -11   8  11    4.50    1.30   1
  11  -8  -8   57.00    2.40   1
 -11   8   8   55.40    2.50   1
  11  -8  -5   -1.50    1.10   1
 -11   8   5    1.70    1.30   1
  11  -8  -2    4.40    1.30   1
 -11   8   2    6.50    1.30   1
  11  -8   1    4.10    1.10   1
 -11   8  -1    3.70    1.20   1
  11  -8   4   12.00    1.30   1
 -11   8  -4    9.80    1.20   1
  11  -8   7    0.70    1.00   1
 -11   8  -7   -0.10    1.00   1
  11  -8  10   61.40    3.10   1
 -11   8 -10   57.40    2.50   1
  11  -8  13    4.30    1.60   1
 -11   8 -13    3.20    1.40   1
  11  -8  16   18.70    2.00   1
 -11   8 -16   17.20    1.60   1
  11  -8  19    2.70    1.30   1
 -11   8 -19   -0.40    1.40   1
  11  -8  22    0.50    1.30   1
 -11   8 -22    1.60    1.10   1
  11  -8  25   -2.80    1.30   1
 -11   8 -25   -0.90    1.30   1
  11  -8  28    0.10    1.60   1
 -11   8 -28    0.70    1.50   1
  11  -8  31    0.50    1.70   1
 -11   8 -31    2.10    1.80   1
  11  -8  34   44.40    3.30   1
 -11   8 -34   45.00    2.90   1
  11  -7 -36   -0.80    1.70   1
 -11   7  36   -0.80    1.50   1
  11  -7 -33   56.50    3.20   1
 -11   7  33   44.10    3.20   1
  11  -7 -30   14.90    1.90   1
 -11   7  30   17.60    2.00   1
  11  -7 -27   20.30    2.20   1
 -11   7  27   15.00    2.00   1
  11  -7 -24   58.10    3.00   1
 -11   7  24   59.10    2.60   1
  11  -7 -21   89.00    3.30   1
 -11   7  21   86.00    3.20   1
  11  -7 -18   53.10    2.40   1
 -11   7  18   50.20    2.30   1
  11  -7 -15    9.90    1.30   1
 -11   7  15   10.00    1.20   1
  11  -7 -12   75.40    2.70   1
 -11   7  12   71.60    2.70   1
  11  -7  -9  113.70    3.40   1
 -11   7   9  108.60    4.20   1
  11  -7  -6    1.10    1.10   1
 -11   7   6    3.10    1.60   1
  11  -7  -3    0.20    1.20   1
 -11   7   3   -0.70    1.20   1
  11  -7   0   98.30    3.30   1
 -11   7   0   93.00    3.60   1
  11  -7   3  105.30    3.50   1
 -11   7  -3  100.70    3.90   1
  11  -7   6   96.80    3.80   1
 -11   7  -6  100.10    3.90   1
  11  -7   9    1.90    2.00   1
 -11   7  -9    3.90    1.60   1
  11  -7  12  112.40    5.00   1
 -11   7 -12  123.30    4.40   1
  11  -7  15   94.40    4.50   1
 -11   7 -15   88.60    3.30   1
  11  -7  18   11.70    1.40   1
 -11   7 -18   12.00    1.60   1
  11  -7  21   12.10    1.70   1
 -11   7 -21    9.30    1.40   1
  11  -7  24    2.40    1.60   1
 -11   7 -24    4.00    1.30   1
  11  -7  27   42.80    2.50   1
 -11   7 -27   45.00    2.70   1
  11  -7  30   20.90    2.00   1
 -11   7 -30   19.70    2.10   1
  11  -7  33   12.20    1.80   1
 -11   7 -33   12.60    1.80   1
  11  -7  36   60.00    3.10   1
 -11   7 -36   60.90    3.40   1
  11  -6 -37    1.20    1.80   1
 -11   6  37    3.20    1.60   1
  11  -6 -34    3.80    1.40   1
 -11   6  34   -0.50    1.50   1
  11  -6 -31   43.20    2.80   1
 -11   6  31   36.30    2.50   1
  11  -6 -28    1.60    1.50   1
 -11   6  28    2.30    1.40   1
  11  -6 -25    1.90    1.40   1
 -11   6  25    5.40    1.60   1
  11  -6 -22  158.50    5.20   1
 -11   6  22  156.40    5.00   1
  11  -6 -19   45.30    2.20   1
 -11   6  19   46.00    2.80   1
  11  -6 -16   18.80    1.60   1
 -11   6  16   16.60    1.70   1
  11  -6 -13   10.70    1.20   1
 -11   6  13    9.80    1.40   1
  11  -6 -10   -0.20    1.30   1
 -11   6  10    0.70    1.20   1
  11  -6  -7   19.00    1.70   1
 -11   6   7   15.30    1.50   1
  11  -6  -4   56.40    2.50   1
 -11   6   4   58.40    2.60   1
  11  -6  -1   25.40    1.80   1
 -11   6   1   26.90    1.90   1
  11  -6   2   25.30    2.20   1
 -11   6  -2   28.90    1.80   1
  11  -6   5   17.50    2.10   1
 -11   6  -5   18.10    1.70   1
  11  -6   8   17.80    2.20   1
 -11   6  -8   18.90    2.00   1
  11  -6  11   56.60    3.30   1
 -11   6 -11   56.80    2.70   1
  11  -6  14    3.00    1.60   1
 -11   6 -14    4.50    1.40   1
  11  -6  17   13.60    1.80   1
 -11   6 -17   15.20    1.80   1
  11  -6  20  220.40    7.30   1
 -11   6 -20  219.30    8.50   1
  11  -6  23   51.90    3.10   1
 -11   6 -23   44.80    2.80   1
  11  -6  26   -2.30    1.90   1
 -11   6 -26    0.20    1.70   1
  11  -6  29    6.50    1.70   1
 -11   6 -29   -0.40    1.70   1
  11  -6  32    1.80    1.80   1
 -11   6 -32   -0.70    1.50   1
  11  -6  35   32.40    2.80   1
 -11   6 -35   30.50    2.80   1
  11  -6  38    2.50    1.60   1
 -11   6 -38    2.90    2.00   1
  11  -5 -38    4.40    2.20   1
 -11   5  38    5.00    2.00   1
  11  -5 -35   30.70    2.40   1
 -11   5  35   34.10    2.40   1
  11  -5 -32    0.20    1.80   1
 -11   5  32   -0.20    1.60   1
  11  -5 -29    0.70    1.80   1
 -11   5  29    5.00    1.80   1
  11  -5 -26    0.40    1.60   1
 -11   5  26    1.30    1.50   1
  11  -5 -23   48.70    2.50   1
 -11   5  23   45.10    2.80   1
  11  -5 -20  206.90    5.60   1
 -11   5  20  201.40    6.80   1
  11  -5 -17   12.40    1.60   1
 -11   5  17   11.10    1.50   1
  11  -5 -14    4.00    1.30   1
 -11   5  14    3.50    1.30   1
  11  -5 -11   59.30    2.60   1
 -11   5  11   54.40    2.50   1
  11  -5  -8   20.90    1.70   1
 -11   5   8   19.70    1.60   1
  11  -5  -5   20.20    1.70   1
 -11   5   5   17.70    1.60   1
  11  -5  -2   25.20    2.10   1
 -11   5   2   25.50    1.90   1
  11  -5   1   27.30    2.10   1
 -11   5  -1   25.30    1.70   1
  11  -5   4   51.70    3.20   1
 -11   5  -4   58.30    2.50   1
  11  -5   7   17.20    1.90   1
 -11   5  -7   17.20    1.60   1
  11  -5  10   -0.10    1.80   1
 -11   5 -10    2.00    1.10   1
  11  -5  13   11.50    1.90   1
 -11   5 -13    9.20    1.50   1
  11  -5  16   13.80    1.90   1
 -11   5 -16   17.10    1.80   1
  11  -5  19   46.80    2.80   1
 -11   5 -19   41.80    2.70   1
  11  -5  22  165.30    5.90   1
 -11   5 -22  157.80    6.80   1
  11  -5  25    3.00    1.80   1
 -11   5 -25    3.80    1.80   1
  11  -5  28    1.30    1.40   1
 -11   5 -28    2.60    1.70   1
  11  -5  31   42.70    3.00   1
 -11   5 -31   37.10    2.90   1
  11  -5  34    0.50    1.80   1
 -11   5 -34    1.90    1.80   1
  11  -5  37    4.20    1.70   1
 -11   5 -37    2.70    1.80   1
  11  -4 -36   58.90    3.10   1
 -11   4  36   52.10    2.90   1
  11  -4 -33    7.90    1.70   1
 -11   4  33   10.30    1.80   1
  11  -4 -30   22.30    1.80   1
 -11   4  30   24.80    2.40   1
  11  -4 -27   43.60    2.40   1
 -11   4  27   46.90    2.70   1
  11  -4 -24    4.20    1.60   1
 -11   4  24    5.50    1.70   1
  11  -4 -21    9.90    1.60   1
 -11   4  21    7.60    1.60   1
  11  -4 -18   12.60    1.80   1
 -11   4  18   10.10    1.50   1
  11  -4 -15   86.70    3.70   1
 -11   4  15   85.70    3.20   1
  11  -4 -12  120.40    4.40   1
 -11   4  12  115.30    3.80   1
  11  -4  -9    2.90    1.30   1
 -11   4   9    2.50    1.40   1
  11  -4  -6   96.40    3.80   1
 -11   4   6   96.10    3.30   1
  11  -4  -3   96.70    3.90   1
 -11   4   3   98.50    3.40   1
  11  -4   0   94.50    3.80   1
 -11   4   0   92.20    3.20   1
  11  -4   3    0.80    1.70   1
 -11   4  -3   -0.10    1.20   1
  11  -4   6   -0.30    1.40   1
 -11   4  -6    1.60    1.20   1
  11  -4   9  112.50    4.80   1
 -11   4  -9  105.70    3.70   1
  11  -4  12   79.90    4.10   1
 -11   4 -12   77.50    3.00   1
  11  -4  15    9.40    1.70   1
 -11   4 -15   10.50    1.50   1
  11  -4  18   49.00    2.90   1
 -11   4 -18   55.20    2.70   1
  11  -4  21   90.50    4.10   1
 -11   4 -21   94.50    4.20   1
  11  -4  24   56.50    3.10   1
 -11   4 -24   52.50    3.40   1
  11  -4  27   17.60    2.00   1
 -11   4 -27   20.50    2.80   1
  11  -4  30   17.60    2.40   1
 -11   4 -30   14.30    1.80   1
  11  -4  33   51.90    3.90   1
 -11   4 -33   50.10    3.00   1
  11  -4  36    2.40    1.80   1
 -11   4 -36   -2.30    1.70   1
  11  -3 -34   45.80    2.80   1
 -11   3  34   45.90    3.10   1
  11  -3 -31   -1.00    1.50   1
 -11   3  31    1.30    1.60   1
  11  -3 -28   -0.50    1.40   1
 -11   3  28    1.90    1.40   1
  11  -3 -25   -0.90    1.40   1
 -11   3  25    1.00    1.70   1
  11  -3 -22    0.70    1.10   1
 -11   3  22    1.40    1.40   1
  11  -3 -19   -0.70    1.40   1
 -11   3  19    0.10    1.40   1
  11  -3 -16   17.00    1.50   1
 -11   3  16   15.50    1.70   1
  11  -3 -13    3.40    1.40   1
 -11   3  13    3.20    1.20   1
  11  -3 -10   60.60    3.10   1
 -11   3  10   60.30    2.80   1
  11  -3  -7    0.10    1.40   1
 -11   3   7    1.40    1.40   1
  11  -3  -4    8.10    1.50   1
 -11   3   4    7.60    1.50   1
  11  -3  -1    3.10    1.40   1
 -11   3   1    5.00    1.30   1
  11  -3   2    5.50    1.90   1
 -11   3  -2    4.70    1.20   1
  11  -3   5    0.20    1.90   1
 -11   3  -5   -1.50    1.20   1
  11  -3   8   54.00    3.30   1
 -11   3  -8   60.70    2.70   1
  11  -3  11    0.40    1.70   1
 -11   3 -11    2.50    1.20   1
  11  -3  14    6.60    2.10   1
 -11   3 -14    6.90    1.30   1
  11  -3  17    0.10    1.40   1
 -11   3 -17    1.80    1.10   1
  11  -3  20   -0.10    1.20   1
 -11   3 -20    1.10    1.30   1
  11  -3  23    3.10    1.50   1
 -11   3 -23    0.80    1.60   1
  11  -3  26   -1.30    1.40   1
 -11   3 -26    1.60    1.40   1
  11  -3  29    0.80    1.50   1
 -11   3 -29   -1.20    1.70   1
  11  -3  32   65.50    3.30   1
 -11   3 -32   64.70    3.80   1
  11  -3  35    1.90    2.20   1
 -11   3 -35    0.30    1.70   1
  11  -2 -32   20.30    2.80   1
 -11   2  32   15.40    3.10   1
  11  -2 -29   11.10    2.00   1
 -11   2  29   15.60    2.10   1
  11  -2 -26    1.50    1.70   1
 -11   2  26    0.80    1.40   1
  11  -2 -23    3.30    1.70   1
 -11   2  23    4.80    1.70   1
  11  -2 -20   13.50    1.60   1
 -11   2  20   14.00    1.90   1
  11  -2 -17   28.20    2.00   1
 -11   2  17   25.90    1.90   1
  11  -2 -14    0.40    0.90   1
 -11   2  14   -0.20    1.10   1
  11  -2 -11    9.30    1.30   1
 -11   2  11    7.10    1.60   1
  11  -2  -8   15.90    1.60   1
 -11   2   8   15.50    1.60   1
  11  -2  -5   26.90    1.70   1
 -11   2   5   26.10    1.90   1
  11  -2  -2   28.30    1.90   1
 -11   2   2   26.80    1.90   1
  11  -2   1   15.20    1.60   1
 -11   2  -1   17.70    2.00   1
  11  -2   4    1.30    1.50   1
 -11   2  -4    1.60    1.30   1
  11  -2   7    7.00    1.70   1
 -11   2  -7    8.90    1.40   1
  11  -2  10   19.50    2.10   1
 -11   2 -10   18.10    1.80   1
  11  -2  13   39.50    2.40   1
 -11   2 -13   39.50    2.50   1
  11  -2  16    4.70    1.40   1
 -11   2 -16    5.10    1.60   1
  11  -2  19    1.60    1.70   1
 -11   2 -19    3.20    1.40   1
  11  -2  22   11.20    2.10   1
 -11   2 -22   11.50    1.60   1
  11  -2  25   43.30    3.00   1
 -11   2 -25   42.30    3.00   1
  11  -2  28    4.90    1.60   1
 -11   2 -28    6.50    1.70   1
  11  -2  31    5.80    2.40   1
 -11   2 -31    3.30    2.00   1
  11  -1 -24   55.10    3.20   1
 -11   1  24   56.50    3.70   1
  11  -1 -21   27.80    2.30   1
 -11   1  21   27.20    2.60   1
  11  -1 -18   -1.00    1.50   1
 -11   1  18   -0.30    1.50   1
  11  -1 -15   19.50    1.90   1
 -11   1  15   17.30    2.00   1
  11  -1 -12    8.00    1.50   1
 -11   1  12    7.80    1.80   1
  11  -1  -9   15.90    1.50   1
 -11   1   9   16.70    1.80   1
  11  -1  -6    7.30    1.30   1
 -11   1   6    6.90    1.50   1
  11  -1  -3   24.60    1.70   1
 -11   1   3   20.90    1.90   1
  11  -1   0   99.50    3.40   1
 -11   1   0   96.50    3.60   1
  11  -1   3    5.90    1.30   1
 -11   1  -3    4.00    1.30   1
  11  -1   6    7.50    1.70   1
 -11   1  -6    7.20    1.50   1
  11  -1   9   40.20    2.60   1
 -11   1  -9   39.80    2.50   1
  11  -1  12   45.50    2.70   1
 -11   1 -12   39.90    2.90   1
  11  -1  15   -0.40    1.40   1
 -11   1 -15   -0.60    1.50   1
  11  -1  18    9.40    1.90   1
 -11   1 -18    9.90    1.70   1
  11  -1  21   33.70    2.50   1
 -11   1 -21   34.40    2.90   1
  11  -1  24   69.20    4.50   1
 -11   1 -24   82.40    4.30   1
  11   0 -13    1.60    1.40   1
 -11   0  13   -3.30    1.90   1
  11   0 -10   -0.30    1.40   1
 -11   0  10   -1.30    1.30   1
  11   0  -7   -0.80    1.20   1
 -11   0   7    0.00    1.20   1
  11   0  -4   21.20    1.90   1
 -11   0   4   18.60    1.90   1
  11   0  -1   -2.60    1.60   1
 -11   0   1   -2.20    1.50   1
  11   0   2   11.00    1.80   1
 -11   0  -2   12.90    1.90   1
  11   0   5    0.90    1.60   1
 -11   0  -5    0.10    1.30   1
  11   0   8   74.70    3.20   1
 -11   0  -8   69.90    3.10   1
  11   0  11   -0.10    1.50   1
 -11   0 -11   -2.10    1.60   1
  12 -10  -5   16.40    2.00   1
 -12  10   5   16.30    2.10   1
  12 -10  -2    6.30    1.70   1
 -12  10   2   11.30    2.00   1
  12 -10   1   -0.90    1.40   1
 -12  10  -1    1.80    1.50   1
  12 -10   4   -1.20    1.60   1
 -12  10  -4   -0.60    1.70   1
  12  -9 -18   23.20    2.70   1
 -12   9  18   23.80    2.80   1
  12  -9 -15    0.50    1.50   1
 -12   9  15   -1.30    1.40   1
  12  -9 -12    4.30    1.50   1
 -12   9  12    8.50    1.90   1
  12  -9  -9  108.90    4.40   1
 -12   9   9  112.10    4.50   1
  12  -9  -6    4.80    1.50   1
 -12   9   6    3.80    1.70   1
  12  -9  -3    2.00    1.40   1
[truncated: 228,325 more chars]
