# Supplementary material for: M + M 3+ 2As(HAsO4)6 (M + M 3+ = TlGa, CsGa, CsAl): three new metal arsenates containing AsO6 octa­hedra
Source: Acta Crystallogr E Crystallogr Commun. 2018 Jul 27;74(Pt 8):1163–7. doi: 10.1107/S2056989018010721 (PMC6073012; doi:10.1107/S2056989018010721)
Supplement: Supplementary file 2 [file e-74-01163-CsAl2AsHAsO46sup2.hkl]

data_CsAl2AsHAsO46                                                              
_shelx_title ' csalasas in R-3c'                                                
_shelx_refln_list_code          4                                               
_shelx_F_calc_maximum      917.84                                               
_exptl_crystal_F_000      3060.00                                               
_reflns_d_resolution_high  0.6607                                               
                                                                                
loop_                                                                           
 _space_group_symop_operation_xyz                                               
 'x, y, z'                                                                      
 '-y, x-y, z'                                                                   
 '-x+y, -x, z'                                                                  
 'y, x, -z+1/2'                                                                 
 'x-y, -y, -z+1/2'                                                              
 '-x, -x+y, -z+1/2'                                                             
 'x+2/3, y+1/3, z+1/3'                                                          
 '-y+2/3, x-y+1/3, z+1/3'                                                       
 '-x+y+2/3, -x+1/3, z+1/3'                                                      
 'y+2/3, x+1/3, -z+5/6'                                                         
 'x-y+2/3, -y+1/3, -z+5/6'                                                      
 '-x+2/3, -x+y+1/3, -z+5/6'                                                     
 'x+1/3, y+2/3, z+2/3'                                                          
 '-y+1/3, x-y+2/3, z+2/3'                                                       
 '-x+y+1/3, -x+2/3, z+2/3'                                                      
 'y+1/3, x+2/3, -z+7/6'                                                         
 'x-y+1/3, -y+2/3, -z+7/6'                                                      
 '-x+1/3, -x+y+2/3, -z+7/6'                                                     
 '-x, -y, -z'                                                                   
 'y, -x+y, -z'                                                                  
 'x-y, x, -z'                                                                   
 '-y, -x, z-1/2'                                                                
 '-x+y, y, z-1/2'                                                               
 'x, x-y, z-1/2'                                                                
 '-x+2/3, -y+1/3, -z+1/3'                                                       
 'y+2/3, -x+y+1/3, -z+1/3'                                                      
 'x-y+2/3, x+1/3, -z+1/3'                                                       
 '-y+2/3, -x+1/3, z-1/6'                                                        
 '-x+y+2/3, y+1/3, z-1/6'                                                       
 'x+2/3, x-y+1/3, z-1/6'                                                        
 '-x+1/3, -y+2/3, -z+2/3'                                                       
 'y+1/3, -x+y+2/3, -z+2/3'                                                      
 'x-y+1/3, x+2/3, -z+2/3'                                                       
 '-y+1/3, -x+2/3, z+1/6'                                                        
 '-x+y+1/3, y+2/3, z+1/6'                                                       
 'x+1/3, x-y+2/3, z+1/6'                                                        
                                                                                
_cell_length_a     8.4390                                                       
_cell_length_b     8.4390                                                       
_cell_length_c    50.1690                                                       
_cell_angle_alpha  90.000                                                       
_cell_angle_beta   90.000                                                       
_cell_angle_gamma 120.000                                                       
                                                                                
_shelx_F_squared_multiplier     1.000                                           
                                                                                
loop_                                                                           
 _refln_index_h                                                                 
 _refln_index_k                                                                 
 _refln_index_l                                                                 
 _refln_F_squared_calc                                                          
 _refln_F_squared_meas                                                          
 _refln_F_squared_sigma                                                         
 _refln_observed_status                                                         
  -1   2   0      25141.99      26651.55       187.80 o                         
   0   3   0     161604.41     156627.53       967.69 o                         
  -2   4   0     302126.28     291823.56      1729.03 o                         
  -1   5   0     195612.61     197388.97       930.31 o                         
  -3   6   0      26608.48      27201.32       334.96 o                         
   0   6   0       3892.38       4419.92       149.96 o                         
  -2   7   0     398368.56     399524.38      2251.48 o                         
  -4   8   0       1834.11       1954.03       121.52 o                         
  -1   8   0      31242.58      30423.43       340.89 o                         
  -3   9   0      70791.84      73015.56       657.96 o                         
   0   9   0      21337.02      21812.89       515.47 o                         
  -5  10   0       2692.94       2786.16       203.41 o                         
  -2  10   0      15029.81      14468.47       306.46 o                         
  -4  11   0      26654.76      26129.46       556.49 o                         
  -1  11   0      31825.31      31175.03       708.71 o                         
  -6  12   0      69512.20      70031.17      1465.78 o                         
  -3  12   0      63351.12      63303.52      1140.68 o                         
  -2   3   1      40724.61      37472.49       178.77 o                         
  -1   4   1     287065.81     285383.97      1230.30 o                         
  -3   5   1      33920.52      34166.20       183.44 o                         
  -5   6   1     146881.05     147232.70       855.50 o                         
  -2   6   1      78015.16      78191.77       451.03 o                         
  -4   7   1      24572.88      23928.63       215.35 o                         
  -1   7   1      33319.45      32941.64       273.42 o                         
  -6   8   1       5931.11       5742.48       129.51 o                         
  -3   8   1       6676.16       6467.60       176.51 o                         
  -8   9   1        345.06        311.63       104.65 o                         
  -5   9   1        627.51        676.66        85.04 o                         
  -2   9   1      47555.67      47758.95       513.63 o                         
  -7  10   1      24906.23      24873.28       383.21 o                         
  -4  10   1        610.90        707.19       117.58 o                         
  -1  10   1      31120.11      31758.62       508.12 o                         
  -9  11   1       8950.40       8539.49       356.24 o                         
  -6  11   1      15098.79      14496.38       336.43 o                         
  -3  11   1       3894.97       3488.84       231.30 o                         
  -8  12   1       1016.67       1015.98       299.65 o                         
  -5  12   1      33638.55      33565.54       633.65 o                         
   0   1   2     264024.44     262613.19      1933.10 o                         
  -2   2   2     432065.72     430353.22      2365.51 o                         
  -1   3   2      17650.22      18743.80       153.44 o                         
  -3   4   2      15612.31      13781.12       124.78 o                         
   0   4   2        602.45        804.02        80.74 o                         
  -5   5   2      64865.48      65264.79       706.16 o                         
  -2   5   2       1558.22       1677.68        36.67 o                         
  -4   6   2      11129.86      11411.51       133.26 o                         
  -1   6   2       5839.31       5822.56        77.34 o                         
  -6   7   2       3033.59       2927.46        74.31 o                         
  -3   7   2      15317.94      15315.24       149.93 o                         
   0   7   2      65051.44      65904.49       801.43 o                         
  -8   8   2        812.06        968.82       163.11 o                         
  -5   8   2      32337.11      32103.59       313.66 o                         
  -2   8   2     100657.84     102720.53       820.54 o                         
  -7   9   2       1343.31        978.97       105.32 o                         
  -4   9   2      37408.25      37584.01       382.72 o                         
  -1   9   2       3353.65       3027.52       226.42 o                         
  -9  10   2       1536.78       1350.09       152.59 o                         
  -6  10   2        578.93        477.89       114.15 o                         
  -3  10   2         11.35       -107.27       107.27 o                         
   0  10   2      34288.77      34965.94       996.16 o                         
 -11  11   2       3618.65       2763.27       753.30 o                         
  -8  11   2        651.13        367.97       174.61 o                         
  -5  11   2       6788.70       6998.04       303.04 o                         
  -2  11   2       8441.18       8565.19       416.28 o                         
  -7  12   2       5138.90       4736.10       289.70 o                         
  -4  12   2       1400.00        861.62       326.29 o                         
  -1   2   3     237761.48     232951.39      1005.71 o                         
  -2   4   3       7838.99       7988.82        63.30 o                         
  -4   5   3      18959.00      19514.68       127.02 o                         
  -1   5   3     162263.62     161228.11       778.31 o                         
  -3   6   3      72239.73      71206.36       422.06 o                         
  -5   7   3      21794.82      22140.46       207.33 o                         
  -2   7   3      62413.16      61558.54       426.26 o                         
  -7   8   3        189.24        122.56        85.45 o                         
  -4   8   3      12715.00      12199.91       173.09 o                         
  -1   8   3       7501.70       7548.12       163.19 o                         
  -6   9   3      32027.85      31579.41       334.58 o                         
  -3   9   3       6273.65       6133.92       256.42 o                         
  -8  10   3       1090.74       1086.82       132.96 o                         
  -5  10   3      22640.14      22806.50       321.65 o                         
  -2  10   3        387.50        230.46       119.03 o                         
 -10  11   3       3146.20       2730.55       286.49 o                         
  -7  11   3        257.16        263.96       163.48 o                         
  -4  11   3      56151.63      57498.38       682.00 o                         
  -1  11   3      13408.86      12615.84       419.87 o                         
  -9  12   3        633.41        756.68       246.96 o                         
  -6  12   3       1096.79        878.34       189.78 o                         
  -3  12   3      51642.83      53253.45       963.30 o                         
  -1   1   4      98051.70      93898.15       641.28 o                         
   0   2   4     674159.19     657890.56      3864.96 o                         
  -2   3   4       1976.01       2167.78        56.61 o                         
  -4   4   4     301040.97     302829.16      1848.68 o                         
  -1   4   4      43695.24      42352.09       218.97 o                         
  -3   5   4     299641.38     299194.16      1346.20 o                         
   0   5   4     146221.00     145608.91      1079.55 o                         
  -5   6   4      11054.27      11553.86       115.40 o                         
  -2   6   4       9688.95       9989.48       106.41 o                         
  -7   7   4      61682.07      59465.08       700.91 o                         
  -4   7   4      83354.34      82991.20       528.52 o                         
  -1   7   4     101609.41      99811.90       775.94 o                         
  -6   8   4      95510.24      95170.89       849.00 o                         
  -3   8   4      36672.11      36026.40       312.73 o                         
   0   8   4     119524.14     122205.93      1397.35 o                         
  -8   9   4      10731.73      10618.96       224.27 o                         
  -5   9   4       3363.14       3204.53       120.70 o                         
  -2   9   4      67329.78      69020.20       662.67 o                         
 -10  10   4      16861.27      17046.11       603.82 o                         
  -7  10   4       3033.65       2907.58       140.28 o                         
  -4  10   4         95.05         57.32       119.76 o                         
  -1  10   4      75503.54      77332.50       981.28 o                         
  -9  11   4       1041.53        741.21       194.42 o                         
  -6  11   4      51715.13      53184.40       606.76 o                         
  -3  11   4        358.30        410.38       199.76 o                         
   0  11   4       4085.50       4559.79       513.65 o                         
  -8  12   4      29535.35      29853.46       634.42 o                         
  -5  12   4      13515.84      13382.34       373.87 o                         
  -1   3   5     134307.23     133339.14       593.98 o                         
  -3   4   5       4363.54       5593.12        57.31 o                         
  -2   5   5      84567.02      83821.75       430.52 o                         
  -4   6   5       3690.53       3560.78        62.66 o                         
  -1   6   5      50827.19      50896.11       320.77 o                         
  -6   7   5      13839.31      13796.75       167.78 o                         
  -3   7   5     141212.64     140985.08       828.47 o                         
  -5   8   5       5699.57       5307.91       120.72 o                         
  -2   8   5        489.02        459.46        74.30 o                         
  -7   9   5      19982.24      20186.48       283.33 o                         
  -4   9   5      85217.77      86725.43       733.66 o                         
  -1   9   5       9005.56       8810.44       206.71 o                         
  -9  10   5      31025.62      30757.46       513.76 o                         
  -6  10   5       4344.72       4205.32       143.25 o                         
  -3  10   5      65971.73      68023.89       722.37 o                         
  -8  11   5        113.38        -24.63       164.13 o                         
  -5  11   5      11659.31      11071.69       276.86 o                         
  -2  11   5      11896.73      11930.33       357.03 o                         
  -7  12   5       1721.49       1553.41       230.80 o                         
  -4  12   5       4570.11       4459.96       289.14 o                         
   0   0   6     222599.08     227184.89      2749.24 o                         
  -1   2   6      44209.22      45813.54       217.45 o                         
  -3   3   6      73638.66      69512.63       426.90 o                         
   0   3   6        308.44        544.29        34.60 o                         
  -2   4   6      26360.37      27331.74       154.42 o                         
  -4   5   6       2080.49       1906.69        63.27 o                         
  -1   5   6     115972.21     116419.64       607.61 o                         
  -6   6   6     216316.77     217321.23      1886.98 o                         
  -3   6   6       8809.48       8748.74       163.22 o                         
   0   6   6      79781.97      80460.94       914.64 o                         
  -5   7   6      17072.10      16924.21       161.59 o                         
  -2   7   6      10139.67      10826.50       126.14 o                         
  -7   8   6      25844.74      25261.33       300.37 o                         
  -4   8   6        702.94        713.19        74.31 o                         
  -1   8   6      59048.83      60114.32       510.84 o                         
  -9   9   6       2626.93       2087.62       311.43 o                         
  -6   9   6      17001.82      16833.10       240.17 o                         
  -3   9   6         99.14        150.50        89.49 o                         
   0   9   6      10052.98       9886.38       374.21 o                         
  -8  10   6      66698.45      68555.38       733.14 o                         
  -5  10   6        600.68        555.06       114.47 o                         
  -2  10   6      37020.97      38178.43       650.05 o                         
 -10  11   6        117.27       -209.41       209.41 o                         
  -7  11   6       7873.42       7363.87       244.57 o                         
  -4  11   6      28508.45      28492.41       450.57 o                         
  -1  11   6        913.55        941.66       253.35 o                         
  -9  12   6       7473.68       7300.99       379.63 o                         
  -6  12   6        175.97         75.63       191.03 o                         
  -3  12   6      23140.19      22459.93       605.30 o                         
  -2   3   7      43097.90      42171.21       202.45 o                         
  -1   4   7      27342.18      28147.29       146.46 o                         
  -3   5   7      72785.29      72633.81       653.91 o                         
  -5   6   7      13997.58      14219.27       129.57 o                         
  -2   6   7       1180.65       1305.60        57.25 o                         
  -4   7   7     141856.91     142465.66       821.60 o                         
  -1   7   7      25499.68      25315.73       238.15 o                         
  -6   8   7       1353.31       1301.50        86.35 o                         
  -3   8   7       5900.49       5950.33       112.12 o                         
  -8   9   7       4092.17       3920.74       158.36 o                         
  -5   9   7      86332.96      87982.52       775.17 o                         
  -2   9   7      42671.78      43347.23       446.66 o                         
  -7  10   7      29689.52      29672.26       398.18 o                         
  -4  10   7       2652.16       2316.44       132.50 o                         
  -1  10   7      49445.21      50892.58       748.08 o                         
  -9  11   7       4458.83       4164.37       254.15 o                         
  -6  11   7      13014.63      12689.62       282.91 o                         
  -3  11   7        335.71        289.56       171.41 o                         
  -8  12   7       4878.82       4546.04       266.36 o                         
  -5  12   7       5400.73       5141.50       313.01 o                         
   0   1   8     185735.11     181379.98      1109.11 o                         
  -2   2   8      29764.21      29099.89       196.44 o                         
  -1   3   8     484064.31     483660.00      2027.73 o                         
  -3   4   8      40953.80      39600.37       213.74 o                         
   0   4   8         36.48        305.02        38.39 o                         
  -5   5   8      42915.09      41240.88       351.24 o                         
  -2   5   8       5089.50       5475.50        57.69 o                         
  -4   6   8     312807.00     315261.47      1733.05 o                         
  -1   6   8     248568.47     247187.36      1470.09 o                         
  -6   7   8       2723.04       2839.66        77.63 o                         
  -3   7   8      31145.54      30882.24       234.33 o                         
   0   7   8      23022.34      24061.46       354.75 o                         
  -8   8   8     345292.94     357609.78      3832.98 o                         
  -5   8   8      11414.69      11197.45       193.20 o                         
  -2   8   8      10162.43      10194.03       152.65 o                         
  -7   9   8        156.64        146.50       112.09 o                         
  -4   9   8      67740.47      67350.98       630.94 o                         
  -1   9   8      33452.11      33719.14       412.72 o                         
  -9  10   8       5286.51       4927.55       273.63 o                         
  -6  10   8      54950.18      56761.04       598.77 o                         
  -3  10   8      83794.81      87038.24       854.29 o                         
   0  10   8         27.57       -262.46       392.13 o                         
 -11  11   8      45237.79      43322.44      1551.67 o                         
  -8  11   8      39233.14      39520.74       625.76 o                         
  -5  11   8       6800.00       6350.56       219.89 o                         
  -2  11   8      13340.65      13195.57       417.05 o                         
  -7  12   8       1612.67       1678.51       251.48 o                         
  -4  12   8         15.84        -81.73       206.81 o                         
  -1   2   9     122309.13     120269.06       662.99 o                         
  -2   4   9      37918.02      40858.13       213.88 o                         
  -4   5   9     245868.41     246482.94      1181.36 o                         
  -1   5   9       5074.34       5450.30        71.64 o                         
  -3   6   9      46237.77      46028.99       310.40 o                         
  -5   7   9      89668.92      88953.07       562.58 o                         
  -2   7   9       8558.40       9156.99       117.04 o                         
  -7   8   9       7240.45       7071.17       154.68 o                         
  -4   8   9      11870.65      11459.52       193.20 o                         
  -1   8   9       4835.17       5086.51       126.10 o                         
  -6   9   9      13661.16      13889.32       214.77 o                         
  -3   9   9      36554.03      37087.39       398.24 o                         
  -8  10   9       4184.06       3954.68       196.58 o                         
  -5  10   9      27053.38      27071.93       349.92 o                         
  -2  10   9       3671.04       3176.00       254.21 o                         
 -10  11   9      20817.95      20295.55       554.99 o                         
  -7  11   9      59433.02      61992.16       748.02 o                         
  -4  11   9       2001.03       1905.40       187.12 o                         
  -1  11   9      10634.72       9721.16       385.27 o                         
  -9  12   9      58645.21      59672.64      1101.44 o                         
  -6  12   9         43.65       -186.86       186.86 o                         
  -3  12   9       8867.30       7265.48       349.45 o                         
  -1   1  10      38751.42      36948.41       221.09 o                         
   0   2  10     416784.62     424074.06      2577.41 o                         
  -2   3  10      29367.25      34185.71       170.35 o                         
  -4   4  10      35835.84      38175.66       277.95 o                         
  -1   4  10       7793.84       6900.35        65.72 o                         
  -3   5  10        777.88        960.93        49.94 o                         
   0   5  10     104424.87     103272.22       841.30 o                         
  -5   6  10      16661.80      16472.85       138.52 o                         
  -2   6  10         38.00         98.86        39.15 o                         
  -7   7  10      56410.53      57584.23       697.89 o                         
  -4   7  10      64239.27      63850.24       397.13 o                         
  -1   7  10       5774.10       5364.55       113.17 o                         
  -6   8  10      71324.54      71290.85       622.48 o                         
  -3   8  10      31733.53      31295.23       284.96 o                         
   0   8  10      45633.28      45724.85       694.24 o                         
  -8   9  10       3251.82       2843.98       165.03 o                         
  -5   9  10      48272.24      49553.79       495.48 o                         
  -2   9  10       5810.72       5683.60       143.85 o                         
 -10  10  10      21033.03      20571.15       731.79 o                         
  -7  10  10      18905.60      18501.92       311.47 o                         
  -4  10  10       2489.67       2328.69       156.49 o                         
  -1  10  10        666.66        491.86       216.41 o                         
  -9  11  10       2161.92       1893.99       319.64 o                         
  -6  11  10       3030.12       2905.86       181.85 o                         
  -3  11  10      16561.58      16080.21       389.04 o                         
  -8  12  10       5508.58       5062.24       272.71 o                         
  -5  12  10        427.82        464.96       188.17 o                         
  -3   4  11     452229.31     468837.19      2148.02 o                         
  -2   5  11      53964.33      53324.16       315.41 o                         
  -4   6  11      11442.97      11378.69       111.36 o                         
  -1   6  11       8702.54       9079.35        95.51 o                         
  -6   7  11      45643.99      44323.82       362.00 o                         
  -3   7  11       8531.65       8644.27       114.51 o                         
  -5   8  11        342.35        584.61        88.93 o                         
  -2   8  11      26028.59      25463.27       253.61 o                         
  -7   9  11      18252.35      18450.29       276.52 o                         
  -4   9  11       1640.00       1732.75       104.66 o                         
  -1   9  11        490.11        364.48       128.64 o                         
  -9  10  11      63294.83      64758.20       824.03 o                         
  -6  10  11        959.66        820.95       129.26 o                         
  -3  10  11        151.57         78.38       116.66 o                         
  -8  11  11       2076.98       2145.66       289.77 o                         
  -5  11  11      39971.26      40151.12       656.75 o                         
  -2  11  11       4135.43       3829.93       255.36 o                         
  -7  12  11      41164.36      42088.14       692.77 o                         
  -4  12  11       4641.29       4417.05       304.21 o                         
   0   0  12     441761.81     429122.72      3968.86 o                         
  -1   2  12     842438.38     857747.75      3550.24 o                         
  -3   3  12      14912.88      12197.01       105.21 o                         
   0   3  12     303707.66     320772.38      2031.49 o                         
  -2   4  12      43810.68      45610.68       234.04 o                         
  -4   5  12      65685.97      65922.62       359.80 o                         
  -1   5  12     228749.56     228851.02      1202.57 o                         
  -6   6  12     570432.31     574695.12      4300.67 o                         
  -3   6  12     365974.53     362286.81      2726.91 o                         
   0   6  12      98054.52      98553.84       892.91 o                         
  -5   7  12       5199.46       5011.39        97.95 o                         
  -2   7  12       5417.29       4968.24        87.97 o                         
  -7   8  12      12570.44      12531.60       196.73 o                         
  -4   8  12     173451.92     173580.83      1138.90 o                         
  -1   8  12     110761.97     113787.09       931.47 o                         
  -9   9  12       5694.21       4857.04       322.99 o                         
  -6   9  12      40196.54      40393.05       420.53 o                         
  -3   9  12       3339.53       3286.84       139.85 o                         
   0   9  12      48397.14      49675.17       970.08 o                         
  -8  10  12      74644.48      77300.54       889.53 o                         
  -5  10  12      57861.43      59150.52       602.29 o                         
  -2  10  12      51477.89      51517.50       668.89 o                         
 -10  11  12       8621.23       7406.92       329.44 o                         
  -7  11  12      21809.73      21882.66       374.34 o                         
  -4  11  12      36540.65      37653.91       613.33 o                         
  -1  11  12        462.38        403.86       216.20 o                         
  -9  12  12        237.60       -231.25       231.25 o                         
  -6  12  12       1315.67       1531.37       195.56 o                         
  -3  12  12       8919.45       7955.23       384.41 o                         
  -2   3  13     276698.94     286321.44      1180.24 o                         
  -1   4  13     260987.77     261920.17      1206.41 o                         
  -3   5  13      62615.46      62621.97       360.94 o                         
  -5   6  13     101482.59     101195.12       600.18 o                         
  -2   6  13       7568.49       7587.88        91.21 o                         
  -4   7  13       2218.63       2167.65        65.69 o                         
  -1   7  13         82.16        173.68        53.99 o                         
  -6   8  13       1457.46       1558.86        95.47 o                         
  -3   8  13        553.09        630.39        82.09 o                         
  -8   9  13       7741.85       7574.19       198.28 o                         
  -5   9  13       4116.19       3809.84       128.66 o                         
  -2   9  13      29668.07      29320.48       370.16 o                         
  -7  10  13      26937.47      28007.83       396.30 o                         
  -4  10  13      15020.83      14973.02       293.14 o                         
  -1  10  13      17396.77      17138.59       409.54 o                         
  -9  11  13      23037.87      21702.42       479.03 o                         
  -6  11  13       4138.61       4361.72       243.08 o                         
  -3  11  13       1530.31       1412.36       240.16 o                         
  -8  12  13        280.47        512.32       273.01 o                         
  -5  12  13      10747.61      10520.95       336.52 o                         
   0   1  14     130871.89     131127.33      1078.20 o                         
  -2   2  14     156650.44     148141.78       885.04 o                         
  -1   3  14       4727.09       4728.60        48.38 o                         
  -3   4  14     139497.00     141718.02       657.39 o                         
   0   4  14        887.00       1350.36        65.25 o                         
  -5   5  14      58001.57      59080.86       497.22 o                         
  -2   5  14       8386.79       8051.03       139.90 o                         
  -4   6  14       6481.89       7048.42       130.11 o                         
  -1   6  14      18848.91      19068.93       183.29 o                         
  -6   7  14         45.55        125.34        59.49 o                         
  -3   7  14      14078.56      14477.49       142.52 o                         
   0   7  14      51168.76      51948.52       612.77 o                         
  -8   8  14      14105.16      14238.68       450.03 o                         
  -5   8  14      20519.29      20218.62       236.90 o                         
  -2   8  14      81651.01      83181.22       635.78 o                         
  -7   9  14       7768.76       7782.06       329.70 o                         
  -4   9  14      23974.51      23449.69       270.98 o                         
  -1   9  14      10670.78      10381.91       241.10 o                         
  -9  10  14        504.35        320.43       171.41 o                         
  -6  10  14        641.04        538.93       124.29 o                         
  -3  10  14       1188.82       1327.62       190.14 o                         
   0  10  14      12533.13      12919.98       595.40 o                         
  -8  11  14       2644.22       2435.97       266.37 o                         
  -5  11  14       1038.49       1047.39       172.43 o                         
  -2  11  14       1160.30       1132.76       242.18 o                         
  -7  12  14         22.80       -162.19       205.20 o                         
  -4  12  14       4161.35       4147.95       307.56 o                         
  -1   2  15     166377.83     161458.55       684.63 o                         
  -2   4  15       4744.57       4957.82        48.38 o                         
  -4   5  15      29674.06      29291.06       189.31 o                         
  -1   5  15     144492.62     141632.14       848.39 o                         
  -3   6  15      96677.38      95282.98       588.07 o                         
  -5   7  15       1677.50       1807.64        67.74 o                         
  -2   7  15      13219.70      13235.01       143.09 o                         
  -7   8  15       2122.52       2039.76       115.34 o                         
  -4   8  15      11233.23      11111.99       174.69 o                         
  -1   8  15       2595.61       2559.33       100.53 o                         
  -6   9  15      17331.38      17465.36       261.39 o                         
  -3   9  15        510.72        381.75       108.84 o                         
  -8  10  15       3048.26       2729.62       167.70 o                         
  -5  10  15      18506.50      18278.79       356.47 o                         
  -2  10  15        227.65        -89.82       138.74 o                         
 -10  11  15        202.62        197.01       242.00 o                         
  -7  11  15       6610.30       6075.31       219.45 o                         
  -4  11  15      47975.41      48957.91       692.67 o                         
  -1  11  15      10716.50       9778.26       399.66 o                         
  -9  12  15        667.88        927.20       279.07 o                         
  -6  12  15        207.49         93.04       200.96 o                         
  -3  12  15      39818.91      39697.09       864.06 o                         
  -1   1  16     318850.75     318683.75      1759.15 o                         
   0   2  16     120878.38     124210.07      1376.06 o                         
  -2   3  16     244973.09     241531.61      1052.35 o                         
  -4   4  16       2233.38       2433.91        65.25 o                         
  -1   4  16     128893.93     127840.38      1296.64 o                         
  -3   5  16       6172.64       6984.61        79.51 o                         
   0   5  16       1441.86       1659.14       126.88 o                         
  -5   6  16     168770.36     169574.69      1007.34 o                         
  -2   6  16     241346.94     236016.06      1338.72 o                         
  -7   7  16         33.97        207.60       161.47 o                         
  -4   7  16        330.36        430.11        55.90 o                         
  -1   7  16         13.01        176.06        55.90 o                         
  -6   8  16       3653.76       3524.75       117.60 o                         
  -3   8  16      32753.67      32332.64       305.88 o                         
   0   8  16     213610.83     220740.03      2333.56 o                         
  -8   9  16       9868.95       9445.03       301.93 o                         
  -5   9  16       6579.10       6528.85       286.40 o                         
  -2   9  16       1283.05       1324.76       133.18 o                         
 -10  10  16       1123.72       1096.75       542.08 o                         
  -7  10  16      33381.30      33037.89       458.27 o                         
  -4  10  16      29574.30      29731.44       440.76 o                         
  -1  10  16       8180.99       7747.08       277.46 o                         
  -9  11  16      15858.16      15187.47       405.93 o                         
  -6  11  16        621.53        592.26       146.61 o                         
  -3  11  16      23847.51      23766.23       494.94 o                         
  -8  12  16       1577.55       1497.33       316.31 o                         
  -5  12  16       1079.57        894.82       238.65 o                         
  -1   3  17     113810.28     112421.09       816.25 o                         
  -3   4  17      39880.02      39948.38       231.40 o                         
  -2   5  17      64060.06      63426.79       415.12 o                         
  -4   6  17      17901.17      17483.58       160.38 o                         
  -1   6  17      48458.07      48691.11       335.30 o                         
  -6   7  17       2871.71       2954.01        91.62 o                         
  -3   7  17     120798.18     120534.53       784.39 o                         
  -5   8  17       3559.26       3428.47       107.29 o                         
  -2   8  17        132.03        225.28        70.00 o                         
  -7   9  17       4443.11       3959.84       150.70 o                         
  -4   9  17     114916.48     117058.98       968.07 o                         
  -1   9  17      10345.76      10777.21       260.49 o                         
  -9  10  17      13066.41      12933.35       356.49 o                         
  -6  10  17       2522.13       2384.39       158.90 o                         
  -3  10  17      65313.36      66770.12       723.74 o                         
  -8  11  17        447.01        403.75       183.12 o                         
  -5  11  17       4429.63       4427.22       225.11 o                         
  -2  11  17      14099.36      13532.79       406.93 o                         
  -7  12  17        232.17         40.81       190.28 o                         
  -4  12  17       5789.69       5234.48       327.94 o                         
   0   0  18      11192.66      10982.37       196.30 o                         
  -1   2  18      46743.03      47037.77       218.78 o                         
  -3   3  18       1763.12       1500.93        48.94 o                         
   0   3  18     126594.18     128922.03       868.10 o                         
  -2   4  18       4162.95       4392.72        76.60 o                         
  -4   5  18      72373.88      72581.80       446.79 o                         
  -1   5  18       8812.39       8644.62        93.65 o                         
  -6   6  18      64248.49      64292.33       611.95 o                         
  -3   6  18      22637.53      23406.95       306.65 o                         
   0   6  18     214719.12     219418.52      1817.90 o                         
  -5   7  18        211.48        295.33        57.67 o                         
  -2   7  18       3290.90       3432.73        71.60 o                         
  -7   8  18      45456.34      45122.83       479.01 o                         
  -4   8  18      17706.23      17048.34       228.67 o                         
  -1   8  18       8666.34       8688.42       164.89 o                         
  -9   9  18       2415.25       2110.47       254.93 o                         
  -6   9  18       1442.03       1483.68       124.29 o                         
  -3   9  18        979.57        997.63       138.17 o                         
   0   9  18        398.26         28.19       216.15 o                         
  -8  10  18      23145.38      23257.25       413.11 o                         
  -5  10  18       2650.95       2139.79       203.11 o                         
  -2  10  18      59009.91      60136.64       793.13 o                         
 -10  11  18        574.94        729.90       270.12 o                         
  -7  11  18      16383.46      15912.15       358.06 o                         
  -4  11  18      15048.67      15501.41       354.60 o                         
  -1  11  18       1988.14       2257.81       272.68 o                         
  -6  12  18        298.23        374.39       342.93 o                         
  -2   3  19       5478.42       5279.77        54.02 o                         
  -1   4  19      62369.00      60415.64       391.03 o                         
  -3   5  19      65285.82      64503.41       457.80 o                         
  -5   6  19       5233.09       5350.14        85.95 o                         
  -2   6  19         30.34        163.94        53.27 o                         
  -4   7  19      96388.30      96991.79       661.10 o                         
  -1   7  19      27535.11      27524.64       263.15 o                         
  -6   8  19       2971.32       2681.93       115.35 o                         
  -3   8  19       1996.56       1847.68        86.72 o                         
  -8   9  19        657.16        595.93       130.20 o                         
  -5   9  19      53659.22      53710.14       544.87 o                         
  -2   9  19      37006.38      37244.02       447.63 o                         
  -7  10  19      14255.83      14220.16       292.45 o                         
  -4  10  19       1268.76       1429.97       144.26 o                         
  -1  10  19      54460.69      56448.54       847.46 o                         
  -9  11  19        855.85        572.54       209.82 o                         
  -6  11  19      25342.48      26260.62       440.02 o                         
  -3  11  19         78.75        286.59       184.18 o                         
  -8  12  19       4890.91       4850.78       307.19 o                         
  -5  12  19       7043.03       7289.08       392.95 o                         
   0   1  20     181545.50     171925.17      1477.32 o                         
  -2   2  20      88750.15      87551.64       580.78 o                         
  -1   3  20      56901.97      57989.83       461.35 o                         
  -3   4  20     216614.05     215726.94      1525.01 o                         
   0   4  20     461386.78     459915.09      3504.45 o                         
  -5   5  20      33696.13      33653.71       343.10 o                         
  -2   5  20     177078.03     173821.84       948.33 o                         
  -4   6  20         76.33        221.84        66.59 o                         
  -1   6  20        229.67        293.32        45.80 o                         
  -6   7  20     133696.86     132729.78       983.48 o                         
  -3   7  20      26117.68      26389.12       393.32 o                         
   0   7  20      23813.71      24168.66       346.33 o                         
  -8   8  20      52926.61      53819.61       938.69 o                         
  -5   8  20     104699.55     105997.80       884.78 o                         
  -2   8  20     239763.62     246220.52      1765.62 o                         
  -7   9  20      70479.62      71629.02       737.78 o                         
  -4   9  20       2760.51       2671.89       123.21 o                         
  -1   9  20      11912.01      11158.59       263.40 o                         
  -9  10  20      59374.30      62278.80       939.69 o                         
  -6  10  20       1081.56        964.18       146.72 o                         
  -3  10  20       2124.83       2111.73       161.52 o                         
   0  10  20      63052.98      63024.68      1470.83 o                         
  -8  11  20        318.90         -6.58       188.17 o                         
  -5  11  20      99318.49     103142.78      1257.05 o                         
  -2  11  20       5949.14       5512.04       286.34 o                         
  -7  12  20      24776.42      23493.41       492.91 o                         
  -4  12  20      12965.88      11777.65       437.50 o                         
  -1   2  21      73616.54      75845.53       323.61 o                         
  -2   4  21       1537.27       1507.27        56.60 o                         
  -4   5  21     256602.16     255651.05      1530.11 o                         
  -1   5  21      81319.61      81430.99       485.91 o                         
  -3   6  21       8868.39       9369.62       134.85 o                         
  -5   7  21      26344.28      25841.13       275.97 o                         
  -2   7  21      25513.06      26162.12       253.31 o                         
  -7   8  21      22427.22      21447.25       311.90 o                         
  -4   8  21       2790.61       2838.40       129.86 o                         
  -1   8  21       2912.70       3052.10       148.52 o                         
  -6   9  21      14779.68      14735.70       244.14 o                         
  -3   9  21      31462.47      30800.46       374.56 o                         
  -8  10  21       8270.32       7308.13       264.74 o                         
  -5  10  21       1028.80        767.63       142.85 o                         
  -2  10  21      17983.04      18043.79       399.76 o                         
 -10  11  21      21079.05      18961.27       524.80 o                         
  -7  11  21      50575.76      52275.46       788.62 o                         
  -4  11  21       9291.39       8474.41       289.91 o                         
  -1  11  21      19066.88      17879.93       514.16 o                         
  -6  12  21        881.10        573.64       218.23 o                         
   0   2  22      57283.52      56406.88       392.12 o                         
  -2   3  22       9795.67      11275.90        81.90 o                         
  -4   4  22      23009.56      23179.65       233.03 o                         
  -1   4  22     155390.14     151868.34       873.80 o                         
  -3   5  22        601.96        659.95        45.54 o                         
   0   5  22      67438.33      65430.88       616.07 o                         
  -5   6  22       2246.92       2368.55        81.06 o                         
  -2   6  22       7324.64       6908.80        91.81 o                         
  -7   7  22       6681.87       6863.31       230.73 o                         
  -4   7  22      10932.81      10335.78       156.32 o                         
  -1   7  22      19242.61      19571.12       231.29 o                         
  -6   8  22     179569.92     183005.61      1462.23 o                         
  -3   8  22      39746.90      40376.86       402.33 o                         
   0   8  22       1739.12       1385.62       177.21 o                         
  -8   9  22        640.04        774.20       163.48 o                         
  -5   9  22        846.12        823.64       107.02 o                         
  -2   9  22       8461.88       7902.16       197.35 o                         
 -10  10  22      81389.94      83652.66      1747.57 o                         
  -7  10  22       7228.11       6874.41       229.50 o                         
  -4  10  22         21.40        336.45       147.07 o                         
  -1  10  22      16758.37      16225.40       392.05 o                         
  -9  11  22         70.88        292.87       222.00 o                         
  -6  11  22      48055.62      49024.61      1053.06 o                         
  -3  11  22       8838.95       7896.98       291.70 o                         
  -8  12  22         54.13        215.55       258.66 o                         
  -5  12  22      10935.39       9718.88       385.27 o                         
  -1   3  23       9415.42       9271.54        79.53 o                         
  -3   4  23     189474.06     190708.92      1986.08 o                         
  -2   5  23     132975.41     130554.79       826.92 o                         
  -4   6  23      10599.75       9804.95       125.20 o                         
  -1   6  23        331.87        373.47        46.61 o                         
  -6   7  23       5918.48       5945.86       193.15 o                         
  -3   7  23      17565.68      17142.07       201.73 o                         
  -5   8  23        950.18        828.48        95.47 o                         
  -2   8  23       8664.41       8400.88       180.39 o                         
  -7   9  23      18152.83      18596.08       320.44 o                         
  -4   9  23      18853.51      18125.82       277.99 o                         
  -1   9  23       2494.61       2430.33       229.75 o                         
  -9  10  23      61645.94      64635.87      1094.18 o                         
  -6  10  23       6701.98       6379.02       220.58 o                         
  -3  10  23       5152.32       4980.92       233.10 o                         
  -8  11  23        188.06       -173.22       186.66 o                         
  -5  11  23      28076.52      28361.83       495.16 o                         
  -2  11  23       1454.08       1247.66       257.00 o                         
  -7  12  23      22628.63      21714.50       521.32 o                         
   0   0  24     700680.56     684144.44      6898.69 o                         
  -1   2  24      12650.55      12601.08        80.81 o                         
  -3   3  24     154481.77     160297.16      1839.78 o                         
   0   3  24     438048.19     439021.09      3255.54 o                         
  -2   4  24     335074.59     334796.19      4388.83 o                         
  -4   5  24     135862.69     133970.45       824.65 o                         
  -1   5  24      17752.91      17847.33       183.28 o                         
  -6   6  24      45453.98      45056.45       947.57 o                         
  -3   6  24         18.52        278.61        53.79 o                         
   0   6  24      76437.38      79029.12       776.13 o                         
  -5   7  24     203727.77     207147.11      1478.28 o                         
  -2   7  24     148166.95     147738.84      1012.57 o                         
  -7   8  24      96993.20      96840.84      1044.33 o                         
  -4   8  24       5520.55       5520.64       137.97 o                         
  -1   8  24       8579.24       8291.03       208.66 o                         
  -9   9  24      36259.19      37547.97      1986.09 o                         
  -6   9  24      36857.63      36946.72       455.18 o                         
  -3   9  24      90850.30      93258.19       860.07 o                         
   0   9  24      30947.46      32040.78       732.05 o                         
  -8  10  24       6067.62       5293.16       254.69 o                         
  -5  10  24      17041.43      16208.86       319.80 o                         
  -2  10  24      15181.13      14802.38       439.08 o                         
  -7  11  24      21088.25      20920.07       442.90 o                         
  -4  11  24         77.21         85.89       224.56 o                         
  -6  12  24      60843.60      61916.75      1267.49 o                         
  -2   3  25     173710.62     175321.06       881.08 o                         
  -1   4  25     275544.12     272733.66      1513.23 o                         
  -3   5  25       9906.89      10083.26       117.98 o                         
  -5   6  25      34576.79      34930.16       276.45 o                         
  -2   6  25       3581.58       3492.37        76.20 o                         
  -4   7  25      15030.84      14709.38       329.82 o                         
  -1   7  25        314.45        354.09        79.48 o                         
  -6   8  25       9095.51       9044.74       191.79 o                         
  -3   8  25         55.28        171.08        96.32 o                         
  -8   9  25       8142.90       7799.18       263.36 o                         
  -5   9  25      41328.41      41810.38       475.01 o                         
  -2   9  25       3087.59       2645.08       213.10 o                         
  -7  10  25      33250.96      33108.73       520.47 o                         
  -4  10  25       9989.83      10158.77       248.73 o                         
  -1  10  25       8069.35       6489.18       281.75 o                         
  -9  11  25      25576.75      24637.05       575.85 o                         
  -6  11  25       1470.58       1186.00       181.84 o                         
  -3  11  25         12.61         45.18       233.33 o                         
  -5  12  25       7832.68       6973.04       391.14 o                         
   0   1  26      13139.16      12329.39       114.28 o                         
  -2   2  26     425086.41     432810.69      2826.00 o                         
  -1   3  26        366.08        479.68        53.27 o                         
  -3   4  26      23609.06      23584.18       193.36 o                         
   0   4  26       5795.09       6271.46       138.44 o                         
  -5   5  26      82376.34      85955.73       764.86 o                         
  -2   5  26      54684.47      53923.23       385.91 o                         
  -4   6  26       3327.55       3560.31       101.05 o                         
  -1   6  26       4453.31       4409.54        86.45 o                         
  -6   7  26       2697.83       2528.95       107.29 o                         
  -3   7  26      34548.02      34775.84       366.76 o                         
   0   7  26      55958.15      57488.76       702.28 o                         
  -8   8  26      26391.75      27908.02       641.00 o                         
  -5   8  26       8565.50       8572.88       189.05 o                         
  -2   8  26      28599.78      28892.59       493.28 o                         
  -7   9  26      14486.96      14094.08       292.00 o                         
  -4   9  26      17974.00      17354.07       273.60 o                         
  -1   9  26       3202.32       3086.25       197.90 o                         
  -9  10  26       3747.80       3210.58       254.74 o                         
  -6  10  26       2420.58       2556.31       186.90 o                         
  -3  10  26        134.36         78.41       151.83 o                         
   0  10  26       3574.36       3125.55       370.95 o                         
  -8  11  26        160.87         43.59       216.20 o                         
  -5  11  26        126.16        210.89       197.04 o                         
  -2  11  26       3840.20       3960.19       304.06 o                         
  -1   2  27     101522.23     100105.42       449.85 o                         
  -2   4  27       6979.77       7131.13        84.94 o                         
  -4   5  27      68509.92      68169.46       439.92 o                         
  -1   5  27      66220.03      65586.65       468.07 o                         
  -3   6  27      84873.59      84729.61       627.14 o                         
  -5   7  27        186.61        207.99        79.07 o                         
  -2   7  27       7831.51       7581.01       133.65 o                         
  -7   8  27        477.69        423.80       173.13 o                         
  -4   8  27      13590.61      13202.11       214.42 o                         
  -1   8  27        315.17        150.36       119.20 o                         
  -6   9  27       9759.69       9758.68       236.37 o                         
  -3   9  27         24.91        252.20       209.75 o                         
  -8  10  27       1433.60        754.04       187.22 o                         
  -5  10  27      27229.41      27455.44       651.11 o                         
  -2  10  27        548.82        258.75       185.79 o                         
  -7  11  27      14763.62      13517.42       382.34 o                         
  -4  11  27      21038.82      20587.07       478.84 o                         
  -1   1  28       6245.12       5872.96        81.59 o                         
   0   2  28     619727.88     624503.19      4019.81 o                         
  -2   3  28        484.39        870.71        46.13 o                         
  -4   4  28      64304.66      62992.66       515.27 o                         
  -1   4  28         30.74        161.47        46.13 o                         
  -3   5  28     154694.86     154401.14      1841.67 o                         
   0   5  28     182504.84     179404.08      2000.24 o                         
  -5   6  28         10.38        173.40        62.63 o                         
  -2   6  28       4388.66       4244.62        86.87 o                         
  -7   7  28      62723.04      64637.39       964.59 o                         
  -4   7  28      60027.50      58915.48       538.53 o                         
  -1   7  28      39108.07      39007.53       456.82 o                         
  -6   8  28       1627.13       1862.42       124.39 o                         
  -3   8  28        213.37        510.95       150.83 o                         
   0   8  28      48806.46      49788.17       772.84 o                         
  -8   9  28       4529.26       4346.82       236.42 o                         
  -5   9  28      20012.00      19538.46       302.63 o                         
  -2   9  28      43645.97      44901.03       554.84 o                         
 -10  10  28        462.83       1028.35       348.13 o                         
  -7  10  28       1691.80       1938.01       229.74 o                         
  -4  10  28        261.00        307.39       160.07 o                         
  -1  10  28      31143.78      29382.79       579.47 o                         
  -9  11  28         27.36        307.91       242.98 o                         
  -6  11  28       9416.01       9145.55       303.59 o                         
  -3  11  28       2741.93       2564.10       245.69 o                         
  -1   3  29     131658.89     130873.69       784.05 o                         
  -3   4  29     122525.14     121986.54       961.66 o                         
  -2   5  29      10479.19      10163.05       120.75 o                         
  -4   6  29       7475.54       7604.50       126.12 o                         
  -1   6  29      30905.55      31223.43       380.05 o                         
  -6   7  29       1469.59       1429.54       102.84 o                         
  -3   7  29      70852.87      70113.77       599.97 o                         
  -5   8  29        439.34        513.68       105.07 o                         
  -2   8  29       1935.78       1902.08       136.50 o                         
  -7   9  29        649.54        427.87       203.10 o                         
  -4   9  29      87077.38      88083.57       896.10 o                         
  -1   9  29       9347.22       9041.64       306.40 o                         
  -9  10  29       2042.85       1781.92       241.05 o                         
  -6  10  29       7458.09       7295.89       236.93 o                         
  -3  10  29      47436.09      48061.29       728.18 o                         
  -8  11  29         93.91        -17.46       223.55 o                         
  -5  11  29        241.50        110.10       192.50 o                         
  -2  11  29      10518.04       9434.46       381.86 o                         
   0   0  30     245235.84     244234.92      2585.15 o                         
  -1   2  30       1746.68       1737.89        43.29 o                         
  -3   3  30      39661.10      39680.29       334.79 o                         
   0   3  30       6639.41       7051.29       121.56 o                         
  -2   4  30      22660.21      23130.72       178.34 o                         
  -4   5  30      14182.02      14005.66       140.08 o                         
  -1   5  30      30389.32      30160.83       280.06 o                         
  -6   6  30      56688.12      56699.84       767.83 o                         
  -3   6  30       3641.37       3806.55       101.31 o                         
   0   6  30     141503.02     141928.61      1456.57 o                         
  -5   7  30      16029.84      16080.39       234.54 o                         
  -2   7  30      34424.27      33754.46       379.12 o                         
  -7   8  30      21182.43      20852.21       376.95 o                         
  -4   8  30       6365.92       6278.42       165.59 o                         
  -1   8  30      15504.31      15258.73       386.42 o                         
  -9   9  30         60.49        292.88       268.75 o                         
  -6   9  30       6981.28       6439.10       206.49 o                         
  -3   9  30         44.13        149.24       131.33 o                         
   0   9  30       1367.50       1076.43       588.22 o                         
  -8  10  30       8956.54       8757.66       328.45 o                         
  -5  10  30       1719.76       1628.13       164.85 o                         
  -2  10  30      41257.96      42246.65       896.01 o                         
  -7  11  30      11200.07      11059.37       353.64 o                         
  -4  11  30       8292.15       7796.49       310.22 o                         
  -2   3  31       2115.37       2211.21        46.14 o                         
  -1   4  31      75575.96      74217.11       472.55 o                         
  -3   5  31      37046.23      37606.30       269.09 o                         
  -5   6  31        654.33        623.52        82.61 o                         
  -2   6  31       6439.99       6181.77       113.08 o                         
  -4   7  31      59828.83      60090.25       546.86 o                         
  -1   7  31      43040.38      42717.32       420.11 o                         
  -6   8  31       3664.80       3134.26       145.05 o                         
  -3   8  31       2560.49       2484.68       127.26 o                         
  -8   9  31       1110.41       1378.30       292.99 o                         
  -5   9  31      23410.18      23250.09       377.47 o                         
  -2   9  31      30831.60      30575.90       456.35 o                         
  -7  10  31       1548.74       1288.51       216.21 o                         
  -4  10  31        974.85        956.50       181.11 o                         
  -1  10  31      40683.25      42316.75       766.72 o                         
  -6  11  31      24107.39      24324.11       570.23 o                         
  -3  11  31        240.96        281.48       239.53 o                         
   0   1  32       6093.53       6105.99       126.91 o                         
  -2   2  32     392099.66     394453.81      2625.46 o                         
  -1   3  32     203421.64     201354.36      1319.44 o                         
  -3   4  32      57377.41      56797.42       379.82 o                         
   0   4  32         57.62        209.70        88.60 o                         
  -5   5  32     124116.20     123349.68      1472.62 o                         
  -2   5  32      31424.72      31706.25       270.07 o                         
  -4   6  32      95099.78      97449.05       755.12 o                         
  -1   6  32     148242.67     149398.06      1159.85 o                         
  -6   7  32       3541.68       3220.46       135.99 o                         
  -3   7  32      86021.39      87232.12       755.51 o                         
   0   7  32      84406.57      85099.72      1138.80 o                         
  -8   8  32     268298.56     285123.38      3864.43 o                         
  -5   8  32        962.09        896.04       122.93 o                         
  -2   8  32       9380.26       9430.53       225.40 o                         
  -7   9  32       6640.62       6442.28       241.70 o                         
  -4   9  32     103301.39     106672.02      1961.28 o                         
  -1   9  32      29209.93      30015.99       481.34 o                         
  -9  10  32       1179.68       1189.35       249.49 o                         
  -6  10  32      52645.00      52805.41       790.08 o                         
  -3  10  32      65657.80      68905.57       962.32 o                         
   0  10  32       1327.90       1594.56       390.45 o                         
  -8  11  32      23406.27      21557.27       537.89 o                         
  -5  11  32       1082.44        569.67       346.27 o                         
  -1   2  33      14361.54      14826.28       143.28 o                         
  -2   4  33      21758.32      20868.67       173.31 o                         
  -4   5  33      62180.10      62177.04       454.05 o                         
  -1   5  33      49452.21      49538.15       377.90 o                         
  -3   6  33          7.26         99.57       109.87 o                         
  -5   7  33      53925.94      53849.39       521.07 o                         
  -2   7  33     125635.37     126423.89       979.96 o                         
  -7   8  33      26411.83      26285.46       596.51 o                         
  -4   8  33        133.75         60.76       122.93 o                         
  -1   8  33       3303.68       2785.21       169.83 o                         
  -6   9  33      22472.73      21747.26       383.41 o                         
  -3   9  33      39185.90      39909.39       532.94 o                         
  -8  10  33        453.94        878.11       235.77 o                         
  -5  10  33       6329.00       5983.31       244.21 o                         
  -2  10  33       4836.37       4048.25       246.41 o                         
  -7  11  33      25608.75      25424.41       597.19 o                         
  -4  11  33       8451.74       8002.91       560.42 o                         
  -1   1  34      21482.03      21584.44       219.40 o                         
   0   2  34      30716.91      29982.12       252.84 o                         
  -2   3  34      71879.43      70530.30       406.96 o                         
  -4   4  34        249.88        383.75        65.24 o                         
  -1   4  34      46927.21      46194.75       405.92 o                         
  -3   5  34        203.99        318.54        49.30 o                         
   0   5  34      48248.66      49087.39       693.71 o                         
  -5   6  34       9340.88       9431.27       171.17 o                         
  -2   6  34      28317.11      28507.15       282.72 o                         
  -7   7  34      40146.77      40353.68       694.05 o                         
  -4   7  34       8225.34       8079.89       439.62 o                         
  -1   7  34         73.02        226.87       123.19 o                         
  -6   8  34      75747.88      78817.07       821.14 o                         
  -3   8  34        116.61        228.31       139.15 o                         
   0   8  34      46070.18      47799.12       816.79 o                         
  -8   9  34      39735.49      39863.96       664.99 o                         
  -5   9  34      27753.47      27226.29       401.09 o                         
  -2   9  34        398.14        333.42       239.72 o                         
  -7  10  34      22783.92      22638.40       500.52 o                         
  -4  10  34      29855.92      29221.43       503.00 o                         
  -1  10  34       4300.10       3864.99       273.05 o                         
  -6  11  34      11313.19      10504.81       399.66 o                         
  -3  11  34       9009.51       7860.18       370.41 o                         
  -1   3  35      10248.48      10306.58       109.17 o                         
  -3   4  35      37151.46      37511.50       282.77 o                         
  -2   5  35      70987.37      70616.46       595.52 o                         
  -4   6  35        243.86        279.09        69.92 o                         
  -1   6  35       6978.22       6884.17       146.20 o                         
  -6   7  35       9782.36       9313.27       201.66 o                         
  -3   7  35      64212.37      64337.30       636.19 o                         
  -5   8  35         21.64          1.99       123.19 o                         
  -2   8  35        115.46         -3.94       137.94 o                         
  -7   9  35      41064.54      42631.54       638.09 o                         
  -4   9  35      46726.95      47912.73       623.57 o                         
  -1   9  35        366.96        226.82       155.38 o                         
  -9  10  35      30539.77      30336.42       648.16 o                         
  -6  10  35       4068.15       3940.88       250.01 o                         
  -3  10  35       1944.41       1809.67       253.05 o                         
  -5  11  35      16692.39      15629.74       421.45 o                         
   0   0  36      32274.38      32645.65       480.15 o                         
  -1   2  36     177308.75     175733.66      1055.16 o                         
  -3   3  36     186611.62     185550.11      1381.28 o                         
   0   3  36        390.03        597.97        80.73 o                         
  -2   4  36      13250.43      13234.13       133.04 o                         
  -4   5  36      10701.17      10908.00       131.13 o                         
  -1   5  36     110580.32     110932.62       819.67 o                         
  -6   6  36     293498.91     296966.03      3360.11 o                         
  -3   6  36      93160.13      93231.84       716.30 o                         
   0   6  36       2038.50       2060.38       196.08 o                         
  -5   7  36       1649.26       1661.79       119.04 o                         
  -2   7  36       6176.88       5997.38       219.79 o                         
  -7   8  36        750.10        784.28       166.25 o                         
  -4   8  36      62493.03      62722.36       623.84 o                         
  -1   8  36      67068.55      69281.21       720.64 o                         
  -9   9  36       6728.15       5843.40       387.47 o                         
  -6   9  36      13260.30      12939.30       312.37 o                         
  -3   9  36       1163.85       1255.79       168.33 o                         
   0   9  36       4038.93       3559.64       374.13 o                         
  -8  10  36      84579.23      88810.09      1395.52 o                         
  -5  10  36      23222.93      23070.97       449.91 o                         
  -2  10  36         76.92        406.62       215.63 o                         
  -7  11  36         33.75         41.92       271.06 o                         
  -4  11  36      32720.66      31204.09       668.70 o                         
  -2   3  37     125877.48     125465.24       753.71 o                         
  -1   4  37     110061.23     110034.16       707.70 o                         
  -3   5  37       2141.60       2069.46        74.55 o                         
  -5   6  37      41368.62      41649.75       409.48 o                         
  -2   6  37       8558.13       8264.67       203.16 o                         
  -4   7  37      26567.38      26413.70       345.77 o                         
  -1   7  37        278.25        364.02       107.28 o                         
  -6   8  37       2859.74       2578.54       176.47 o                         
  -3   8  37         73.30        236.22       131.33 o                         
  -8   9  37       4395.67       4041.76       256.10 o                         
  -5   9  37      58663.40      60428.69       674.20 o                         
  -2   9  37        406.75        422.52       152.39 o                         
  -7  10  37      44470.82      44984.57       801.94 o                         
  -4  10  37       6045.29       5436.81       342.99 o                         
  -1  10  37        155.69        -75.42       263.80 o                         
  -6  11  37        506.19        350.00       232.34 o                         
   0   1  38      89045.41      88137.37       687.62 o                         
  -2   2  38     129413.45     129641.14      1017.35 o                         
  -1   3  38      26195.07      26180.95       193.22 o                         
  -3   4  38      60807.95      61615.39       434.40 o                         
   0   4  38        620.54        755.83       121.52 o                         
  -5   5  38      26145.85      26950.88       542.64 o                         
  -2   5  38      12426.55      12150.46       161.59 o                         
  -4   6  38      37302.59      37466.44       381.83 o                         
  -1   6  38      38105.62      37474.93       374.72 o                         
  -6   7  38        620.01        535.35       179.79 o                         
  -3   7  38       2117.10       2233.55       153.16 o                         
   0   7  38      31305.10      32504.70       634.30 o                         
  -8   8  38      79771.56      83582.75      1642.00 o                         
  -5   8  38       6401.34       6101.85       180.28 o                         
  -2   8  38      17321.45      17055.54       308.37 o                         
  -7   9  38       8421.53       7984.30       287.02 o                         
  -4   9  38       2390.84       2289.64       196.45 o                         
  -1   9  38       1086.90       1321.05       194.66 o                         
  -9  10  38       5959.48       5579.49       559.43 o                         
  -6  10  38       1724.81       1572.38       223.08 o                         
  -3  10  38       4374.93       3590.82       244.41 o                         
  -5  11  38        307.58        380.33       268.83 o                         
  -1   2  39      95913.43      95368.26       532.85 o                         
  -2   4  39         32.00        106.03        56.60 o                         
  -4   5  39      71825.25      71481.63       607.94 o                         
  -1   5  39      28879.67      29202.66       346.67 o                         
  -3   6  39      54813.80      54753.24       501.42 o                         
  -5   7  39        287.41        222.79       111.01 o                         
  -2   7  39        305.74        348.23       107.28 o                         
  -7   8  39        933.10        793.13       191.64 o                         
  -4   8  39       7623.49       7364.30       202.73 o                         
  -1   8  39        611.39        644.12       273.01 o                         
  -6   9  39       4390.21       3832.73       263.06 o                         
  -3   9  39       4023.12       3917.87       212.62 o                         
  -8  10  39        150.22        -46.14       238.76 o                         
  -5  10  39      11474.77      11132.50       341.26 o                         
  -2  10  39       1610.00       1551.34       382.90 o                         
  -1   1  40      97854.64      97800.48       753.92 o                         
   0   2  40      71716.30      72133.93       621.92 o                         
  -2   3  40      77894.63      76741.45       477.16 o                         
  -4   4  40       8890.80       8372.21       230.75 o                         
  -1   4  40     125003.71     124648.73      1097.95 o                         
  -3   5  40        612.29        762.56        83.24 o                         
   0   5  40      13745.51      13398.05       415.42 o                         
  -5   6  40      44993.77      44720.75       492.64 o                         
  -2   6  40      46121.52      45648.88       466.60 o                         
  -7   7  40       9566.19       8896.24       325.10 o                         
  -4   7  40          3.68        208.81       111.14 o                         
  -1   7  40       2910.09       2695.23       155.99 o                         
  -6   8  40      53172.09      54423.73       656.71 o                         
  -3   8  40      33382.27      33383.02       454.80 o                         
   0   8  40     101205.96     103196.05      1759.06 o                         
  -8   9  40        717.61        962.42       218.23 o                         
  -5   9  40         79.46        148.84       163.31 o                         
  -2   9  40        499.86        433.23       211.21 o                         
  -7  10  40       6111.16       5974.94       311.21 o                         
  -4  10  40       8310.61       7522.91       290.81 o                         
  -1   3  41      99429.07      99284.54       624.81 o                         
  -3   4  41     132568.77     133276.91       963.50 o                         
  -2   5  41         31.63          5.15        81.84 o                         
  -4   6  41       5411.84       5247.55       137.70 o                         
  -1   6  41      31473.43      31621.45       483.33 o                         
  -6   7  41         76.18        147.05       130.30 o                         
  -3   7  41      19029.78      18999.94       288.95 o                         
  -5   8  41         16.49        -57.71       135.18 o                         
  -2   8  41       3994.51       3609.51       175.95 o                         
  -7   9  41        988.95       1116.52       197.82 o                         
  -4   9  41      44916.76      45978.52       596.34 o                         
  -1   9  41       5019.50       4862.49       247.44 o                         
  -6  10  41       4657.90       4487.79       297.93 o                         
  -3  10  41      30214.52      30675.97       623.98 o                         
   0   0  42     276729.94     276595.34      3377.13 o                         
  -1   2  42      25653.14      26029.73       220.00 o                         
  -3   3  42      26458.94      26226.58       334.85 o                         
   0   3  42      19794.25      19494.97       271.80 o                         
  -2   4  42      10202.18      10326.10       152.90 o                         
  -4   5  42       7486.68       7548.23       140.04 o                         
  -1   5  42       7345.32       7556.22       156.45 o                         
  -6   6  42       8505.48       8272.30       282.39 o                         
  -3   6  42      10659.79      10555.59       177.44 o                         
   0   6  42      90511.91      92575.82      1169.23 o                         
  -5   7  42      16003.19      16520.29       287.51 o                         
  -2   7  42      49097.54      49331.54       556.97 o                         
  -7   8  42       8236.10       7586.44       267.70 o                         
  -4   8  42       8587.18       8512.85       246.45 o                         
  -1   8  42       8928.81       8267.92       327.48 o                         
  -9   9  42       3110.58       3127.47       397.40 o                         
  -6   9  42       7931.42       7441.49       307.12 o                         
  -3   9  42       1114.07        896.85       240.53 o                         
   0   9  42        218.15         64.21       293.57 o                         
  -8  10  42       7236.12       5895.59       413.91 o                         
  -5  10  42        879.36        881.89       249.74 o                         
  -2  10  42      18976.25      17872.49       540.28 o                         
  -2   3  43       8124.96       8160.65       103.84 o                         
  -1   4  43      42342.13      42020.06       393.62 o                         
  -3   5  43      36305.35      36810.15       353.66 o                         
  -5   6  43      18996.59      18932.94       312.21 o                         
  -2   6  43       6161.74       6130.90       160.88 o                         
  -4   7  43      47554.56      48348.12       540.28 o                         
  -1   7  43      18931.59      18625.80       299.10 o                         
  -6   8  43        138.43        -44.85       176.46 o                         
  -3   8  43       1011.24        842.24       153.95 o                         
  -8   9  43          3.02        168.30       220.77 o                         
  -5   9  43      21012.66      21131.32       427.17 o                         
  -2   9  43      36491.32      35756.09      1093.29 o                         
  -7  10  43        315.93        457.06       263.34 o                         
  -4  10  43        467.89        429.74       238.65 o                         
   0   1  44     319252.69     320131.09      2749.51 o                         
  -2   2  44       3281.13       2949.59       105.10 o                         
  -1   3  44       6653.45       6855.79       103.83 o                         
  -3   4  44     156557.50     158850.03      1141.69 o                         
   0   4  44      91332.74      92497.02      1050.60 o                         
  -5   5  44       7598.97       7237.42       252.49 o                         
  -2   5  44      65656.37      66063.52       573.96 o                         
  -4   6  44      29993.60      29096.23       350.88 o                         
  -1   6  44      34662.93      34570.67       380.81 o                         
  -6   7  44      50066.80      50720.27       631.34 o                         
  -3   7  44      16921.44      16734.59       359.79 o                         
   0   7  44         26.81        331.17       226.60 o                         
  -8   8  44       2491.58       2444.82       334.09 o                         
  -5   8  44      54287.14      54732.29       678.81 o                         
  -2   8  44     178877.00     187862.28      1618.04 o                         
  -7   9  44      31557.56      31117.77       602.38 o                         
  -4   9  44         41.20        216.36       184.21 o                         
  -1   9  44          6.82       -122.26       186.44 o                         
  -6  10  44        419.90        736.49       277.99 o                         
  -3  10  44       2705.92       1752.78       282.90 o                         
  -1   2  45       8631.25       8767.65       115.38 o                         
  -2   4  45        410.45        406.76        84.90 o                         
  -4   5  45      10268.66       9767.42       199.80 o                         
  -1   5  45      35167.79      35864.43       379.36 o                         
  -3   6  45       1658.09       1780.56       120.01 o                         
  -5   7  45      90732.97      92887.09       964.63 o                         
  -2   7  45      82687.99      85040.15       814.69 o                         
  -7   8  45       3497.42       3270.22       226.30 o                         
  -4   8  45         88.52         42.19       156.39 o                         
  -1   8  45      13702.18      12841.59       304.95 o                         
  -6   9  45      31688.17      31953.70       613.08 o                         
  -3   9  45      19555.55      19278.73       428.73 o                         
  -5  10  45         26.92       -235.59       235.59 o                         
  -1   1  46      61686.02      59820.30       611.83 o                         
   0   2  46       5752.31       6116.64       154.34 o                         
  -2   3  46      17514.04      17730.49       187.36 o                         
  -4   4  46      45869.55      46159.81       690.84 o                         
  -1   4  46       8895.58       8585.52       159.87 o                         
  -3   5  46      18600.19      18246.34       238.05 o                         
   0   5  46         11.01        139.94       149.93 o                         
  -5   6  46       4165.35       3789.95       157.77 o                         
  -2   6  46       1162.29       1449.76       120.70 o                         
  -7   7  46       1482.46       1693.47       265.82 o                         
  -4   7  46        795.67        401.21       133.96 o                         
  -1   7  46      20703.89      20962.68       357.82 o                         
  -6   8  46      72168.80      74064.34      1006.61 o                         
  -3   8  46      14758.58      14143.58       335.55 o                         
   0   8  46      66316.48      70437.31      1323.58 o                         
  -8   9  46        426.69        753.33       235.77 o                         
  -5   9  46       7829.02       7487.68       286.47 o                         
  -2   9  46      10731.44      10317.68       443.97 o                         
  -4  10  46       3638.19       3482.58       326.74 o                         
  -1   3  47       2253.97       2213.47        82.92 o                         
  -3   4  47      22544.90      22672.21       255.93 o                         
  -2   5  47      27261.36      27582.50       319.25 o                         
  -4   6  47       4096.17       3835.64       173.15 o                         
  -1   6  47        156.02         11.53       126.52 o                         
  -6   7  47      22607.19      22012.97       392.87 o                         
  -3   7  47      54273.42      56323.25       621.92 o                         
  -5   8  47       1017.34        952.68       158.51 o                         
  -2   8  47       1403.59       1347.27       172.43 o                         
  -7   9  47      20987.54      20958.55       561.97 o                         
  -4   9  47      25296.16      24122.48       543.12 o                         
  -1   9  47       1192.91       1109.89       219.27 o                         
   0   0  48     172352.56     170336.27      2562.47 o                         
  -1   2  48       9446.19       9308.48       131.68 o                         
  -3   3  48       3863.72       4074.65       137.94 o                         
   0   3  48      67102.89      67695.95       819.94 o                         
  -2   4  48      47691.62      47062.66       427.29 o                         
  -4   5  48      57993.21      58311.08       595.30 o                         
  -1   5  48          0.34        112.62        97.52 o                         
  -6   6  48      48627.11      47825.34      1259.21 o                         
  -3   6  48       5014.86       4974.63       169.92 o                         
   0   6  48      95607.79      98682.16      1234.72 o                         
  -5   7  48      43087.27      44657.42       571.06 o                         
  -2   7  48      30460.07      30816.64       423.32 o                         
  -7   8  48      38746.19      39491.20       698.91 o                         
  -4   8  48       1612.55       1248.75       183.64 o                         
  -1   8  48       2106.32       1749.83       201.77 o                         
  -6   9  48       5080.98       4632.23       286.67 o                         
  -3   9  48      19919.04      19256.33       481.70 o                         
  -2   3  49      80528.02      80827.73       621.20 o                         
  -1   4  49      30837.06      30708.45       343.73 o                         
  -3   5  49       4849.88       4338.73       136.00 o                         
  -5   6  49      18565.97      18762.46       325.59 o                         
  -2   6  49        608.38        768.20       117.92 o                         
  -4   7  49      43369.60      44102.99       553.69 o                         
  -1   7  49       4740.33       4249.11       206.45 o                         
  -6   8  49         51.25        -41.81       202.67 o                         
  -3   8  49        692.65        793.86       187.17 o                         
  -5   9  49      43152.82      42934.16      1173.50 o                         
  -2   9  49        826.93        501.00       214.32 o                         
   0   1  50        169.25        196.07        97.86 o                         
  -2   2  50     121721.70     124786.16      1216.99 o                         
  -1   3  50       4620.19       4352.81       129.87 o                         
  -3   4  50       9300.96       9253.71       175.13 o                         
   0   4  50      31344.45      30916.75       529.01 o                         
  -5   5  50      49796.26      51002.46       878.06 o                         
  -2   5  50      44091.24      45156.49       472.20 o                         
  -4   6  50      10546.72      10083.80       246.20 o                         
  -1   6  50      11307.07      11198.81       269.78 o                         
  -6   7  50      11555.54      11055.13       289.63 o                         
  -3   7  50       7228.57       6601.35       273.86 o                         
   0   7  50      18431.89      19008.36       546.54 o                         
  -8   8  50      82840.11      89988.44      1741.40 o                         
  -5   8  50        235.58        227.38       175.07 o                         
  -2   8  50         78.00        369.96       173.24 o                         
  -7   9  50      11340.74       9734.91       546.20 o                         
  -4   9  50        333.87        143.66       221.17 o                         
  -1   2  51      61008.71      62060.27       481.50 o                         
  -2   4  51         17.01        197.03        83.59 o                         
  -4   5  51      43638.97      44405.07       517.77 o                         
  -1   5  51      16791.39      16449.89       253.49 o                         
  -3   6  51      34498.18      34499.24       500.00 o                         
  -5   7  51       2727.35       2646.77       288.12 o                         
  -2   7  51       3443.41       2878.70       179.38 o                         
  -7   8  51       2250.66       1557.03       232.96 o                         
  -4   8  51       5846.62       5586.06       254.32 o                         
  -1   8  51        612.02        329.85       195.56 o                         
  -6   9  51         27.90         11.85       252.64 o                         
  -3   9  51       9652.01       9694.76       379.89 o                         
  -1   1  52        240.68        369.07        97.86 o                         
   0   2  52     232339.78     237723.86      2114.65 o                         
  -2   3  52       7578.18       7086.44       159.86 o                         
  -4   4  52      17650.22      17314.20       390.68 o                         
  -1   4  52       2776.58       2374.45       120.70 o                         
  -3   5  52      44703.20      45404.70       526.65 o                         
   0   5  52      81361.22      84477.58      1260.65 o                         
  -5   6  52       1290.18       1290.76       219.75 o                         
  -2   6  52       3297.50       2995.77       166.95 o                         
  -7   7  52      59454.21      61531.10      1274.28 o                         
  -4   7  52      38722.32      39339.62       564.61 o                         
  -1   7  52      10740.08      10587.39       419.64 o                         
  -6   8  52       8321.57       7648.82       307.22 o                         
  -3   8  52         27.65        -59.51       205.75 o                         
   0   8  52       2707.45       1693.80       341.38 o                         
  -5   9  52      24996.85      23800.71       566.80 o                         
  -1   3  53      47952.31      48745.48       456.86 o                         
  -3   4  53     115710.84     119771.43       965.98 o                         
  -2   5  53       5259.24       5011.99       155.41 o                         
  -4   6  53       1585.08       1584.19       184.96 o                         
  -1   6  53      14667.73      14208.35       343.09 o                         
  -6   7  53         89.95        286.81       204.35 o                         
  -3   7  53       4184.52       3963.08       196.66 o                         
  -5   8  53         25.94        170.76       224.64 o                         
  -2   8  53       6583.76       5884.82       287.16 o                         
  -4   9  53      15646.51      14768.36       454.49 o                         
   0   0  54     115486.69     120016.12      2006.48 o                         
  -1   2  54      41274.75      41345.87       382.91 o                         
  -3   3  54      23033.81      22744.97       404.20 o                         
   0   3  54       4165.61       4130.32       380.66 o                         
  -2   4  54       9135.70       8818.66       192.56 o                         
  -4   5  54      10100.61       9630.44       229.36 o                         
  -1   5  54        340.77        358.80       122.93 o                         
  -6   6  54       6065.98       5546.23       317.80 o                         
  -3   6  54      39028.98      40111.44       511.28 o                         
   0   6  54      77033.18      79274.99      1336.01 o                         
  -5   7  54       3369.90       3386.56       217.88 o                         
  -2   7  54      21638.46      21796.16       427.00 o                         
  -7   8  54       4993.63       4189.90       304.30 o                         
  -4   8  54      17778.09      16953.65       409.94 o                         
  -1   8  54        220.86        349.88       213.47 o                         
  -2   3  55      21320.81      21343.71       277.34 o                         
  -1   4  55      50712.35      51881.27       545.11 o                         
  -3   5  55      44238.08      44652.18       555.61 o                         
  -5   6  55       5777.79       5813.18       239.57 o                         
  -2   6  55        765.42        618.59       246.38 o                         
  -4   7  55      11524.62      11412.81       328.28 o                         
  -1   7  55       1097.47        852.17       216.42 o                         
  -6   8  55        811.73        630.93       235.43 o                         
  -3   8  55         84.33        -32.33       189.19 o                         
   0   1  56      17501.72      17274.63       657.83 o                         
  -2   2  56     141424.73     144628.91      1499.52 o                         
  -1   3  56      59486.17      59850.47       584.22 o                         
  -3   4  56        616.36        262.90       149.82 o                         
   0   4  56      29858.96      29759.59       958.24 o                         
  -5   5  56     103181.83     106208.52      1519.18 o                         
  -2   5  56      39257.75      39792.52       580.08 o                         
  -4   6  56      45367.38      46461.82       733.55 o                         
  -1   6  56      22951.60      22622.66       374.44 o                         
  -6   7  56      12218.90      11691.88       338.41 o                         
  -3   7  56      47416.54      48012.19       741.66 o                         
   0   7  56      58302.96      58435.18      1183.86 o                         
  -5   8  56       3924.49       3339.52       284.09 o                         
  -2   8  56      16420.56      15168.44       439.70 o                         
  -1   2  57      24525.21      24711.32       287.60 o                         
  -2   4  57       1987.99       2201.14       146.66 o                         
  -4   5  57       8787.57       8348.24       253.02 o                         
  -1   5  57      60984.68      63253.08       650.55 o                         
  -3   6  57       5063.04       4584.82       216.05 o                         
  -5   7  57      22164.53      22289.40       473.47 o                         
  -2   7  57      12612.93      12030.56       512.93 o                         
  -4   8  57        984.19        621.97       220.57 o                         
  -1   1  58         41.44        219.13       114.17 o                         
   0   2  58        174.50        361.38       144.10 o                         
  -2   3  58      13273.98      12973.55       266.47 o                         
  -4   4  58      24278.69      23543.45       514.01 o                         
  -1   4  58         27.65        160.05       119.03 o                         
  -3   5  58       3979.32       3824.36       207.14 o                         
   0   5  58        740.44        599.74       212.04 o                         
  -5   6  58      29929.99      30452.00       539.97 o                         
  -2   6  58      26261.70      26297.54       462.67 o                         
  -7   7  58       1129.09       1074.83       337.90 o                         
  -4   7  58       2445.87       1922.35       212.21 o                         
  -1   7  58       5381.61       5185.83       289.35 o                         
  -3   8  58       1577.36       1540.65       269.63 o                         
  -1   3  59       5338.89       4814.85       168.66 o                         
  -3   4  59       6452.30       6516.53       203.25 o                         
  -2   5  59      21333.14      21253.81       347.29 o                         
  -4   6  59        161.99        358.15       180.29 o                         
  -1   6  59       3558.07       3290.62       222.61 o                         
  -6   7  59       7375.81       6752.16       308.64 o                         
  -3   7  59      35611.29      35413.79       603.36 o                         
   0   0  60       5573.60       5391.00       325.05 o                         
  -1   2  60      17814.71      17886.81       278.28 o                         
  -3   3  60      34344.20      34126.23       624.72 o                         
   0   3  60       1562.96       1503.50       199.52 o                         
  -2   4  60       2808.62       2611.91       162.20 o                         
  -4   5  60         78.89         87.66       179.79 o                         
  -1   5  60      37219.52      39930.11       561.93 o                         
  -6   6  60      90964.16      96513.27      1916.89 o                         
  -3   6  60      14276.81      14315.84       349.08 o                         
   0   6  60      15851.58      15427.56       934.65 o                         
  -5   7  60        116.34        299.17       202.76 o                         
  -2   7  60       4594.05       4576.82       482.10 o                         
  -2   3  61      22137.81      22288.16       353.18 o                         
  -1   4  61       8215.90       7524.68       223.85 o                         
  -3   5  61      10665.93      10528.47       406.32 o                         
  -5   6  61       4064.73       3826.86       283.03 o                         
  -2   6  61         86.94         15.04       171.87 o                         
  -4   7  61      48038.44      49817.59       776.39 o                         
  -1   7  61       3901.42       3200.36       316.33 o                         
   0   1  62       1587.83       1067.48       170.69 o                         
  -2   2  62      28160.49      28493.75       571.17 o                         
  -1   3  62      26147.49      26193.40       369.69 o                         
  -3   4  62       6520.97       6420.31       229.36 o                         
   0   4  62       6613.16       5804.78       275.90 o                         
  -5   5  62       7564.42       6107.48       439.53 o                         
  -2   5  62      13566.48      13661.22       312.13 o                         
  -4   6  62      21080.87      20721.42       558.08 o                         
  -1   6  62      14960.70      14031.88       373.91 o                         
  -3   7  62       2889.31       2490.43       297.21 o                         
  -1   2  63      29528.80      29933.17       399.61 o                         
  -2   4  63        358.03        454.90       209.75 o                         
  -4   5  63      32127.20      31929.58       564.82 o                         
  -1   5  63       3230.15       2923.99       213.15 o                         
  -3   6  63      20025.56      19457.82       432.55 o                         
  -1   1  64      52453.73      52322.36      2044.99 o                         
   0   2  64      13345.15      13058.22       450.00 o                         
  -2   3  64      14260.84      13330.46       295.32 o                         
  -4   4  64       8206.09       7014.00       390.54 o                         
  -1   4  64      67997.62      72180.71       895.65 o                         
  -3   5  64       2296.58       1991.17       312.98 o                         
   0   5  64       2214.30       2187.20       484.43 o                         
  -5   6  64      14856.74      13914.88       456.18 o                         
  -2   6  64      10748.73      10448.23       464.19 o                         
  -1   3  65      31382.42      31808.45       462.12 o                         
  -3   4  65      59306.88      62025.85       908.73 o                         
  -2   5  65      15753.53      15239.18       354.44 o                         
  -4   6  65         65.69       -118.84       270.69 o                         
  -1   6  65      10485.27       9409.40       411.61 o                         
   0   0  66     128875.63     137101.11      3752.65 o                         
  -1   2  66       8598.29       7955.51       229.25 o                         
  -3   3  66      10137.64       9785.21       423.27 o                         
   0   3  66      26056.56      25885.00       660.97 o                         
  -2   4  66      29265.51      28756.24       506.53 o                         
  -4   5  66        115.90        283.83       226.69 o                         
  -1   5  66       2973.33       2761.32       219.86 o                         
  -3   6  66       8399.62       8130.42       327.26 o                         
  -2   3  67       6147.61       5694.62       273.06 o                         
  -1   4  67      69833.04      73581.88       967.75 o                         
  -3   5  67      15321.13      15147.61       392.76 o                         
   0   1  68      38952.38      37962.08       933.73 o                         
  -2   2  68       6202.30       5468.94       542.17 o                         
  -1   3  68      33779.25      33841.33       576.23 o                         
  -3   4  68      57787.82      57371.54       941.87 o                         
   0   4  68      28873.46      27597.54       819.59 o                         
  -2   5  68       7946.20       7719.24       300.18 o                         
  -1   2  69      16498.86      15980.34       526.32 o                         
  -2   4  69       1021.73        570.59       221.39 o                         
  -4   5  69        518.76        791.44       266.35 o                         
  -1   5  69      42276.79      42416.58       730.39 o                         
  -1   1  70         54.12        106.68       296.69 o                         
   0   2  70      15184.63      15100.54       524.90 o                         
  -2   3  70       8922.34       8454.80       307.80 o                         
  -4   4  70      13163.94      12268.23       610.42 o                         
  -1   4  70        992.21       1082.08       231.64 o                         
  -1   3  71       6546.94       5863.34       289.81 o                         
  -3   4  71        184.23       -171.51       233.06 o                         
   0   0  72       7602.22       5899.72      1568.90 o                         
  -1   2  72       4290.77       3863.79       326.75 o                         
  -3   3  72       3686.01       3227.72       350.43 o                         
   0   3  72      24663.40      23567.24       752.58 o                         
  -2   4  72       2334.56       2676.31       439.51 o                         
  -2   3  73       5728.03       5094.58       336.32 o                         
   0   1  74         63.01        -58.95       403.67 o                         
  -2   2  74      11009.87       9529.65       567.71 o                         
  -1   2  75      12488.01      11591.27       434.93 o                         
                                                                                
