# Supplementary material for: M + M 3+ 2As(HAsO4)6 (M + M 3+ = TlGa, CsGa, CsAl): three new metal arsenates containing AsO6 octa­hedra
Source: Acta Crystallogr E Crystallogr Commun. 2018 Jul 27;74(Pt 8):1163–7. doi: 10.1107/S2056989018010721 (PMC6073012; doi:10.1107/S2056989018010721)
Supplement: Supplementary file 3 [file e-74-01163-CsGa2AsHAsO46sup3.hkl]

data_CsGa2AsHAsO46                                                              
_shelx_title ' CsGaHAs in R-3c = CsGa2As(HAsO4)6'                               
_shelx_refln_list_code          4                                               
_shelx_F_calc_maximum     1095.12                                               
_exptl_crystal_F_000      3276.00                                               
_reflns_d_resolution_high  0.6606                                               
                                                                                
loop_                                                                           
 _space_group_symop_operation_xyz                                               
 'x, y, z'                                                                      
 '-y, x-y, z'                                                                   
 '-x+y, -x, z'                                                                  
 'y, x, -z+1/2'                                                                 
 'x-y, -y, -z+1/2'                                                              
 '-x, -x+y, -z+1/2'                                                             
 'x+2/3, y+1/3, z+1/3'                                                          
 '-y+2/3, x-y+1/3, z+1/3'                                                       
 '-x+y+2/3, -x+1/3, z+1/3'                                                      
 'y+2/3, x+1/3, -z+5/6'                                                         
 'x-y+2/3, -y+1/3, -z+5/6'                                                      
 '-x+2/3, -x+y+1/3, -z+5/6'                                                     
 'x+1/3, y+2/3, z+2/3'                                                          
 '-y+1/3, x-y+2/3, z+2/3'                                                       
 '-x+y+1/3, -x+2/3, z+2/3'                                                      
 'y+1/3, x+2/3, -z+7/6'                                                         
 'x-y+1/3, -y+2/3, -z+7/6'                                                      
 '-x+1/3, -x+y+2/3, -z+7/6'                                                     
 '-x, -y, -z'                                                                   
 'y, -x+y, -z'                                                                  
 'x-y, x, -z'                                                                   
 '-y, -x, z-1/2'                                                                
 '-x+y, y, z-1/2'                                                               
 'x, x-y, z-1/2'                                                                
 '-x+2/3, -y+1/3, -z+1/3'                                                       
 'y+2/3, -x+y+1/3, -z+1/3'                                                      
 'x-y+2/3, x+1/3, -z+1/3'                                                       
 '-y+2/3, -x+1/3, z-1/6'                                                        
 '-x+y+2/3, y+1/3, z-1/6'                                                       
 'x+2/3, x-y+1/3, z-1/6'                                                        
 '-x+1/3, -y+2/3, -z+2/3'                                                       
 'y+1/3, -x+y+2/3, -z+2/3'                                                      
 'x-y+1/3, x+2/3, -z+2/3'                                                       
 '-y+1/3, -x+2/3, z+1/6'                                                        
 '-x+y+1/3, y+2/3, z+1/6'                                                       
 'x+1/3, x-y+2/3, z+1/6'                                                        
                                                                                
_cell_length_a     8.5199                                                       
_cell_length_b     8.5199                                                       
_cell_length_c    50.6083                                                       
_cell_angle_alpha  90.000                                                       
_cell_angle_beta   90.000                                                       
_cell_angle_gamma 120.000                                                       
                                                                                
_shelx_F_squared_multiplier     1.000                                           
                                                                                
loop_                                                                           
 _refln_index_h                                                                 
 _refln_index_k                                                                 
 _refln_index_l                                                                 
 _refln_F_squared_calc                                                          
 _refln_F_squared_meas                                                          
 _refln_F_squared_sigma                                                         
 _refln_observed_status                                                         
  -1   2   0     121078.80     120031.93       707.92 o                         
   0   3   0     352453.72     341143.84      2048.16 o                         
  -2   4   0     539874.25     527327.06      2864.44 o                         
  -1   5   0     345931.16     344292.16      1608.29 o                         
  -3   6   0      87681.69      87636.23       721.15 o                         
   0   6   0      28051.54      28732.67      1043.40 o                         
  -2   7   0     543709.69     550946.44      2911.59 o                         
  -4   8   0      17805.83      17111.04       457.93 o                         
  -1   8   0      67303.85      67500.97       701.48 o                         
  -3   9   0     119530.02     120487.89      1192.15 o                         
   0   9   0      47717.16      49790.28      1119.91 o                         
  -5  10   0      18956.45      19453.16       664.84 o                         
  -2  10   0      38960.54      39068.48       747.77 o                         
  -4  11   0      48002.87      48148.96       878.30 o                         
  -1  11   0      49322.59      50714.45       870.41 o                         
  -6  12   0      92192.88     103061.70      5195.72 o                         
  -3  12   0      81142.34      84113.30      1469.41 o                         
  -2   3   1      41821.47      39160.13       189.91 o                         
  -1   4   1     277490.25     275245.47      1118.85 o                         
  -3   5   1      30657.30      30212.29       196.29 o                         
  -5   6   1     140375.47     139781.30       792.89 o                         
  -2   6   1      79747.91      78629.36       461.72 o                         
  -4   7   1      23552.19      22676.12       209.13 o                         
  -1   7   1      29666.06      28890.31       308.90 o                         
  -6   8   1       8156.91       7980.55       367.12 o                         
  -3   8   1       5192.52       4611.59       138.16 o                         
  -8   9   1        225.66        183.52       175.26 o                         
  -5   9   1        361.51        343.31       127.15 o                         
  -2   9   1      47909.18      46766.89       605.70 o                         
  -7  10   1      21213.68      20676.42       442.47 o                         
  -4  10   1        701.72        520.17       213.70 o                         
  -1  10   1      32140.96      32005.97       669.41 o                         
  -9  11   1       8432.11       8234.06       491.92 o                         
  -6  11   1      13873.92      13292.96       472.66 o                         
  -3  11   1       2259.21       2062.00       314.06 o                         
  -8  12   1        796.21        558.02       413.78 o                         
  -5  12   1      32442.52      32323.78       860.95 o                         
  -2  12   1        349.53        -93.82       425.79 o                         
   0   1   2     366467.19     353840.53      2557.99 o                         
  -2   2   2     316983.50     314743.75      1740.88 o                         
  -1   3   2       3210.73       4211.74        50.87 o                         
  -3   4   2      41692.05      38060.84       227.97 o                         
   0   4   2       4477.64       4273.62        71.94 o                         
  -5   5   2      33788.65      33715.31       366.58 o                         
  -2   5   2       1422.35       1647.86        54.81 o                         
  -4   6   2      28289.46      27996.35       209.17 o                         
  -1   6   2      16779.10      16223.34       190.96 o                         
  -6   7   2      10311.98      10196.54       149.39 o                         
  -3   7   2       3882.28       3999.22        93.08 o                         
   0   7   2      38671.34      39357.74       608.75 o                         
  -8   8   2        471.68       1022.17       267.94 o                         
  -5   8   2      54070.12      53569.73       491.40 o                         
  -2   8   2     128863.86     129725.76      1160.02 o                         
  -7   9   2        211.67       -176.15       293.64 o                         
  -4   9   2      19555.32      19783.47       480.04 o                         
  -1   9   2        148.47        -91.69       178.77 o                         
  -9  10   2       5770.95       5402.49       311.00 o                         
  -6  10   2       3441.14       3428.04       271.67 o                         
  -3  10   2       1648.53       1350.77       212.90 o                         
   0  10   2      46060.00      48063.76      1129.90 o                         
 -11  11   2       6839.27       6090.86       664.67 o                         
  -8  11   2       3387.09       2724.12       346.49 o                         
  -5  11   2      14252.75      13493.56       503.96 o                         
  -2  11   2      14104.85      13759.67       455.74 o                         
 -10  12   2       4769.12       4932.17       836.95 o                         
  -7  12   2       9680.72       8116.08       572.70 o                         
  -4  12   2       4083.21       3241.93       447.84 o                         
  -1   2   3     234765.72     229603.77       912.11 o                         
  -2   4   3       8829.75       9144.82        80.87 o                         
  -4   5   3      17014.80      17300.43       144.91 o                         
  -1   5   3     163636.16     160733.45       810.81 o                         
  -3   6   3      72552.84      71700.08       451.94 o                         
  -5   7   3      23254.61      23595.72       210.62 o                         
  -2   7   3      60818.57      60216.45       438.55 o                         
  -7   8   3        194.09        241.59       152.58 o                         
  -4   8   3      13086.42      12753.72       198.27 o                         
  -1   8   3       8334.16       8512.27       241.15 o                         
  -6   9   3      30253.22      29983.22       434.78 o                         
  -3   9   3       4746.94       4623.27       376.02 o                         
  -8  10   3        991.98        851.60       230.76 o                         
  -5  10   3      20828.97      20422.62       513.04 o                         
  -2  10   3        412.57        384.06       236.54 o                         
 -10  11   3       2363.34       2455.97       323.66 o                         
  -7  11   3         73.04         -4.84       326.31 o                         
  -4  11   3      49393.98      51182.43       929.96 o                         
  -1  11   3      12410.69      11244.54       506.64 o                         
  -9  12   3        709.24        776.86       388.67 o                         
  -6  12   3       1249.83       1287.19       421.27 o                         
  -3  12   3      47120.04      48374.49      1023.69 o                         
  -1   1   4      36101.47      34941.38       281.04 o                         
   0   2   4     482357.56     468254.84      7732.64 o                         
  -2   3   4       4699.45       4960.85        50.87 o                         
  -4   4   4     177214.73     175380.20      1193.08 o                         
  -1   4   4       7798.38       7848.17        76.32 o                         
  -3   5   4     191715.92     190607.92       898.44 o                         
   0   5   4      84225.19      83294.01       815.87 o                         
  -5   6   4      38132.09      37938.98       294.91 o                         
  -2   6   4      31558.61      31606.35       247.39 o                         
  -7   7   4      37413.63      36668.11       763.55 o                         
  -4   7   4      44582.80      43403.05       324.01 o                         
  -1   7   4      55431.34      54143.55       470.55 o                         
  -6   8   4      59073.52      58261.27       764.47 o                         
  -3   8   4      16490.26      15642.67       204.90 o                         
   0   8   4     159056.55     166048.44      2005.03 o                         
  -8   9   4       1248.40       1137.75       201.04 o                         
  -5   9   4        118.82        144.28       123.25 o                         
  -2   9   4      35116.68      35851.13       536.27 o                         
 -10  10   4       6891.29       7239.03       915.60 o                         
  -7  10   4      12428.85      11816.34       455.25 o                         
  -4  10   4       2642.23       2406.28       240.60 o                         
  -1  10   4      50531.60      52533.34       740.46 o                         
  -9  11   4        143.04        367.67       281.23 o                         
  -6  11   4      30603.30      28879.84       676.65 o                         
  -3  11   4       4918.83       5035.17       462.40 o                         
   0  11   4      10110.57      10166.08       683.42 o                         
  -8  12   4      15689.47      15954.28       616.70 o                         
  -5  12   4       6000.28       4404.47       472.60 o                         
  -2  12   4         66.42         64.77       436.18 o                         
  -1   3   5     133264.59     131292.48       567.99 o                         
  -3   4   5       6951.62       8434.14        76.31 o                         
  -2   5   5      94259.30      93268.34       780.69 o                         
  -4   6   5       2485.65       2331.69        76.30 o                         
  -1   6   5      47768.12      47443.82       476.47 o                         
  -6   7   5      15179.85      15098.74       193.99 o                         
  -3   7   5     142820.03     141501.02       857.12 o                         
  -5   8   5       5393.57       4695.93       123.27 o                         
  -2   8   5        124.64         17.75       142.06 o                         
  -7   9   5      18397.22      17845.57       341.18 o                         
  -4   9   5      74840.73      75472.80       727.89 o                         
  -1   9   5       7750.90       7061.14       264.65 o                         
  -9  10   5      28994.28      29591.45       564.90 o                         
  -6  10   5       3737.74       3244.06       260.41 o                         
  -3  10   5      62959.94      64609.75       805.79 o                         
  -8  11   5         19.98       -201.01       359.71 o                         
  -5  11   5       9473.93       9408.19       444.54 o                         
  -2  11   5      12888.95      12810.13       442.40 o                         
 -10  12   5       9312.98       7638.31       636.43 o                         
  -7  12   5       2534.30       2614.86       440.59 o                         
  -4  12   5       5402.68       4826.23       572.66 o                         
  -1   2   6     164141.39     161797.58       662.10 o                         
  -3   3   6     197567.22     187152.41      1309.31 o                         
   0   3   6      32036.05      32727.66       432.98 o                         
  -2   4   6     108274.38     108244.84       485.40 o                         
  -4   5   6      14859.93      15353.20       149.43 o                         
  -1   5   6     228964.95     226099.73      1434.87 o                         
  -6   6   6     323983.22     328946.38      7461.87 o                         
  -3   6   6      49683.29      48334.57       322.73 o                         
   0   6   6      27669.07      28855.66       391.00 o                         
  -5   7   6      48857.17      47764.22       448.64 o                         
  -2   7   6      36348.02      36747.96       339.13 o                         
  -7   8   6       6849.87       6280.09       301.03 o                         
  -4   8   6      14199.91      13815.98       201.10 o                         
  -1   8   6     113462.27     115325.62      1092.45 o                         
  -9   9   6        896.33        584.91       323.68 o                         
  -6   9   6      46100.06      46513.55       560.83 o                         
  -3   9   6       6901.13       6297.66       242.29 o                         
   0   9   6      22666.78      22482.28       636.02 o                         
  -8  10   6     103872.13     108106.32      1191.14 o                         
  -5  10   6       9076.22       8901.14       381.80 o                         
  -2  10   6      12754.10      12769.78       396.51 o                         
 -10  11   6       3813.97       3705.93       360.10 o                         
  -7  11   6        548.03        669.50       326.83 o                         
  -4  11   6      50924.00      49504.38       935.54 o                         
  -1  11   6       4654.24       3893.51       341.41 o                         
  -9  12   6       1848.12       2082.81       428.68 o                         
  -6  12   6       3657.67       2860.89       429.22 o                         
  -3  12   6      36747.10      37664.09       955.30 o                         
  -2   3   7      51336.75      50945.69       231.38 o                         
  -1   4   7      22929.99      23978.09       152.72 o                         
  -3   5   7      73211.60      73044.27       399.92 o                         
  -5   6   7      14790.85      14975.60       220.32 o                         
  -2   6   7       2193.90       2196.27       117.46 o                         
  -4   7   7     135289.14     136057.77       787.96 o                         
  -1   7   7      20917.04      20817.63       258.09 o                         
  -6   8   7       1892.93       1796.49       115.84 o                         
  -3   8   7       3621.91       3450.17       176.20 o                         
  -8   9   7       3678.73       3468.31       234.93 o                         
  -5   9   7      81920.27      84188.55       807.29 o                         
  -2   9   7      39616.57      40825.33       542.03 o                         
  -7  10   7      29785.12      30571.78       738.32 o                         
  -4  10   7       2281.29       1670.24       226.75 o                         
  -1  10   7      46774.61      47784.81       679.86 o                         
  -9  11   7       4117.72       3898.38       363.49 o                         
  -6  11   7       9792.52       8727.29       421.27 o                         
  -3  11   7        433.04        247.95       292.65 o                         
  -8  12   7       4105.20       3645.93       441.73 o                         
  -5  12   7       6286.12       5556.78       468.84 o                         
   0   1   8     159129.39     155965.34       947.39 o                         
  -2   2   8      12934.20      13286.54       107.98 o                         
  -1   3   8     416641.44     412945.38      1732.35 o                         
  -3   4   8      27531.38      26790.36       164.02 o                         
   0   4   8       1450.10       1832.49       107.90 o                         
  -5   5   8      25706.62      24025.69       287.93 o                         
  -2   5   8        904.49       1223.78        58.73 o                         
  -4   6   8     263959.66     263277.84      1375.61 o                         
  -1   6   8     215862.56     211736.98      1234.83 o                         
  -6   7   8        777.96        902.17       106.63 o                         
  -3   7   8      20405.59      19973.99       209.11 o                         
   0   7   8      10538.07      11025.22       432.42 o                         
  -8   8   8     309253.94     320363.00      3256.81 o                         
  -5   8   8       6438.01       5958.70       183.55 o                         
  -2   8   8      14027.07      13835.31       271.14 o                         
  -7   9   8       1584.73       1706.51       189.46 o                         
  -4   9   8      53558.90      53727.56       654.07 o                         
  -1   9   8      23593.81      23518.75       417.91 o                         
  -9  10   8       9028.39       9236.19       377.33 o                         
  -6  10   8      40932.72      41626.50      1102.01 o                         
  -3  10   8      65417.74      67266.92       817.32 o                         
   0  10   8         96.12         95.09       385.05 o                         
 -11  11   8      37442.24      36795.94      1221.38 o                         
  -8  11   8      28871.90      29032.65       678.41 o                         
  -5  11   8      10633.52       9975.83       465.69 o                         
  -2  11   8       8551.94       8313.01       412.88 o                         
  -7  12   8        561.35        606.24       359.44 o                         
  -4  12   8        185.30       -209.48       405.50 o                         
  -1   2   9     133792.28     133446.94       629.75 o                         
  -2   4   9      38858.80      42458.01       221.99 o                         
  -4   5   9     240781.77     241498.52      1398.21 o                         
  -1   5   9       3441.20       3634.62        88.77 o                         
  -3   6   9      54693.10      55175.03       368.66 o                         
  -5   7   9      84572.77      82845.37       598.98 o                         
  -2   7   9       8353.30       8308.27       180.49 o                         
  -7   8   9       8290.49       7909.71       238.15 o                         
  -4   8   9      15171.78      14877.59       212.28 o                         
  -1   8   9       4821.12       4522.50       221.65 o                         
  -6   9   9      10002.22       9230.09       241.15 o                         
  -3   9   9      36278.84      36126.82       508.02 o                         
  -8  10   9       3703.52       2810.84       262.47 o                         
  -5  10   9      24777.75      23229.28       638.97 o                         
  -2  10   9       3410.29       2878.61       254.32 o                         
 -10  11   9      18898.16      18881.57       732.47 o                         
  -7  11   9      55615.97      56121.42       999.11 o                         
  -4  11   9       1339.70       1443.65       385.30 o                         
  -1  11   9       8281.81       8186.24       416.76 o                         
  -9  12   9      52822.62      56235.41      1200.93 o                         
  -6  12   9         63.82        -66.31       719.43 o                         
  -3  12   9       6834.41       6011.10       496.33 o                         
  -1   1  10       2447.66       3052.26        35.97 o                         
   0   2  10     679767.38     690899.81      4078.69 o                         
  -2   3  10       1168.20       2340.27        50.86 o                         
  -4   4  10       3012.20       3697.72        84.65 o                         
  -1   4  10       1975.04       2662.64        73.42 o                         
  -3   5  10      28188.42      28127.42       196.26 o                         
   0   5  10     186798.72     183992.50      1419.87 o                         
  -5   6  10      51629.59      50887.59       373.90 o                         
  -2   6  10       9366.78       9300.20       127.18 o                         
  -7   7  10      98887.71     100875.65      1081.29 o                         
  -4   7  10     122000.49     122439.61       898.04 o                         
  -1   7  10        861.50        727.32       101.00 o                         
  -6   8  10      31120.74      31702.23       383.96 o                         
  -3   8  10       7500.34       6676.66       227.61 o                         
   0   8  10      69997.02      70040.67      1022.15 o                         
  -8   9  10      16196.01      15480.55       347.94 o                         
  -5   9  10      84215.80      85267.90       972.63 o                         
  -2   9  10      24139.47      24727.86       485.34 o                         
 -10  10  10       4105.23       3986.83       712.10 o                         
  -7  10  10      37122.99      37832.45       603.32 o                         
  -4  10  10      14263.06      13646.13       389.30 o                         
  -1  10  10       6663.59       6081.42       308.11 o                         
  -9  11  10       9431.40       9118.20       480.44 o                         
  -6  11  10         66.54        363.50       326.86 o                         
  -3  11  10      30956.25      30380.31       722.80 o                         
   0  11  10        483.72       -416.31       484.52 o                         
  -8  12  10      14338.27      13862.62       599.51 o                         
  -5  12  10       1237.47       1206.68       466.54 o                         
  -1   3  11       9604.49      13153.16        95.48 o                         
  -3   4  11     433968.84     442860.91      1808.14 o                         
  -2   5  11      51524.36      50887.88       337.01 o                         
  -4   6  11      14054.86      13789.14       176.26 o                         
  -1   6  11       9131.50       9348.64       224.17 o                         
  -6   7  11      43119.83      41742.89       376.70 o                         
  -3   7  11       7461.96       7474.59       144.85 o                         
  -5   8  11         69.82         51.72       100.99 o                         
  -2   8  11      23118.17      22429.48       335.05 o                         
  -7   9  11      18338.93      18145.53       396.56 o                         
  -4   9  11       3535.48       3355.10       190.88 o                         
  -1   9  11        440.06        415.72       187.21 o                         
  -9  10  11      56571.71      58332.85       851.33 o                         
  -6  10  11        619.36        542.58       278.96 o                         
  -3  10  11        372.71        463.43       226.74 o                         
  -8  11  11       1669.46       1821.12       484.53 o                         
  -5  11  11      30060.01      28903.97       694.46 o                         
  -2  11  11       4468.29       4125.11       352.32 o                         
  -7  12  11      37719.29      36191.02      1094.50 o                         
  -4  12  11       3846.39       3312.99       537.91 o                         
   0   0  12     250359.14     236894.34      2400.50 o                         
  -1   2  12    1199291.12    1214877.25      4662.49 o                         
  -3   3  12      69413.60      62042.85       413.66 o                         
   0   3  12     515593.88     539366.88      5277.48 o                         
  -2   4  12     124944.41     129252.13       570.82 o                         
  -4   5  12     160077.28     161387.25       959.13 o                         
  -1   5  12     343014.28     339886.59      1939.26 o                         
  -6   6  12     679495.25     689987.31      5097.07 o                         
  -3   6  12     512659.03     515816.38      2667.34 o                         
   0   6  12     184298.27     185996.50      1558.41 o                         
  -5   7  12      25753.05      24298.90       262.62 o                         
  -2   7  12        236.34        423.69       141.97 o                         
  -7   8  12      37174.07      38147.10       587.74 o                         
  -4   8  12     252716.23     258644.33      1756.26 o                         
  -1   8  12     165766.81     170125.97      1420.20 o                         
  -9   9  12      22923.05      21911.31       622.72 o                         
  -6   9  12      71234.52      71632.88       722.58 o                         
  -3   9  12      19331.92      19090.02       339.90 o                         
   0   9  12      65677.13      68382.73      1137.10 o                         
  -8  10  12      99800.41     106390.09      2154.79 o                         
  -5  10  12      85599.03      87736.33      1044.90 o                         
  -2  10  12      78485.78      82114.82       957.85 o                         
 -10  11  12      20123.46      20934.83       621.89 o                         
  -7  11  12      37960.20      38406.67       763.97 o                         
  -4  11  12      58190.20      60115.37      1175.76 o                         
  -1  11  12       4627.76       3599.70       395.51 o                         
  -9  12  12       3562.71       3570.66       457.37 o                         
  -6  12  12        334.15        267.32       402.08 o                         
  -3  12  12      17099.54      14950.12       668.48 o                         
  -2   3  13     276687.41     287173.28      1141.89 o                         
  -1   4  13     272198.28     273151.62      1345.02 o                         
  -3   5  13      61108.89      61580.55       397.20 o                         
  -5   6  13      99168.14      99116.24       731.26 o                         
  -2   6  13       8720.96       8934.97       154.20 o                         
  -4   7  13       3931.55       3735.68       112.34 o                         
  -1   7  13         43.05         55.90       154.16 o                         
  -6   8  13       2173.43       1923.42       138.15 o                         
  -3   8  13        674.41        459.71       115.84 o                         
  -8   9  13       8787.43       8697.22       301.03 o                         
  -5   9  13       2245.32       1922.12       234.93 o                         
  -2   9  13      31123.68      30986.39       470.23 o                         
  -7  10  13      22214.63      21096.46       470.02 o                         
  -4  10  13      12740.08      11942.57       360.55 o                         
  -1  10  13      19839.52      19386.23       416.85 o                         
  -9  11  13      19529.42      19473.98       642.33 o                         
  -6  11  13       5626.41       5233.91       366.51 o                         
  -3  11  13       1634.87       1773.88       350.52 o                         
  -8  12  13        388.95        -45.13       373.36 o                         
  -5  12  13       9741.70       8906.24       543.02 o                         
   0   1  14     130047.91     130492.54       831.90 o                         
  -2   2  14     147643.23     140627.17       851.15 o                         
  -1   3  14       2270.57       2300.26        88.10 o                         
  -3   4  14     139070.11     141476.09       629.34 o                         
   0   4  14        318.97        626.86        84.64 o                         
  -5   5  14      57750.77      57783.22       593.57 o                         
  -2   5  14       8856.40       8479.29       161.55 o                         
  -4   6  14       4051.04       4447.83       183.55 o                         
  -1   6  14      13734.75      13608.63       330.47 o                         
  -6   7  14         86.56        115.85       124.80 o                         
  -3   7  14      15434.12      15477.96       194.00 o                         
   0   7  14      48167.88      50701.98       738.26 o                         
  -8   8  14       7077.00       6321.78       534.11 o                         
  -5   8  14      19919.95      19247.49       291.75 o                         
  -2   8  14      80544.01      81758.02       992.75 o                         
  -7   9  14       7316.70       6975.71       257.99 o                         
  -4   9  14      25885.28      25702.19       381.47 o                         
  -1   9  14      12147.67      11314.50       447.91 o                         
  -9  10  14        397.41        523.57       238.11 o                         
  -6  10  14         83.89       -165.97       256.94 o                         
  -3  10  14       2672.27       2832.58       323.02 o                         
   0  10  14      12027.67      11598.94       586.20 o                         
  -8  11  14       3262.16       3241.50       368.66 o                         
  -5  11  14       1350.58       1926.32       352.30 o                         
  -2  11  14        601.47        402.63       329.12 o                         
  -7  12  14          0.15       -397.34       397.34 o                         
  -4  12  14       4299.12       3081.57       542.04 o                         
  -1   2  15     149532.56     145908.61       843.63 o                         
  -2   4  15       4030.64       4119.06        95.45 o                         
  -4   5  15      17644.03      17187.45       238.74 o                         
  -1   5  15     146616.89     145681.80      1098.69 o                         
  -3   6  15      93305.51      92806.71       794.87 o                         
  -5   7  15       3017.74       3049.36       132.15 o                         
  -2   7  15      15416.28      15563.51       346.76 o                         
  -7   8  15       1952.62       1686.03       163.84 o                         
  -4   8  15      11678.66      11288.99       201.09 o                         
  -1   8  15       3037.24       3038.02       189.47 o                         
  -6   9  15      15974.53      16193.96       469.98 o                         
  -3   9  15        792.08        712.06       168.06 o                         
  -8  10  15       3171.30       2648.72       257.97 o                         
  -5  10  15      13958.77      13486.12       632.82 o                         
  -2  10  15        150.06        500.98       230.75 o                         
 -10  11  15        299.74       -100.53       332.24 o                         
  -7  11  15       5835.25       5081.55       352.98 o                         
  -4  11  15      45462.45      44926.18       911.39 o                         
  -1  11  15      11057.93       9230.36       501.05 o                         
  -9  12  15        192.92       -312.35       385.01 o                         
  -6  12  15         31.91        331.75       719.43 o                         
  -3  12  15      38671.54      38203.88      1009.43 o                         
  -1   1  16     145669.69     149947.17       943.12 o                         
   0   2  16     253953.59     258179.47      1524.07 o                         
  -2   3  16     103352.08     102588.16       479.29 o                         
  -4   4  16      11796.63      11858.63       203.52 o                         
  -1   4  16      46874.57      47439.83       304.07 o                         
  -3   5  16      45183.39      46389.89       316.26 o                         
   0   5  16      21055.77      21501.73       687.02 o                         
  -5   6  16      86753.50      86485.55       582.98 o                         
  -2   6  16     141730.41     138701.27      1024.30 o                         
  -7   7  16       6404.13       6412.95       251.78 o                         
  -4   7  16       7901.95       7730.62       293.70 o                         
  -1   7  16      12569.65      12198.90       228.63 o                         
  -6   8  16       2132.33       2249.95       154.35 o                         
  -3   8  16       4343.82       4263.75       215.49 o                         
   0   8  16     132644.02     136554.28      1708.26 o                         
  -8   9  16        911.62       1018.09       196.08 o                         
  -5   9  16          6.68        280.99       168.06 o                         
  -2   9  16      12410.90      12473.50       314.12 o                         
 -10  10  16       3600.20       3636.92       467.56 o                         
  -7  10  16      13305.47      12969.11       376.75 o                         
  -4  10  16      10318.67       9497.90       346.18 o                         
  -1  10  16      20244.73      19629.78       438.04 o                         
  -9  11  16       3423.75       2955.87       478.87 o                         
  -6  11  16       8798.22       8629.63       442.37 o                         
  -3  11  16       9809.54       8673.80       425.23 o                         
  -8  12  16       8111.99       7976.42       704.84 o                         
  -5  12  16       1469.04       1137.30       499.21 o                         
  -1   3  17     104768.62     104294.47       484.28 o                         
  -3   4  17      25421.25      25613.55       200.68 o                         
  -2   5  17      67879.91      67935.61       432.09 o                         
  -4   6  17      21480.81      20912.20       236.05 o                         
  -1   6  17      44197.39      44765.11       412.04 o                         
  -6   7  17       4750.97       4718.99       178.03 o                         
  -3   7  17     117315.38     117031.73       839.24 o                         
  -5   8  17       5734.40       5444.18       220.26 o                         
  -2   8  17         66.04         80.53       146.32 o                         
  -7   9  17       3990.89       3622.12       247.18 o                         
  -4   9  17     113228.56     116459.27      1106.17 o                         
  -1   9  17       9643.59       9270.01       296.73 o                         
  -9  10  17      14993.61      14848.81       469.95 o                         
  -6  10  17       2648.96       2387.80       307.54 o                         
  -3  10  17      63133.63      64068.14       888.35 o                         
  -8  11  17        165.21        247.76       300.87 o                         
  -5  11  17       7380.19       6627.96       422.08 o                         
  -2  11  17      15041.58      13863.55       538.97 o                         
  -7  12  17         49.94       -156.39       370.60 o                         
  -4  12  17       8263.67       7400.80       557.92 o                         
   0   0  18       7371.59       7033.24       158.93 o                         
  -1   2  18     115794.35     115328.74       516.49 o                         
  -3   3  18       9730.52      10914.17       143.91 o                         
   0   3  18     235063.97     236955.78      1505.54 o                         
  -2   4  18      39034.86      38590.08       279.34 o                         
  -4   5  18     135360.20     134302.23       837.52 o                         
  -1   5  18        379.27        549.01        58.73 o                         
  -6   6  18      38359.17      36436.87       521.03 o                         
  -3   6  18      51217.29      51599.61       398.01 o                         
   0   6  18     299090.50     303398.66      7043.54 o                         
  -5   7  18      12818.20      12470.19       190.43 o                         
  -2   7  18       2218.06       1933.84       152.59 o                         
  -7   8  18      73746.58      75132.59       731.32 o                         
  -4   8  18      36911.49      36344.20       408.76 o                         
  -1   8  18        867.17        866.16       161.63 o                         
  -9   9  18      10780.30      10170.81       520.65 o                         
  -6   9  18        327.81        293.48       171.15 o                         
  -3   9  18       9085.81       8931.29       256.64 o                         
   0   9  18        975.67       1194.65       661.20 o                         
  -8  10  18      11867.13      10680.31       377.35 o                         
  -5  10  18      10288.86       9275.44       334.95 o                         
  -2  10  18      72091.97      76222.78       919.73 o                         
 -10  11  18       4974.77       4296.19       418.21 o                         
  -7  11  18      27073.12      26456.70       668.35 o                         
  -4  11  18       6437.82       5890.51       395.52 o                         
  -1  11  18          9.09       -147.94       380.18 o                         
  -9  12  18      13470.74      11857.13       694.86 o                         
  -6  12  18       1455.84       1002.58       411.26 o                         
  -3  12  18       4925.52       4470.42       569.29 o                         
  -2   3  19      11209.17      11007.76       101.77 o                         
  -1   4  19      44579.52      43847.38       324.13 o                         
  -3   5  19      57359.32      57369.36       382.64 o                         
  -5   6  19       5703.97       5735.52       135.75 o                         
  -2   6  19         15.85         76.29        83.24 o                         
  -4   7  19      94496.48      96506.06       691.90 o                         
  -1   7  19      23368.21      22316.57       306.59 o                         
  -6   8  19       2917.86       2653.12       332.74 o                         
  -3   8  19       1757.31       1531.31       170.49 o                         
  -8   9  19        904.19       1116.73       308.33 o                         
  -5   9  19      56807.24      58248.92       712.27 o                         
  -2   9  19      32309.15      32778.47       639.07 o                         
  -7  10  19      15785.72      16073.79       455.28 o                         
  -4  10  19       2050.14       2147.15       266.12 o                         
  -1  10  19      49269.44      50817.76       845.12 o                         
  -9  11  19       1121.12       1191.89       353.23 o                         
  -6  11  19      23985.92      22916.90       657.49 o                         
  -3  11  19        107.98        237.99       349.12 o                         
  -8  12  19       4072.04       4415.59       513.21 o                         
  -5  12  19       4876.40       3787.02       563.02 o                         
   0   1  20     197233.66     188765.91      1848.64 o                         
  -2   2  20     138755.84     138038.22       868.26 o                         
  -1   3  20      71040.44      72707.43       367.94 o                         
  -3   4  20     223551.59     223260.48      1826.49 o                         
   0   4  20     483855.91     476298.12      3608.71 o                         
  -5   5  20      47053.32      46256.04       865.72 o                         
  -2   5  20     199286.42     198260.08      1292.22 o                         
  -4   6  20        670.57        714.58        72.95 o                         
  -1   6  20         41.03        267.02        99.01 o                         
  -6   7  20     145585.44     145461.19      1126.15 o                         
  -3   7  20      35628.51      35664.38       371.58 o                         
   0   7  20      32870.98      32454.37       572.46 o                         
  -8   8  20      48569.05      50956.82       941.26 o                         
  -5   8  20     102168.38     103684.44       936.25 o                         
  -2   8  20     227430.16     231619.31      1969.30 o                         
  -7   9  20      74804.39      76340.26       950.97 o                         
  -4   9  20       4821.07       4589.42       301.01 o                         
  -1   9  20      13825.99      13412.72       372.31 o                         
  -9  10  20      61799.91      64653.75      1050.88 o                         
  -6  10  20       1653.14       1268.45       245.41 o                         
  -3  10  20       1138.84       1110.59       257.96 o                         
   0  10  20      57726.71      61001.31      2596.37 o                         
  -8  11  20         28.92        302.65       296.67 o                         
  -5  11  20     101060.96     107366.39      2309.08 o                         
  -2  11  20       7282.25       6287.85       462.54 o                         
  -7  12  20      23054.54      22899.96      1048.96 o                         
  -4  12  20      15158.78      15157.79       766.73 o                         
  -1   2  21      85371.08      87053.51       663.13 o                         
  -2   4  21        524.93        574.16        59.85 o                         
  -4   5  21     268160.59     267165.75      2270.68 o                         
  -1   5  21      66665.90      66893.07       447.73 o                         
  -3   6  21      14550.74      14701.26       209.08 o                         
  -5   7  21      26831.34      26877.96       312.68 o                         
  -2   7  21      23722.02      23340.19       335.07 o                         
  -7   8  21      20797.21      19771.32       333.89 o                         
  -4   8  21       4529.48       3958.57       152.55 o                         
  -1   8  21       2551.42       2427.14       197.33 o                         
  -6   9  21      10342.93      10093.44       272.72 o                         
  -3   9  21      28707.86      28029.99       442.54 o                         
  -8  10  21       6603.80       5804.39       675.46 o                         
  -5  10  21       2059.18       1821.16       312.82 o                         
  -2  10  21      17166.83      16765.19       456.82 o                         
 -10  11  21      18444.39      17658.51       670.30 o                         
  -7  11  21      44715.51      45530.20       920.64 o                         
  -4  11  21       5974.66       5020.73       397.50 o                         
  -1  11  21      14958.40      13980.33       611.77 o                         
  -6  12  21        822.08        779.48       526.00 o                         
  -1   1  22      18344.85      14227.69       143.97 o                         
   0   2  22      12310.02      12679.67       158.94 o                         
  -2   3  22      80788.60      83340.25       414.04 o                         
  -4   4  22      82263.12      82771.00       682.16 o                         
  -1   4  22     295961.59     294296.72      1583.34 o                         
  -3   5  22      17179.21      16340.54       183.56 o                         
   0   5  22      22094.81      21933.61       281.19 o                         
  -5   6  22       8066.75       7789.74       176.22 o                         
  -2   6  22       3675.12       3950.85       168.86 o                         
  -7   7  22        254.85        203.44       179.82 o                         
  -4   7  22         90.51        188.48       119.06 o                         
  -1   7  22      59905.53      60541.19       764.47 o                         
  -6   8  22     258303.75     264877.22      2053.64 o                         
  -3   8  22      91732.01      93805.76       894.66 o                         
   0   8  22       5161.10       4740.76       661.25 o                         
  -8   9  22       3562.51       3038.90       256.61 o                         
  -5   9  22       3242.54       2447.47       228.58 o                         
  -2   9  22      22891.04      21619.67       675.67 o                         
 -10  10  22     106800.74     118119.81      4228.87 o                         
  -7  10  22        213.88        331.38       260.01 o                         
  -4  10  22       6610.21       6097.68       314.09 o                         
  -1  10  22      32256.33      32018.39       866.72 o                         
  -9  11  22       5818.69       5714.26       456.71 o                         
  -6  11  22      76097.61      81139.17      1427.14 o                         
  -3  11  22        411.50        535.39       306.43 o                         
  -8  12  22       3174.95       3676.55       495.97 o                         
  -5  12  22      26572.21      26663.07       899.06 o                         
  -1   3  23      14202.05      13935.84       138.21 o                         
  -3   4  23     210846.28     216020.23      1034.66 o                         
  -2   5  23     120923.84     121408.99      1038.62 o                         
  -4   6  23       8928.72       8173.67       157.94 o                         
  -1   6  23        183.78        262.78        99.01 o                         
  -6   7  23       6088.54       5650.77       196.10 o                         
  -3   7  23      11181.25      10777.44       352.46 o                         
  -5   8  23        386.27        447.15       209.83 o                         
  -2   8  23       7161.31       6762.32       250.53 o                         
  -7   9  23      15416.12      15142.19       385.12 o                         
  -4   9  23      10054.85       9317.60       337.76 o                         
  -1   9  23       2482.90       2218.04       252.40 o                         
  -9  10  23      52257.46      53523.66       883.34 o                         
  -6  10  23       6640.30       6379.34       337.73 o                         
  -3  10  23       2579.71       2653.18       320.40 o                         
  -8  11  23        360.60        354.59       365.44 o                         
  -5  11  23      22722.48      24248.07       785.80 o                         
  -2  11  23       1586.90       1826.52       499.21 o                         
  -7  12  23      19915.42      18479.55       833.06 o                         
  -4  12  23       7362.23       6216.67       698.25 o                         
   0   0  24     910949.88     879151.56     12548.03 o                         
  -1   2  24      43020.45      43075.49       252.81 o                         
  -3   3  24     252623.38     262508.88      1703.31 o                         
   0   3  24     527793.12     529136.69      3820.46 o                         
  -2   4  24     439886.62     444178.03      2403.60 o                         
  -4   5  24     174839.70     174842.69       988.55 o                         
  -1   5  24      46734.25      47822.75       365.90 o                         
  -6   6  24      13687.48      14133.01       534.20 o                         
  -3   6  24       2964.49       3129.87       154.17 o                         
   0   6  24      92076.40      94752.55      1121.29 o                         
  -5   7  24     256394.48     264857.72      2177.96 o                         
  -2   7  24     206530.25     210738.78      1563.07 o                         
  -7   8  24     116344.92     118364.93      1117.60 o                         
  -4   8  24      14220.52      13612.59       282.44 o                         
  -1   8  24      21005.50      20471.49       358.13 o                         
  -9   9  24      47661.70      50223.22      1068.96 o                         
  -6   9  24      51928.04      53820.82       845.06 o                         
  -3   9  24     111756.16     115773.94      1596.39 o                         
   0   9  24      44183.26      43235.05      1068.90 o                         
  -8  10  24        898.75       1091.07       280.57 o                         
  -5  10  24      27349.08      26732.76       553.15 o                         
  -2  10  24      18707.10      18840.28       690.29 o                         
 -10  11  24      36337.57      37490.08      1557.21 o                         
  -7  11  24      28557.67      29045.78       758.88 o                         
  -4  11  24       2519.84       2049.07       387.94 o                         
  -1  11  24      29323.18      27771.55       832.45 o                         
  -6  12  24      72707.59      76995.30      1631.79 o                         
  -2   3  25     171317.14     173635.53       844.54 o                         
  -1   4  25     295359.25     294944.94      1655.79 o                         
  -3   5  25      14145.95      14395.33       170.55 o                         
  -5   6  25      32203.88      32191.07       301.67 o                         
  -2   6  25       4679.62       4791.00       108.72 o                         
  -4   7  25       8581.40       8089.37       212.93 o                         
  -1   7  25         38.39         -9.80       144.78 o                         
  -6   8  25      10976.48      10510.60       268.79 o                         
  -3   8  25        101.71        -81.27       234.92 o                         
  -8   9  25       8902.91       8136.41       336.49 o                         
  -5   9  25      31700.66      31129.49       518.80 o                         
  -2   9  25       4243.43       3625.38       337.72 o                         
  -7  10  25      29039.48      28540.18       609.60 o                         
  -4  10  25       9725.12       9610.66       371.87 o                         
  -1  10  25      11260.51      11115.51       474.11 o                         
  -9  11  25      21931.55      21084.58       689.97 o                         
  -6  11  25       2385.29       1796.68       412.81 o                         
  -3  11  25         33.49       -356.12       356.12 o                         
  -5  12  25       8392.93       8418.69       664.01 o                         
   0   1  26       2505.09       2451.08       152.60 o                         
  -2   2  26     528048.25     536928.06      3911.70 o                         
  -1   3  26       2738.92       2746.54        66.60 o                         
  -3   4  26      13085.05      13541.99       227.66 o                         
   0   4  26       8290.56       8709.91       203.49 o                         
  -5   5  26     109845.84     113361.09       987.30 o                         
  -2   5  26      73104.58      72195.86       551.67 o                         
  -4   6  26         96.95        485.02        86.31 o                         
  -1   6  26         96.26        190.73        72.95 o                         
  -6   7  26       5554.18       5111.81       183.49 o                         
  -3   7  26      54380.27      54113.57       573.68 o                         
   0   7  26      70787.46      73599.38      1502.54 o                         
  -8   8  26       8776.73       8851.47       395.67 o                         
  -5   8  26       4196.16       4052.29       201.05 o                         
  -2   8  26      25868.13      26028.65       426.92 o                         
  -7   9  26      17064.07      17209.51       388.04 o                         
  -4   9  26      27273.81      26665.03       501.21 o                         
  -1   9  26       6533.85       5605.08       304.18 o                         
  -9  10  26       4167.91       3929.42       378.44 o                         
  -6  10  26        234.27        432.91       271.62 o                         
  -3  10  26        505.28        446.89       288.29 o                         
   0  10  26       2106.79       3092.47       536.03 o                         
  -8  11  26       1119.13        907.03       513.89 o                         
  -5  11  26         86.64          5.03       421.20 o                         
  -2  11  26       1452.98        351.15       471.25 o                         
  -7  12  26         30.18        409.31       540.90 o                         
  -1   2  27      87208.10      85497.28       603.84 o                         
  -2   4  27       8200.60       8336.71       198.26 o                         
  -4   5  27      47877.97      47547.50       356.57 o                         
  -1   5  27      71365.73      72091.72       499.11 o                         
  -3   6  27      78767.05      79678.90       579.32 o                         
  -5   7  27        475.19        574.51       149.36 o                         
  -2   7  27      11392.37      10964.88       262.52 o                         
  -7   8  27         12.58          2.01       168.06 o                         
  -4   8  27      14630.89      14621.77       594.80 o                         
  -1   8  27        852.25       1020.52       206.50 o                         
  -6   9  27      11831.53      11479.72       325.17 o                         
  -3   9  27       1119.67        867.77       216.68 o                         
  -8  10  27       2359.68       1940.24       334.90 o                         
  -5  10  27      24521.83      23733.81       524.75 o                         
  -2  10  27         74.72       -263.34       298.16 o                         
  -7  11  27       9909.30       9264.32       602.07 o                         
  -4  11  27      23843.29      22643.25       652.55 o                         
  -6  12  27        168.22       -157.95       524.12 o                         
  -1   1  28       8008.83       8343.86       143.90 o                         
   0   2  28     358185.16     358174.06      4246.43 o                         
  -2   3  28      35511.67      35991.84       247.44 o                         
  -4   4  28      19825.61      19315.39       268.08 o                         
  -1   4  28      10514.38      10640.94       144.87 o                         
  -3   5  28      70750.34      72408.05      1007.59 o                         
   0   5  28      78755.09      79134.12       733.80 o                         
  -5   6  28      14410.57      14568.44       219.77 o                         
  -2   6  28      41831.96      42173.45       375.40 o                         
  -7   7  28      15668.89      15644.48       890.34 o                         
  -4   7  28      13727.94      13523.05       256.67 o                         
  -1   7  28       8979.38       8942.85       245.44 o                         
  -6   8  28        560.87        788.07       163.84 o                         
  -3   8  28       9665.96       8744.18       279.02 o                         
   0   8  28      87950.16      92747.80      1382.84 o                         
  -8   9  28        469.50       -218.65       228.57 o                         
  -5   9  28       1989.76       1484.88       221.45 o                         
  -2   9  28      18763.92      17900.61       430.22 o                         
 -10  10  28        137.62       -125.46       737.48 o                         
  -7  10  28       1204.72       1466.34       491.86 o                         
  -4  10  28       3942.53       3885.89       314.07 o                         
  -1  10  28      10330.70       9657.81       461.80 o                         
  -9  11  28       3074.48       3258.80       437.11 o                         
  -6  11  28       1424.18        979.43       377.96 o                         
  -3  11  28        526.25        285.91       373.38 o                         
  -1   3  29     115056.88     116012.94       726.89 o                         
  -3   4  29     104534.93     106031.31       633.18 o                         
  -2   5  29      14175.56      13605.29       196.15 o                         
  -4   6  29       9864.78       9736.81       189.40 o                         
  -1   6  29      26405.01      27075.48       311.26 o                         
  -6   7  29       2140.97       1779.76       183.54 o                         
  -3   7  29      74699.95      76850.25       687.26 o                         
  -5   8  29        430.90        329.68       212.63 o                         
  -2   8  29        875.14        913.70       194.91 o                         
  -7   9  29       2115.42       1974.15       264.29 o                         
  -4   9  29      96757.52     101257.10      1463.51 o                         
  -1   9  29       8701.09       8037.78       352.35 o                         
  -9  10  29       4324.06       3735.79       425.03 o                         
  -6  10  29       6957.75       6916.39       378.00 o                         
  -3  10  29      47413.82      48922.94       819.43 o                         
  -8  11  29        310.97         67.23       409.38 o                         
  -5  11  29       1668.29       1620.83       822.22 o                         
  -2  11  29       7913.71       6995.16       531.54 o                         
   0   0  30     249390.59     246875.33      3027.63 o                         
  -1   2  30       1988.04       2104.65        88.10 o                         
  -3   3  30      68112.76      67092.79       738.94 o                         
   0   3  30       2770.40       2862.06       130.85 o                         
  -2   4  30      29858.25      29534.05       264.14 o                         
  -4   5  30       7360.21       7228.38       138.17 o                         
  -1   5  30      53421.30      53635.64       595.42 o                         
  -6   6  30      95392.21      95525.59      1211.04 o                         
  -3   6  30         84.53        101.72       101.72 o                         
   0   6  30     117348.82     119331.70      2727.92 o                         
  -5   7  30      17366.71      17262.62       308.09 o                         
  -2   7  30      41547.89      42340.98       541.42 o                         
  -7   8  30      14146.72      13464.67       315.90 o                         
  -4   8  30        709.35        486.57       189.46 o                         
  -1   8  30      24269.59      24216.93       447.09 o                         
  -9   9  30        561.22        712.05       431.57 o                         
  -6   9  30      10306.74       9356.06       319.78 o                         
  -3   9  30        287.88        267.91       232.22 o                         
   0   9  30       2580.53       2021.65       915.53 o                         
  -8  10  30      15892.25      14874.95       541.92 o                         
  -5  10  30        220.20        419.05       300.99 o                         
  -2  10  30      31522.09      31061.05      1072.37 o                         
  -7  11  30       8188.63       8135.14       506.33 o                         
  -4  11  30      12863.20      11145.35       519.47 o                         
  -2   3  31       7471.63       7623.36       106.66 o                         
  -1   4  31      50096.15      49386.76       380.74 o                         
  -3   5  31      37483.91      37586.84       345.19 o                         
  -5   6  31          6.85         29.92       119.06 o                         
  -2   6  31       4245.78       3840.90       278.99 o                         
  -4   7  31      64269.48      64695.32       634.18 o                         
  -1   7  31      38904.95      39471.07       541.38 o                         
  -6   8  31       2578.10       2129.11       212.90 o                         
  -3   8  31       2597.26       2087.15       213.71 o                         
  -8   9  31       1624.61       1248.46       288.29 o                         
  -5   9  31      28861.00      29003.98       530.54 o                         
  -2   9  31      25676.27      25236.00       528.39 o                         
  -7  10  31       3365.67       3026.37       356.14 o                         
  -4  10  31       1366.85       1671.00       311.87 o                         
  -1  10  31      36132.69      35751.10       809.49 o                         
  -9  11  31       1139.37       1411.45       576.27 o                         
  -6  11  31      19862.74      20255.43       917.94 o                         
  -3  11  31        150.96        335.52       416.70 o                         
   0   1  32      38792.71      38066.18       396.10 o                         
  -2   2  32     419573.09     412788.50      3191.28 o                         
  -1   3  32     275162.59     273888.16      1562.12 o                         
  -3   4  32     105131.41     104537.88       636.76 o                         
   0   4  32       3576.71       3169.46       169.29 o                         
  -5   5  32     147042.84     147122.03      1607.56 o                         
  -2   5  32      52231.21      52409.72       419.53 o                         
  -4   6  32     139410.02     143738.25      1055.67 o                         
  -1   6  32     201729.80     206869.94      1533.71 o                         
  -6   7  32      10954.97      10380.01       260.06 o                         
  -3   7  32     105463.37     107971.62       948.86 o                         
   0   7  32      92036.85      92688.34      1403.71 o                         
  -8   8  32     314226.16     340542.69     11815.29 o                         
  -5   8  32       7562.28       7335.83       447.87 o                         
  -2   8  32       1328.45       1102.16       193.93 o                         
  -7   9  32      12419.73      12357.34       403.08 o                         
  -4   9  32     114273.77     118833.82      1338.26 o                         
  -1   9  32      38893.65      39521.12       697.28 o                         
  -9  10  32       2067.71       1800.56       646.04 o                         
  -6  10  32      67400.27      69316.02      1097.30 o                         
  -3  10  32      82433.81      87836.30      1274.26 o                         
   0  10  32        204.07       -345.85       915.49 o                         
  -8  11  32      33786.71      32907.04       918.18 o                         
  -5  11  32         24.90        109.95       422.03 o                         
  -2  11  32      11669.30       9884.74       667.58 o                         
  -1   2  33      24200.26      24167.68       226.90 o                         
  -2   4  33      19185.77      18715.81       221.55 o                         
  -4   5  33      79398.30      78683.61       566.86 o                         
  -1   5  33      35911.46      36027.43       617.18 o                         
  -3   6  33        617.45        705.33       123.26 o                         
  -5   7  33      47310.12      47608.09       530.40 o                         
  -2   7  33     109272.05     112828.09      1070.35 o                         
  -7   8  33      24982.52      23904.03       642.28 o                         
  -4   8  33        117.51         39.05       224.16 o                         
  -1   8  33       3114.35       3142.51       262.47 o                         
  -6   9  33      16840.47      16505.24       550.75 o                         
  -3   9  33      38799.18      40851.62       683.56 o                         
  -8  10  33        608.37        368.30       368.09 o                         
  -5  10  33       3256.74       3239.38       334.91 o                         
  -2  10  33       6119.33       5310.25       429.24 o                         
  -7  11  33      26146.33      25914.48      1042.88 o                         
  -4  11  33       6367.84       5596.79       484.56 o                         
  -1   1  34         15.84        172.93       152.58 o                         
   0   2  34     135502.95     133023.23      1213.29 o                         
  -2   3  34     144350.38     143558.56       886.95 o                         
  -4   4  34      18290.18      17411.62       268.06 o                         
  -1   4  34      12654.70      12188.86       171.14 o                         
  -3   5  34      24562.41      25311.99       273.99 o                         
   0   5  34     135858.31     138822.38      1377.44 o                         
  -5   6  34      33905.82      33754.57       405.99 o                         
  -2   6  34      70114.04      71585.03       665.24 o                         
  -7   7  34      98224.52     103344.83      1656.08 o                         
  -4   7  34      37860.69      38349.11       468.00 o                         
  -1   7  34       8563.55       8375.51       275.14 o                         
  -6   8  34      35773.55      36467.00       587.68 o                         
  -3   8  34       6135.66       5630.76       347.96 o                         
   0   8  34      61519.38      62518.68      1205.71 o                         
  -8   9  34      65643.13      67531.62       966.87 o                         
  -5   9  34      61283.59      62230.16       864.48 o                         
  -2   9  34       5266.10       5102.62       333.78 o                         
 -10  10  34       5354.93       2074.06       928.96 o                         
  -7  10  34      48347.34      50271.61      1026.76 o                         
  -4  10  34      49726.89      51054.32       984.54 o                         
  -1  10  34        395.69        457.75       389.82 o                         
  -6  11  34       1304.52        758.06       418.45 o                         
  -3  11  34      23798.34      23061.59       765.01 o                         
  -1   3  35      20711.07      20358.02       242.91 o                         
  -3   4  35      54735.10      56741.67       413.39 o                         
  -2   5  35      64776.97      64552.23       614.17 o                         
  -4   6  35        248.30        195.14       134.54 o                         
  -1   6  35      10543.32      10578.18       224.71 o                         
  -6   7  35       7236.85       7251.97       252.42 o                         
  -3   7  35      48138.75      48526.66       557.56 o                         
  -5   8  35         85.35        152.58       234.91 o                         
  -2   8  35        313.91        677.60       233.96 o                         
  -7   9  35      37172.25      36505.29       632.54 o                         
  -4   9  35      32018.53      33257.48       618.31 o                         
  -1   9  35        694.50        325.07       305.92 o                         
  -9  10  35      26511.79      26150.29       876.57 o                         
  -6  10  35       4866.29       4959.82       396.30 o                         
  -3  10  35        685.47        734.45       356.12 o                         
  -8  11  35        772.18       1365.01       535.91 o                         
  -5  11  35      16943.84      16314.70       655.52 o                         
   0   0  36      41424.20      41118.73      1171.22 o                         
  -1   2  36     206169.44     205835.52      1580.07 o                         
  -3   3  36     183429.81     183825.48      1460.43 o                         
   0   3  36       2491.43       2344.16       179.83 o                         
  -2   4  36      14193.61      14712.84       202.44 o                         
  -4   5  36      18800.51      19444.82       308.46 o                         
  -1   5  36     106914.51     108855.54       886.76 o                         
  -6   6  36     270607.19     281162.00      3176.65 o                         
  -3   6  36     106037.75     107286.86       902.54 o                         
   0   6  36      11560.77      12179.62       686.78 o                         
  -5   7  36       1461.60       1996.07       206.40 o                         
  -2   7  36       5028.54       4664.17       254.33 o                         
  -7   8  36       2540.90       1861.06       232.23 o                         
  -4   8  36      68819.45      69848.52       926.18 o                         
  -1   8  36      61256.01      63589.83       849.82 o                         
  -9   9  36       7308.86       7011.35       608.29 o                         
  -6   9  36      13338.87      12473.00       401.51 o                         
  -3   9  36       1743.50       1785.13       367.07 o                         
   0   9  36       4163.14       3009.89       484.55 o                         
  -8  10  36      77040.02      82951.06      1991.96 o                         
  -5  10  36      25982.76      25256.94       593.61 o                         
  -2  10  36       1565.25       1234.73       375.10 o                         
  -7  11  36        535.45       -217.03       423.09 o                         
  -4  11  36      29106.28      29443.08       879.46 o                         
  -2   3  37     120580.40     120052.35       861.60 o                         
  -1   4  37     128845.49     129700.31       980.84 o                         
  -3   5  37        681.62        607.03       112.33 o                         
  -5   6  37      43154.72      44173.48       475.89 o                         
  -2   6  37      10472.64      10591.27       312.87 o                         
  -4   7  37      16494.69      16480.50       331.54 o                         
  -1   7  37         11.12        355.41       206.39 o                         
  -6   8  37       4388.53       4548.08       268.76 o                         
  -3   8  37         47.66       -135.09       300.98 o                         
  -8   9  37       4004.42       3786.55       402.71 o                         
  -5   9  37      45289.26      47173.96       800.82 o                         
  -2   9  37       1423.38        754.16       455.16 o                         
  -7  10  37      39468.73      39256.74       964.43 o                         
  -4  10  37       5640.57       5563.38       534.11 o                         
  -1  10  37        105.55         41.37       416.70 o                         
  -6  11  37       2384.98       1452.40       437.12 o                         
   0   1  38     175879.28     175166.34      2069.84 o                         
  -2   2  38      88808.67      90428.84      1427.44 o                         
  -1   3  38      50878.93      50453.23       423.63 o                         
  -3   4  38     109141.50     111175.44       725.59 o                         
   0   4  38       7712.35       6964.02       559.57 o                         
  -5   5  38      13161.36      13704.52       508.75 o                         
  -2   5  38        481.27        454.24       161.51 o                         
  -4   6  38      61228.80      63283.81       619.74 o                         
  -1   6  38      59559.86      59166.96       669.32 o                         
  -6   7  38       2964.85       2511.79       219.71 o                         
  -3   7  38         99.42        121.28       163.83 o                         
   0   7  38      23001.06      24492.40       736.92 o                         
  -8   8  38      78133.09      80190.16      1398.96 o                         
  -5   8  38      18969.55      19198.10       429.30 o                         
  -2   8  38      43060.44      43066.57       686.01 o                         
  -7   9  38       1004.85       1041.70       319.05 o                         
  -4   9  38        305.75        548.49       304.15 o                         
  -1   9  38         85.14        106.79       318.06 o                         
  -9  10  38       1031.54       1826.53       575.04 o                         
  -6  10  38       5195.21       4466.17       349.24 o                         
  -3  10  38       9001.27       8227.94       660.80 o                         
  -5  11  38       1730.72       1837.42       485.56 o                         
  -1   2  39      94443.73      94392.47       978.79 o                         
  -2   4  39         72.35         81.94       159.87 o                         
  -4   5  39      60645.25      60661.73       543.49 o                         
  -1   5  39      36045.69      36829.75       475.81 o                         
  -3   6  39      48543.21      49178.79       533.67 o                         
  -5   7  39       1800.72       1576.04       212.21 o                         
  -2   7  39       3801.44       3415.38       271.08 o                         
  -7   8  39        104.15       -269.14       269.14 o                         
  -4   8  39       6138.89       5536.23       301.02 o                         
  -1   8  39       1395.96       2075.07       283.65 o                         
  -6   9  39       8969.97       8246.68       370.68 o                         
  -3   9  39       1174.27        547.25       330.36 o                         
  -8  10  39        218.11        427.42       467.64 o                         
  -5  10  39      12502.57      12033.74       544.14 o                         
  -2  10  39        837.20       1320.94       400.93 o                         
  -1   1  40      23029.25      23054.65       304.29 o                         
   0   2  40     125675.57     125686.13      1234.94 o                         
  -2   3  40      36083.50      35135.68       374.73 o                         
  -4   4  40        881.95       1172.03       179.82 o                         
  -1   4  40      44523.26      44022.51       729.92 o                         
  -3   5  40      17975.28      18254.27       385.81 o                         
   0   5  40      42114.61      41345.56       737.25 o                         
  -5   6  40      17068.64      16774.11       291.72 o                         
  -2   6  40      16150.88      15833.99       326.71 o                         
  -7   7  40      25118.83      24362.56       684.48 o                         
  -4   7  40       5553.29       5208.77       232.24 o                         
  -1   7  40        627.47        344.38       220.24 o                         
  -6   8  40      11964.56      11353.33       356.24 o                         
  -3   8  40       8679.83       8179.50       384.78 o                         
   0   8  40      73580.80      77910.59      1579.51 o                         
  -8   9  40        476.79        665.96       332.24 o                         
  -5   9  40       1662.99        969.18       283.65 o                         
  -2   9  40       9521.57       8800.57       441.78 o                         
  -7  10  40        427.01       -418.88       418.88 o                         
  -4  10  40       1310.05       1101.51       380.19 o                         
  -1   3  41      94203.21      93287.09       838.78 o                         
  -3   4  41     112281.91     113488.85       864.61 o                         
  -2   5  41       1062.99       1027.47       142.06 o                         
  -4   6  41       4159.40       4133.55       209.02 o                         
  -1   6  41      27436.05      27759.35       480.20 o                         
  -6   7  41        978.91        808.02       206.40 o                         
  -3   7  41      26750.53      26909.00       465.34 o                         
  -5   8  41         23.38         65.16       245.40 o                         
  -2   8  41       3169.59       2882.49       300.89 o                         
  -7   9  41          1.39        126.92       329.12 o                         
  -4   9  41      51388.32      51772.38       834.59 o                         
  -1   9  41       5247.24       5221.97       442.34 o                         
  -6  10  41       4398.41       4720.92       489.16 o                         
  -3  10  41      28901.41      29018.20       852.36 o                         
   0   0  42     223606.73     227890.20      4219.94 o                         
  -1   2  42      17150.68      17350.18       236.63 o                         
  -3   3  42      34342.68      34335.55       484.90 o                         
   0   3  42      19273.60      18267.10       359.80 o                         
  -2   4  42       8644.03       8901.28       264.33 o                         
  -4   5  42       7574.00       7064.86       193.95 o                         
  -1   5  42      11694.13      11359.22       278.50 o                         
  -6   6  42      20172.56      20751.11       536.08 o                         
  -3   6  42       6108.07       5574.98       228.90 o                         
   0   6  42      93716.83      98082.45      1616.48 o                         
  -5   7  42      12676.52      12595.54       320.46 o                         
  -2   7  42      43296.60      44287.33       675.06 o                         
  -7   8  42       9268.31       8202.62       346.17 o                         
  -4   8  42       4391.59       5256.25       345.06 o                         
  -1   8  42      14727.20      15153.35       474.39 o                         
  -9   9  42       3087.89       2433.18       664.63 o                         
  -6   9  42       8557.65       8427.35       770.93 o                         
  -3   9  42        664.14        774.33       352.30 o                         
   0   9  42        308.69       -189.88       661.19 o                         
  -8  10  42      12776.92      11472.16       701.45 o                         
  -5  10  42        197.92         33.03       350.52 o                         
  -2  10  42      18219.11      17740.07       680.66 o                         
  -2   3  43       1208.57       1184.70       151.12 o                         
  -1   4  43      26992.46      26933.70       354.87 o                         
  -3   5  43      35514.38      36545.03       428.11 o                         
  -5   6  43      10818.26       9852.61       266.17 o                         
  -2   6  43       4738.84       4497.10       263.01 o                         
  -4   7  43      55041.57      55733.50       673.57 o                         
  -1   7  43      18608.06      18010.23       447.84 o                         
  -6   8  43        221.19        163.16       268.74 o                         
  -3   8  43       1133.23       1336.46       262.46 o                         
  -8   9  43        177.63        277.90       392.27 o                         
  -5   9  43      26979.74      26793.77       608.91 o                         
  -2   9  43      33858.19      32117.21       763.90 o                         
  -7  10  43        273.08       1310.64       452.45 o                         
  -4  10  43         10.32        656.05       363.46 o                         
   0   1  44     395202.56     396880.88      4441.45 o                         
  -2   2  44      37745.16      37505.27       585.42 o                         
  -1   3  44      24204.52      23455.26       337.88 o                         
  -3   4  44     196637.45     199231.19      1409.11 o                         
   0   4  44     160562.61     162447.98      1779.45 o                         
  -5   5  44      35658.91      34615.87       611.82 o                         
  -2   5  44     125868.86     129740.39      1126.77 o                         
  -4   6  44      48112.67      47928.31       668.67 o                         
  -1   6  44      49030.37      48219.58       698.51 o                         
  -6   7  44      80920.14      84130.36       941.79 o                         
  -3   7  44      39513.17      40006.14       639.35 o                         
   0   7  44       6559.73       6100.20       520.61 o                         
  -8   8  44       1705.24       2197.44       463.41 o                         
  -5   8  44      76402.19      78270.07       959.98 o                         
  -2   8  44     201723.48     219755.97      2252.09 o                         
  -7   9  44      55757.65      56125.59       983.54 o                         
  -4   9  44       2945.73       2584.88       345.05 o                         
  -1   9  44       4578.76       3873.70       489.21 o                         
  -6  10  44       5055.63       6126.22       800.24 o                         
  -3  10  44       8288.97       7852.38       616.73 o                         
  -1   2  45       2076.45       1957.94       127.94 o                         
  -2   4  45        118.02         15.45       152.53 o                         
  -4   5  45      15821.25      15526.20       286.39 o                         
  -1   5  45      22376.43      22603.14       365.61 o                         
  -3   6  45        112.17        238.03       183.53 o                         
  -5   7  45      80126.11      82815.80       918.12 o                         
  -2   7  45      77771.20      80845.07      1367.39 o                         
  -7   8  45       4704.54       4899.49       484.55 o                         
  -4   8  45          0.07         19.06       323.01 o                         
  -1   8  45      12528.65      12389.53       483.58 o                         
  -6   9  45      29547.93      29611.20       674.10 o                         
  -3   9  45      22506.38      21407.56       639.12 o                         
  -5  10  45        111.84        -63.82       399.32 o                         
  -1   1  46     132708.97     133400.23      1244.20 o                         
   0   2  46       1577.31       1618.29       195.37 o                         
  -2   3  46        801.48        733.58       226.45 o                         
  -4   4  46      80046.18      79656.43      1732.12 o                         
  -1   4  46      45009.93      45759.71       502.35 o                         
  -3   5  46      38883.67      38828.12       560.97 o                         
   0   5  46       2240.43       1549.01       584.92 o                         
  -5   6  46        734.81        477.93       206.40 o                         
  -2   6  46       2834.39       2410.95       264.29 o                         
  -7   7  46        160.87        -77.50       376.34 o                         
  -4   7  46       7077.22       6123.66       275.13 o                         
  -1   7  46      38693.09      40171.60       678.97 o                         
  -6   8  46     117280.12     123202.17      1824.82 o                         
  -3   8  46      35069.52      36042.86       656.22 o                         
   0   8  46      24108.05      23550.60       916.91 o                         
  -8   9  46        695.00         27.94       469.83 o                         
  -5   9  46       1586.06       1502.47       333.76 o                         
  -2   9  46      20107.68      18624.05       602.84 o                         
  -7  10  46        248.85       1086.98       527.56 o                         
  -4  10  46         31.69       -416.70       416.70 o                         
  -1   3  47          5.94        -16.18       138.14 o                         
  -3   4  47      38818.54      39169.25       449.05 o                         
  -2   5  47      27557.02      27323.05       436.22 o                         
  -4   6  47       5601.08       5167.07       240.61 o                         
  -1   6  47       1874.80       1460.65       240.59 o                         
  -6   7  47      19414.49      19222.38       451.12 o                         
  -3   7  47      44576.82      45037.97       705.93 o                         
  -5   8  47       1009.71        986.82       278.00 o                         
  -2   8  47       2396.85       1841.29       327.68 o                         
  -7   9  47      20381.43      20012.70       621.30 o                         
  -4   9  47      15890.59      15068.91       541.84 o                         
  -1   9  47        640.66        690.81       594.63 o                         
  -6  10  47          3.43         28.12       462.62 o                         
   0   0  48     208347.11     213667.17      5621.08 o                         
  -1   2  48       1549.56       1308.88       136.69 o                         
  -3   3  48       3216.84       3296.69       251.76 o                         
   0   3  48      41139.59      40885.75       814.48 o                         
  -2   4  48      38605.55      38048.99       499.59 o                         
  -4   5  48      36125.16      35890.78       482.51 o                         
  -1   5  48        262.03        274.28       184.30 o                         
  -6   6  48      52834.58      54072.21      1021.69 o                         
  -3   6  48        677.74        619.42       193.92 o                         
   0   6  48      52292.79      53839.11      1705.44 o                         
  -5   7  48      38318.27      40048.52       589.78 o                         
  -2   7  48      30782.29      32320.43       604.66 o                         
  -7   8  48      24741.87      24158.36       590.34 o                         
  -4   8  48         50.60        -99.54       315.67 o                         
  -1   8  48       2898.92       2200.28       638.71 o                         
  -6   9  48       3190.07       2534.16       391.11 o                         
  -3   9  48      13467.31      12381.88       541.07 o                         
  -5  10  48        187.04        432.86       465.60 o                         
  -2   3  49      85238.37      85731.40       837.06 o                         
  -1   4  49      42731.05      42498.67       502.31 o                         
  -3   5  49       1221.21       1060.18       189.46 o                         
  -5   6  49      23179.02      22691.00       450.15 o                         
  -2   6  49        875.89        606.92       235.91 o                         
  -4   7  49      28515.90      28251.07       705.10 o                         
  -1   7  49       2311.55       1858.56       309.29 o                         
  -6   8  49         33.55         92.30       315.82 o                         
  -3   8  49        236.48        460.05       303.48 o                         
  -8   9  49       6555.97       5703.02       600.30 o                         
  -5   9  49      30426.26      30577.68       733.49 o                         
  -2   9  49         31.80         -7.59       474.98 o                         
   0   1  50       2769.16       2319.71       206.95 o                         
  -2   2  50     200079.20     204891.17      2553.82 o                         
  -1   3  50       1546.17       1512.18       154.34 o                         
  -3   4  50       1677.12       1979.69       178.02 o                         
   0   4  50      60939.01      60503.61       989.70 o                         
  -5   5  50     101479.71     103900.17      1501.80 o                         
  -2   5  50      75455.76      77313.78       853.20 o                         
  -4   6  50        608.99        639.82       204.83 o                         
  -1   6  50       1773.84       1286.03       256.60 o                         
  -6   7  50      20536.80      19595.08       483.35 o                         
  -3   7  50      20998.38      20464.82       512.94 o                         
   0   7  50      46321.78      47362.48      1277.34 o                         
  -8   8  50      41874.72      42231.42      1149.94 o                         
  -5   8  50       1158.30        990.84       300.40 o                         
  -2   8  50         47.44         33.75       411.10 o                         
  -7   9  50      22081.25      21321.12       697.84 o                         
  -4   9  50       7220.54       7223.23       482.75 o                         
  -1   2  51      70245.09      72059.83       667.51 o                         
  -2   4  51         67.02        172.93       170.48 o                         
  -4   5  51      33757.96      33504.72       482.48 o                         
  -1   5  51      27103.26      26960.86       450.58 o                         
  -3   6  51      32720.38      34206.32       547.65 o                         
  -5   7  51        126.69        234.58       246.51 o                         
  -2   7  51        349.91         85.43       455.15 o                         
  -7   8  51       2188.69       1877.61       362.02 o                         
  -4   8  51       5186.26       4923.20       403.62 o                         
  -1   8  51       1360.54        847.43       402.08 o                         
  -6   9  51        433.75        364.74       418.00 o                         
  -3   9  51       6737.77       6386.38       615.94 o                         
  -1   1  52       1155.57       1341.97       559.48 o                         
   0   2  52     148985.39     154737.39      3060.99 o                         
  -2   3  52         13.06       -111.03       149.35 o                         
  -4   4  52       8915.59       8911.62       376.40 o                         
  -1   4  52      11509.00      11284.01       291.68 o                         
  -3   5  52      24920.90      23597.53       413.01 o                         
   0   5  52      46154.23      46654.20      1043.83 o                         
  -5   6  52       1813.81       1863.58       288.29 o                         
  -2   6  52        280.38       -308.33       308.33 o                         
  -7   7  52      33895.41      34840.21      1195.90 o                         
  -4   7  52      18243.61      18047.97       497.01 o                         
  -1   7  52       4510.93       4078.75       379.50 o                         
  -6   8  52       9040.78       7522.32       450.02 o                         
  -3   8  52       1046.26       1370.62       462.50 o                         
   0   8  52      19562.99      18257.27       854.44 o                         
  -5   9  52       8166.07       7379.17       873.70 o                         
  -2   9  52       6610.93       6948.73       565.86 o                         
  -1   3  53      49124.44      50595.96       570.62 o                         
  -3   4  53      91094.32      95317.77       907.21 o                         
  -2   5  53       1530.20       1371.49       212.90 o                         
  -4   6  53       1635.86       1307.32       262.46 o                         
  -1   6  53      15147.80      15035.12       492.51 o                         
  -6   7  53        192.53        392.19       298.16 o                         
  -3   7  53       8786.22       8723.39       405.72 o                         
  -5   8  53          2.90        110.46       328.37 o                         
  -2   8  53       5472.80       4939.55       451.01 o                         
  -4   9  53      20399.72      19769.54       708.62 o                         
   0   0  54      67183.44      67363.56      1866.06 o                         
  -1   2  54      56358.11      56768.86       637.92 o                         
  -3   3  54      12417.73      11624.34       427.19 o                         
   0   3  54      17601.74      17861.58       520.72 o                         
  -2   4  54        951.28        991.23       183.47 o                         
  -4   5  54      24730.92      25261.58       451.17 o                         
  -1   5  54       1418.03       1176.90       303.04 o                         
  -6   6  54       4004.75       3442.11       737.53 o                         
  -3   6  54      47507.55      48311.32       698.76 o                         
   0   6  54     111041.73     119722.74      2138.26 o                         
  -5   7  54         60.65        106.65       300.98 o                         
  -2   7  54       9302.27       8955.53       451.02 o                         
  -7   8  54      13577.26      11497.62       527.44 o                         
  -4   8  54      25039.59      24279.80       655.34 o                         
  -1   8  54         15.93        399.26       423.08 o                         
  -2   3  55      10772.18      10080.27       294.22 o                         
  -1   4  55      35524.37      36113.42       697.87 o                         
  -3   5  55      42846.80      43761.14       623.89 o                         
  -5   6  55       3600.80       3036.95       396.44 o                         
  -2   6  55        666.59        133.78       296.68 o                         
  -4   7  55      20281.47      20014.31       536.88 o                         
  -1   7  55       1856.45       1957.40       381.75 o                         
  -6   8  55        706.04        684.88       447.81 o                         
  -3   8  55        116.26        286.87       386.03 o                         
   0   1  56      43974.36      44556.76       877.53 o                         
  -2   2  56     152772.11     155719.84      2065.33 o                         
  -1   3  56     117218.77     118807.78      1103.16 o                         
  -3   4  56       4791.28       4525.34       338.20 o                         
   0   4  56      44376.83      44194.49       927.54 o                         
  -5   5  56     118378.62     127817.78      1937.10 o                         
  -2   5  56      52301.71      53174.55       735.53 o                         
  -4   6  56      86050.62      89924.80      1059.64 o                         
  -1   6  56      50382.27      51976.83       863.76 o                         
  -6   7  56      20579.07      20243.59       564.81 o                         
  -3   7  56      62554.14      64325.29      1109.71 o                         
   0   7  56      76185.13      77049.76      2317.02 o                         
  -5   8  56      14868.15      13379.29       558.84 o                         
  -2   8  56       3965.01       3627.32       753.46 o                         
  -1   2  57      12763.15      11779.40       336.20 o                         
  -2   4  57       2118.00       2008.50       286.31 o                         
  -4   5  57      13885.78      13436.35       401.02 o                         
  -1   5  57      45053.61      45500.34       662.15 o                         
  -3   6  57       1206.98       1152.38       309.29 o                         
  -5   7  57      25386.36      25017.27       675.14 o                         
  -2   7  57      14170.17      13545.01       549.11 o                         
  -4   8  57        161.15        931.87       408.75 o                         
  -1   1  58        322.81          5.35       307.53 o                         
   0   2  58      14520.86      14034.84       686.81 o                         
  -2   3  58      21807.89      21884.49       423.26 o                         
  -4   4  58      10451.06      10001.20       503.59 o                         
  -1   4  58        583.20        752.55       232.22 o                         
  -3   5  58         14.58        194.28       226.74 o                         
   0   5  58       8354.56       8063.28       575.50 o                         
  -5   6  58      36540.50      35986.57       708.10 o                         
  -2   6  58      33807.68      34500.45       755.43 o                         
  -7   7  58       8304.90       7584.09       991.91 o                         
  -4   7  58      10144.80       9242.12       476.79 o                         
  -1   7  58       1133.51       1004.65       373.39 o                         
  -6   8  58      13260.65      13647.18       660.72 o                         
  -3   8  58        388.59        545.02       430.82 o                         
  -1   3  59       1253.36        811.33       241.11 o                         
  -3   4  59      18650.61      18768.72       469.99 o                         
  -2   5  59      24120.50      23686.25       513.04 o                         
  -4   6  59         34.84        413.41       308.07 o                         
  -1   6  59        949.56       1115.58       360.47 o                         
  -6   7  59       6918.96       5048.32       472.60 o                         
  -3   7  59      29274.35      28083.80       822.60 o                         
  -5   8  59        335.00        868.21       438.28 o                         
   0   0  60       3477.07       3900.22       654.23 o                         
  -1   2  60       9826.11      10217.03       365.15 o                         
  -3   3  60       8046.95       8266.03       457.81 o                         
   0   3  60       8970.54       8087.67       488.34 o                         
  -2   4  60        703.48        786.92       236.54 o                         
  -4   5  60       2578.28       2521.35       308.09 o                         
  -1   5  60      18224.12      16993.79       741.68 o                         
  -6   6  60      64310.34      66557.20      1558.33 o                         
  -3   6  60       9397.31       9451.36       473.39 o                         
   0   6  60      16466.26      15622.32       969.29 o                         
  -5   7  60       3227.68       3074.52       440.49 o                         
  -2   7  60        102.21        419.73       435.79 o                         
  -4   8  60       2641.57       1456.54       609.34 o                         
  -2   3  61      26340.12      26093.58       521.45 o                         
  -1   4  61      18156.96      18011.57       528.73 o                         
  -3   5  61       3038.37       2811.12       341.65 o                         
  -5   6  61       4465.38       3507.75       407.83 o                         
  -2   6  61         57.00       -363.50       375.02 o                         
  -4   7  61      35796.66      35957.30       811.34 o                         
  -1   7  61       2530.70       1948.34       525.44 o                         
   0   1  62      13090.17      11649.57       536.14 o                         
  -2   2  62      17165.69      16274.85       573.42 o                         
  -1   3  62      46947.49      47718.30       730.77 o                         
  -3   4  62      28766.83      28604.17       557.65 o                         
   0   4  62        486.02        747.84       484.52 o                         
  -5   5  62       3598.43       2642.39       520.58 o                         
  -2   5  62       3922.29       3526.45       346.14 o                         
  -4   6  62      33628.43      34116.58       779.35 o                         
  -1   6  62      26764.95      25973.30      1307.29 o                         
  -6   7  62         90.91       -438.64       438.64 o                         
  -3   7  62        264.18        530.05       457.73 o                         
  -1   2  63      36491.29      36693.04       622.38 o                         
  -2   4  63        361.07        311.95       275.10 o                         
  -4   5  63      22985.26      22320.56       587.53 o                         
  -1   5  63       9929.54       8797.45       770.11 o                         
  -3   6  63      23238.44      22592.51       829.86 o                         
  -5   7  63       5020.70       5019.45       822.27 o                         
  -2   7  63       1958.70        810.90       531.27 o                         
  -1   1  64      36602.63      34104.38      1908.52 o                         
   0   2  64      21833.65      21257.27      1348.32 o                         
  -2   3  64      12250.43      11053.51       408.52 o                         
  -4   4  64       1447.71        949.42       427.10 o                         
  -1   4  64      47656.67      47253.14       905.58 o                         
  -3   5  64         20.28         27.62       306.43 o                         
   0   5  64       4197.50       3949.90       737.53 o                         
  -5   6  64      14163.17      13991.12       597.56 o                         
  -2   6  64      11670.21      10611.76       619.49 o                         
  -4   7  64        114.12       -221.68       461.49 o                         
  -1   3  65      32094.05      31051.71       878.65 o                         
  -3   4  65      50071.20      52930.31      1053.38 o                         
  -2   5  65       7698.15       6360.80       512.82 o                         
  -4   6  65        107.62       -166.06       454.32 o                         
  -1   6  65      10411.15       9392.58       630.99 o                         
   0   0  66     156015.25     160906.62      4094.07 o                         
  -1   2  66        224.15        613.30       301.44 o                         
  -3   3  66      35236.87      36411.54       999.90 o                         
   0   3  66      35013.88      33419.60      1014.12 o                         
  -2   4  66      47325.24      48507.65       940.41 o                         
  -4   5  66       2251.53       1362.39       491.87 o                         
  -1   5  66      15258.44      13983.06       756.32 o                         
  -3   6  66        669.68        623.45       642.47 o                         
  -2   3  67       3171.95       2753.91       347.50 o                         
  -1   4  67      55713.07      56593.19      1006.71 o                         
  -3   5  67      20223.37      18779.00       636.14 o                         
  -2   6  67        185.04         83.84       517.77 o                         
   0   1  68      55395.86      55699.27      1252.55 o                         
  -2   2  68        458.28       1176.25       813.77 o                         
  -1   3  68      39902.25      38631.37       771.39 o                         
  -3   4  68      74021.73      76018.47      1205.41 o                         
   0   4  68      51699.33      51336.47      1679.81 o                         
  -5   5  68       1158.23       1775.91       644.37 o                         
  -2   5  68      23112.54      21847.24      1167.67 o                         
  -1   2  69       7865.57       7224.49       406.85 o                         
  -2   4  69        547.19        137.26       369.73 o                         
  -4   5  69       3875.56       3748.78       602.01 o                         
  -1   5  69      34389.48      33319.97       985.89 o                         
  -1   1  70       1172.93        866.68       448.48 o                         
   0   2  70       6465.97       5483.72       598.86 o                         
  -2   3  70       5752.93       5008.65       411.61 o                         
  -4   4  70      12986.62      10220.96       763.07 o                         
  -1   4  70       4693.82       4253.60       484.00 o                         
  -3   5  70       9704.15       9252.93      1035.25 o                         
  -1   3  71       1828.20        845.19       359.44 o                         
  -3   4  71       1106.83        352.00       399.32 o                         
   0   0  72       7939.59       4573.90      1105.67 o                         
  -1   2  72       1182.46       1295.58       411.51 o                         
  -3   3  72      13076.92      11275.05       716.73 o                         
   0   3  72      12216.36      11931.64       915.67 o                         
  -2   4  72         91.00         76.75       565.26 o                         
  -2   3  73       7139.48       5709.23       425.56 o                         
   0   1  74        556.02        308.45       610.33 o                         
  -2   2  74      34503.88      31702.71      1063.41 o                         
  -1   3  74       4219.83       3427.55       450.86 o                         
  -1   2  75      17238.68      16394.73       636.86 o                         
  -1   1  76         57.56        317.13       635.76 o                         
                                                                                
