# Supplementary material for: M + M 3+ 2As(HAsO4)6 (M + M 3+ = TlGa, CsGa, CsAl): three new metal arsenates containing AsO6 octa­hedra
Source: Acta Crystallogr E Crystallogr Commun. 2018 Jul 27;74(Pt 8):1163–7. doi: 10.1107/S2056989018010721 (PMC6073012; doi:10.1107/S2056989018010721)
Supplement: Supplementary file 4 [file e-74-01163-TlGa2AsHAsO46sup4.hkl]

data_TlGa2AsHAsO46                                                              
_shelx_title ' TlGaHAs in R-3c = TlGa2As(HAsO4)6'                               
_shelx_refln_list_code          4                                               
_shelx_F_calc_maximum     1165.64                                               
_exptl_crystal_F_000      3432.00                                               
_reflns_d_resolution_high  0.6604                                               
                                                                                
loop_                                                                           
 _space_group_symop_operation_xyz                                               
 'x, y, z'                                                                      
 '-y, x-y, z'                                                                   
 '-x+y, -x, z'                                                                  
 'y, x, -z+1/2'                                                                 
 'x-y, -y, -z+1/2'                                                              
 '-x, -x+y, -z+1/2'                                                             
 'x+2/3, y+1/3, z+1/3'                                                          
 '-y+2/3, x-y+1/3, z+1/3'                                                       
 '-x+y+2/3, -x+1/3, z+1/3'                                                      
 'y+2/3, x+1/3, -z+5/6'                                                         
 'x-y+2/3, -y+1/3, -z+5/6'                                                      
 '-x+2/3, -x+y+1/3, -z+5/6'                                                     
 'x+1/3, y+2/3, z+2/3'                                                          
 '-y+1/3, x-y+2/3, z+2/3'                                                       
 '-x+y+1/3, -x+2/3, z+2/3'                                                      
 'y+1/3, x+2/3, -z+7/6'                                                         
 'x-y+1/3, -y+2/3, -z+7/6'                                                      
 '-x+1/3, -x+y+2/3, -z+7/6'                                                     
 '-x, -y, -z'                                                                   
 'y, -x+y, -z'                                                                  
 'x-y, x, -z'                                                                   
 '-y, -x, z-1/2'                                                                
 '-x+y, y, z-1/2'                                                               
 'x, x-y, z-1/2'                                                                
 '-x+2/3, -y+1/3, -z+1/3'                                                       
 'y+2/3, -x+y+1/3, -z+1/3'                                                      
 'x-y+2/3, x+1/3, -z+1/3'                                                       
 '-y+2/3, -x+1/3, z-1/6'                                                        
 '-x+y+2/3, y+1/3, z-1/6'                                                       
 'x+2/3, x-y+1/3, z-1/6'                                                        
 '-x+1/3, -y+2/3, -z+2/3'                                                       
 'y+1/3, -x+y+2/3, -z+2/3'                                                      
 'x-y+1/3, x+2/3, -z+2/3'                                                       
 '-y+1/3, -x+2/3, z+1/6'                                                        
 '-x+y+1/3, y+2/3, z+1/6'                                                       
 'x+1/3, x-y+2/3, z+1/6'                                                        
                                                                                
_cell_length_a     8.4840                                                       
_cell_length_b     8.4840                                                       
_cell_length_c    50.7240                                                       
_cell_angle_alpha  90.000                                                       
_cell_angle_beta   90.000                                                       
_cell_angle_gamma 120.000                                                       
                                                                                
_shelx_F_squared_multiplier     1.000                                           
                                                                                
loop_                                                                           
 _refln_index_h                                                                 
 _refln_index_k                                                                 
 _refln_index_l                                                                 
 _refln_F_squared_calc                                                          
 _refln_F_squared_meas                                                          
 _refln_F_squared_sigma                                                         
 _refln_observed_status                                                         
  -1   2   0     185298.45     183743.92      1590.09 o                         
   0   3   0     381761.31     369837.38      2146.83 o                         
  -2   4   0     465720.31     454585.16      2738.50 o                         
  -1   5   0     270261.47     271721.00      2356.76 o                         
  -3   6   0      54194.21      54685.15       505.43 o                         
   0   6   0       1738.14       2303.46       161.71 o                         
  -2   7   0     420968.50     430721.91      2934.47 o                         
  -4   8   0       2902.15       2936.48       202.05 o                         
  -1   8   0      42031.58      40904.20       570.92 o                         
  -3   9   0      62954.71      63552.43       764.06 o                         
   0   9   0      27825.81      27745.35       800.53 o                         
  -5  10   0       6549.28       5711.77       503.23 o                         
  -2  10   0      31850.26      30066.24       618.47 o                         
  -4  11   0      20749.25      20256.97       646.22 o                         
  -1  11   0      38158.53      39391.35      1963.96 o                         
  -6  12   0      87589.98      90607.90      2526.00 o                         
  -3  12   0      68669.00      71408.27      1454.62 o                         
  -2   3   1      49697.75      46433.25       442.38 o                         
  -1   4   1     257452.08     255828.66      2195.23 o                         
  -3   5   1      44433.34      45443.38       317.90 o                         
  -5   6   1      97178.02      98067.06      1136.11 o                         
  -2   6   1     124348.30     125894.31      1037.77 o                         
  -4   7   1      18442.34      18142.02       208.62 o                         
  -1   7   1      20561.64      20081.96       226.69 o                         
  -6   8   1      18684.93      18650.62       327.47 o                         
  -3   8   1      21893.40      21634.54       345.36 o                         
  -8   9   1        387.88         68.52       213.71 o                         
  -5   9   1         78.26          1.26       170.84 o                         
  -2   9   1      45407.50      44917.36       954.69 o                         
  -7  10   1      25524.10      25638.11       544.74 o                         
  -4  10   1       3534.15       3634.20       308.11 o                         
  -1  10   1      36147.47      37371.75       758.76 o                         
  -9  11   1       6291.85       6253.35       470.28 o                         
  -6  11   1      10730.96       9990.38       499.83 o                         
  -3  11   1       1315.89       1315.12       379.17 o                         
  -8  12   1        133.82        163.52       452.84 o                         
  -5  12   1      27722.15      26654.83       835.47 o                         
   0   1   2     223426.02     221055.22      1420.70 o                         
  -2   2   2     376742.06     372485.00      2219.58 o                         
  -1   3   2       7781.69       8807.55        64.76 o                         
  -3   4   2      60251.18      56796.12       460.81 o                         
   0   4   2      24661.52      24102.43       486.39 o                         
  -5   5   2      22104.70      22292.55       274.94 o                         
  -2   5   2       5802.62       6246.28        97.07 o                         
  -4   6   2      81034.51      81148.63       772.32 o                         
  -1   6   2      40994.95      40125.14       294.41 o                         
  -6   7   2      33933.41      34028.57       411.72 o                         
  -3   7   2       4442.73       4302.51       109.79 o                         
   0   7   2      15927.14      15505.95       366.24 o                         
  -8   8   2       5688.59       4975.88       340.82 o                         
  -5   8   2      92828.52      91519.72       986.22 o                         
  -2   8   2     179604.31     183130.52      1604.13 o                         
  -7   9   2       7818.50       7597.45       410.92 o                         
  -4   9   2       2435.86       2408.43       261.42 o                         
  -1   9   2       3349.32       3173.59       249.38 o                         
  -9  10   2      11096.95      10995.15       475.06 o                         
  -6  10   2       9598.28       9599.51       367.06 o                         
  -3  10   2       4930.99       4034.78       308.47 o                         
   0  10   2      41707.96      43841.71      1944.28 o                         
 -11  11   2       9883.31      10058.57       937.09 o                         
  -8  11   2      13375.61      14138.74       557.19 o                         
  -5  11   2      46634.03      47118.00      1122.90 o                         
  -2  11   2      32793.06      33659.46      1028.51 o                         
  -7  12   2      16757.23      14986.56       649.24 o                         
  -4  12   2       4717.84       4259.53       499.92 o                         
  -1   2   3     243173.77     237980.11      1551.30 o                         
  -2   4   3      18555.32      18882.35       129.65 o                         
  -4   5   3      21898.45      22195.39       243.23 o                         
  -1   5   3     170718.42     173617.81       881.59 o                         
  -3   6   3      37161.61      37182.66       291.98 o                         
  -5   7   3      30806.05      31563.41       355.53 o                         
  -2   7   3      49049.39      49138.60       416.81 o                         
  -7   8   3        353.56        593.96       156.73 o                         
  -4   8   3      30112.03      30463.47       380.61 o                         
  -1   8   3      26298.88      26626.56       448.81 o                         
  -6   9   3      20991.70      21182.33       442.41 o                         
  -3   9   3       4466.12       4245.76       240.98 o                         
  -8  10   3       2923.30       3176.05       311.28 o                         
  -5  10   3      29907.78      28788.86       625.14 o                         
  -2  10   3        129.56         -6.85       305.17 o                         
 -10  11   3       2222.55       2080.19       504.05 o                         
  -7  11   3        175.57        108.41       345.39 o                         
  -4  11   3      40085.73      41788.45       903.76 o                         
  -1  11   3       9571.56       9799.74       812.51 o                         
  -9  12   3       1323.67        120.54       478.42 o                         
  -6  12   3        986.00        161.69       428.54 o                         
  -3  12   3      46301.69      47100.34      1140.30 o                         
  -1   1   4     103051.87      97757.80       790.81 o                         
   0   2   4     550041.81     531875.69      2867.09 o                         
  -2   3   4       2018.47       2497.24        48.91 o                         
  -4   4   4     133016.52     133757.77       990.39 o                         
  -1   4   4       3835.40       4116.11        86.19 o                         
  -3   5   4     137339.84     136917.77       765.85 o                         
   0   5   4      59162.73      60990.66       527.21 o                         
  -5   6   4      82375.07      81513.89       836.38 o                         
  -2   6   4      84967.77      85884.02       536.69 o                         
  -7   7   4      11304.54      10530.89       294.85 o                         
  -4   7   4      20208.77      19552.71       246.97 o                         
  -1   7   4      20532.48      20285.71       299.15 o                         
  -6   8   4      27694.03      27333.24       778.57 o                         
  -3   8   4       2505.42       2254.44       142.86 o                         
   0   8   4     189614.97     192349.98      2677.44 o                         
  -8   9   4         68.79        317.01       255.64 o                         
  -5   9   4      14619.84      14227.14       361.00 o                         
  -2   9   4      11603.77      11411.97       463.96 o                         
 -10  10   4       1215.38       1764.15       652.57 o                         
  -7  10   4      27644.00      28147.84       597.37 o                         
  -4  10   4       8289.88       8351.91       429.60 o                         
  -1  10   4      40932.94      41796.23       846.04 o                         
  -9  11   4        798.49        559.64       400.17 o                         
  -6  11   4      13712.03      12538.70       509.07 o                         
  -3  11   4      18529.35      17574.43       590.20 o                         
   0  11   4      23843.78      23277.59      1190.35 o                         
  -8  12   4       6259.14       6546.72       588.44 o                         
  -5  12   4       1659.46       1246.03       476.92 o                         
  -1   3   5     153900.81     152253.66       656.45 o                         
  -3   4   5      10441.28      12508.14       133.81 o                         
  -2   5   5      79869.44      79521.53       452.91 o                         
  -4   6   5      14211.64      14119.50       175.87 o                         
  -1   6   5      26490.13      26581.90       241.43 o                         
  -6   7   5       9895.87       9821.94       214.85 o                         
  -3   7   5     171729.52     174552.91      1070.08 o                         
  -5   8   5       1639.48       1616.28       140.04 o                         
  -2   8   5        214.92        276.66       142.84 o                         
  -7   9   5      19545.69      19831.31       457.93 o                         
  -4   9   5      55346.25      57323.81       704.44 o                         
  -1   9   5      14015.53      13467.00       579.22 o                         
  -9  10   5      33391.08      32092.73       686.74 o                         
  -6  10   5       8957.07       8794.05       353.67 o                         
  -3  10   5      82662.36      87148.39      1076.36 o                         
  -8  11   5        794.54         65.25       438.59 o                         
  -5  11   5       7763.93       7422.71       427.98 o                         
  -2  11   5       7448.67       7287.07       497.49 o                         
  -7  12   5       4183.72       3711.52       502.19 o                         
  -4  12   5       9123.63       8258.76       580.95 o                         
   0   0   6     626407.31     610397.75     18526.81 o                         
  -1   2   6     230623.20     224927.00       967.63 o                         
  -3   3   6     187271.34     175625.22      1170.62 o                         
   0   3   6      43873.91      44809.84       423.00 o                         
  -2   4   6      90518.84      90355.30       436.91 o                         
  -4   5   6       3505.94       3862.08        76.13 o                         
  -1   5   6     154896.27     155788.72       810.92 o                         
  -6   6   6     243010.23     244179.81      2128.51 o                         
  -3   6   6      18579.81      18484.23       186.36 o                         
   0   6   6      71830.34      75091.38       757.63 o                         
  -5   7   6      12232.45      12053.40       242.92 o                         
  -2   7   6      16165.22      16442.99       252.34 o                         
  -7   8   6      23868.80      23643.11       420.69 o                         
  -4   8   6        665.98        591.23       131.64 o                         
  -1   8   6      80826.59      81027.77       789.74 o                         
  -9   9   6        904.75        372.84       386.72 o                         
  -6   9   6      27882.58      28034.38       460.96 o                         
  -3   9   6        546.07        476.89       186.70 o                         
   0   9   6       4344.31       3145.77       524.54 o                         
  -8  10   6      62937.61      64060.66       968.04 o                         
  -5  10   6        871.60        814.58       308.07 o                         
  -2  10   6      13783.58      13669.68       460.66 o                         
 -10  11   6       1093.46       1293.55       443.96 o                         
  -7  11   6       5031.87       4925.32       609.47 o                         
  -4  11   6      30197.73      29857.69       748.25 o                         
  -1  11   6       2166.57       1428.74       502.94 o                         
  -9  12   6       3576.77       2173.43       530.55 o                         
  -6  12   6        297.93        378.13       672.12 o                         
  -3  12   6      25299.47      24552.60      1564.16 o                         
  -2   3   7      49478.09      48391.03       275.56 o                         
  -1   4   7      15691.31      16168.28       129.59 o                         
  -3   5   7     108763.02     109599.40      1151.28 o                         
  -5   6   7      12863.05      12990.19       190.12 o                         
  -2   6   7       5966.24       6209.16       122.19 o                         
  -4   7   7      94609.95      94932.89       752.06 o                         
  -1   7   7      21817.32      22030.26       259.09 o                         
  -6   8   7       6796.70       6585.00       205.68 o                         
  -3   8   7      15105.32      15224.61       292.85 o                         
  -8   9   7      11595.44      10836.67       560.46 o                         
  -5   9   7      92583.31      94213.95      1052.55 o                         
  -2   9   7      30726.63      31923.55       593.39 o                         
  -7  10   7      34329.70      34081.62       776.25 o                         
  -4  10   7       1769.81       1445.62       417.31 o                         
  -1  10   7      56044.91      58100.95      1109.76 o                         
  -9  11   7       2270.86       1916.41       372.82 o                         
  -6  11   7       5422.54       4825.56       372.89 o                         
  -3  11   7        172.78        267.70       412.83 o                         
  -8  12   7       8061.72       6400.67       556.03 o                         
  -5  12   7       9279.88       8587.93       624.37 o                         
   0   1   8     256076.78     247013.50      1420.83 o                         
  -2   2   8      35301.23      34569.18       553.44 o                         
  -1   3   8     440450.91     437542.53      1817.13 o                         
  -3   4   8      15930.95      15897.88       215.11 o                         
   0   4   8       8939.68       9646.15       137.33 o                         
  -5   5   8       2465.02       2207.00       137.22 o                         
  -2   5   8       1156.96       1234.05        64.68 o                         
  -4   6   8     200539.45     201952.58      1654.64 o                         
  -1   6   8     145070.86     147164.66       882.33 o                         
  -6   7   8       2009.89       2160.40        96.28 o                         
  -3   7   8        912.11        699.43       109.76 o                         
   0   7   8       1029.03       1269.11       202.02 o                         
  -8   8   8     234975.86     244239.20      2895.20 o                         
  -5   8   8        635.87        743.30       120.10 o                         
  -2   8   8      39646.64      40254.58       467.78 o                         
  -7   9   8       8831.62       9172.54       364.25 o                         
  -4   9   8      34259.85      33656.12       555.19 o                         
  -1   9   8       9553.72       8854.03       369.25 o                         
  -9  10   8      16605.67      15523.02       504.42 o                         
  -6  10   8      12031.11      11835.06       404.02 o                         
  -3  10   8      40341.00      41098.14       693.94 o                         
   0  10   8          4.64        -97.01       614.40 o                         
 -11  11   8      46081.51      42954.21      2009.24 o                         
  -8  11   8      22415.17      22189.81       648.64 o                         
  -5  11   8      26788.86      24692.73       630.82 o                         
  -2  11   8       1793.78       1713.52       464.73 o                         
  -7  12   8        573.52        153.56       462.01 o                         
  -4  12   8       1491.95       1248.25       462.21 o                         
  -1   2   9     146324.77     146041.34       690.29 o                         
  -2   4   9      23113.00      25461.41       393.16 o                         
  -4   5   9     199061.08     197539.20      1620.68 o                         
  -1   5   9       8921.09       9151.50       109.85 o                         
  -3   6   9      69609.07      70602.08       732.42 o                         
  -5   7   9     116668.89     118341.38      1035.50 o                         
  -2   7   9       2199.03       2255.11       109.77 o                         
  -7   8   9      16416.75      15587.91       328.35 o                         
  -4   8   9       8410.30       8149.27       233.50 o                         
  -1   8   9      10641.35       9989.14       286.81 o                         
  -6   9   9       2276.43       1851.57       213.73 o                         
  -3   9   9      43986.79      44876.49       628.43 o                         
  -8  10   9       7945.50       7843.99       378.09 o                         
  -5  10   9      21802.37      21782.93       719.65 o                         
  -2  10   9       4187.69       4018.93       459.89 o                         
 -10  11   9      16716.74      16488.35       697.28 o                         
  -7  11   9      52172.42      51027.04       893.97 o                         
  -4  11   9         33.36        252.49       316.95 o                         
  -1  11   9       9594.93       8993.29       630.29 o                         
  -9  12   9      50430.57      52102.85      1192.75 o                         
  -6  12   9         83.92        271.90       512.13 o                         
  -3  12   9       9367.75       9340.50       696.15 o                         
  -1   1  10      22818.67      23090.63       183.97 o                         
   0   2  10     575773.31     586179.00      8241.73 o                         
  -4   4  10       2784.49       3493.42       107.66 o                         
  -1   4  10       6754.51       7984.94       102.76 o                         
  -3   5  10      73738.23      73811.56       485.37 o                         
   0   5  10     261534.45     264401.19      2480.11 o                         
  -5   6  10     107795.83     104088.95       759.62 o                         
  -2   6  10      30660.44      30223.10       239.05 o                         
  -7   7  10     153857.72     156590.69      2057.71 o                         
  -4   7  10     171069.64     171402.19      2457.56 o                         
  -1   7  10      10350.24      10290.14       184.29 o                         
  -6   8  10       9385.50       9517.10       382.96 o                         
  -3   8  10        581.33        712.51       149.06 o                         
   0   8  10      95074.30      94156.09      1448.04 o                         
  -8   9  10      28265.44      28595.96       608.51 o                         
  -5   9  10     131756.02     136003.11      1749.20 o                         
  -2   9  10      45753.93      47102.98       685.96 o                         
 -10  10  10        166.52       -381.36       711.42 o                         
  -7  10  10      67209.45      70482.07       984.08 o                         
  -4  10  10      43195.01      43913.79       755.89 o                         
  -1  10  10      13254.21      12278.88       555.02 o                         
  -9  11  10       8031.72       6921.53       473.60 o                         
  -6  11  10        457.85        398.37       354.97 o                         
  -3  11  10      42279.98      43113.06      1206.77 o                         
   0  11  10        613.72        924.48       773.43 o                         
  -8  12  10      37337.60      36063.14      1036.52 o                         
  -5  12  10       7665.64       5916.16       663.02 o                         
  -3   4  11     457089.62     466159.22      3393.75 o                         
  -2   5  11      34232.10      34165.10       241.72 o                         
  -4   6  11      10252.04      10121.30       156.86 o                         
  -1   6  11       8763.65       9398.16       248.20 o                         
  -6   7  11      20857.87      19597.13       347.36 o                         
  -3   7  11      33592.15      34397.74       354.57 o                         
  -5   8  11          3.80         99.71       100.39 o                         
  -2   8  11      22359.88      22313.82       336.96 o                         
  -7   9  11      21641.23      21227.98       470.72 o                         
  -4   9  11      12680.82      12134.67       267.87 o                         
  -1   9  11        204.30       -121.96       410.74 o                         
  -9  10  11      64613.57      68042.87      1049.57 o                         
  -6  10  11       1530.46       1884.04       238.46 o                         
  -3  10  11         23.88        314.21       262.45 o                         
  -8  11  11       1964.52       1565.65       350.90 o                         
  -5  11  11      26886.11      26146.53       647.63 o                         
  -2  11  11       6302.95       5664.51       564.84 o                         
  -7  12  11      28727.50      29684.84       840.94 o                         
  -4  12  11       3545.91       3079.31       566.66 o                         
   0   0  12     145881.88     135644.55      3150.43 o                         
  -1   2  12    1358726.12    1391103.00     10695.27 o                         
  -3   3  12      46753.86      40802.26       359.50 o                         
   0   3  12     485296.56     516724.34      8849.30 o                         
  -2   4  12     130780.30     134432.58       814.86 o                         
  -4   5  12     100537.89     100630.15      1997.31 o                         
  -1   5  12     257431.83     265003.53      1285.08 o                         
  -6   6  12     606747.50     613286.75      5536.16 o                         
  -3   6  12     394768.94     399406.69      7488.11 o                         
   0   6  12     120689.48     123762.34      2185.84 o                         
  -5   7  12       3464.11       3745.80       142.88 o                         
  -2   7  12       4254.66       3840.95       129.39 o                         
  -7   8  12      14365.58      14473.87       317.23 o                         
  -4   8  12     165670.97     169418.67      1382.60 o                         
  -1   8  12     109370.48     113916.23      1048.09 o                         
  -9   9  12      22786.16      20733.34       708.59 o                         
  -6   9  12      41879.26      42076.91       582.15 o                         
  -3   9  12       9598.84       9364.17       311.80 o                         
   0   9  12      54500.25      55474.14      1347.77 o                         
  -8  10  12      59686.88      61450.72       934.64 o                         
  -5  10  12      43221.86      42596.29       812.82 o                         
  -2  10  12      49386.27      50261.45       902.07 o                         
 -10  11  12      16992.29      16763.20       713.06 o                         
  -7  11  12      27937.76      28085.79       642.02 o                         
  -4  11  12      46976.77      45738.90      1572.02 o                         
  -1  11  12       2590.98       3005.73       556.88 o                         
  -9  12  12        485.00        446.65       529.89 o                         
  -6  12  12       2941.12       2765.45       527.57 o                         
  -3  12  12       8685.89       8164.13       775.84 o                         
  -2   3  13     252562.33     258513.38      1283.88 o                         
  -1   4  13     302841.34     310344.94      1399.86 o                         
  -3   5  13      35445.81      35516.38       293.83 o                         
  -5   6  13      92231.12      91932.16       742.75 o                         
  -2   6  13       5270.21       5179.78        97.05 o                         
  -4   7  13      17685.26      17397.14       227.62 o                         
  -1   7  13       3201.48       2821.68       156.76 o                         
  -6   8  13        621.41        560.16       150.20 o                         
  -3   8  13        555.04        725.12       147.30 o                         
  -8   9  13      13935.65      13582.00       485.79 o                         
  -5   9  13       8299.66       7819.41       295.43 o                         
  -2   9  13      43632.38      43836.95       658.77 o                         
  -7  10  13      21617.62      21046.17       520.37 o                         
  -4  10  13      10459.69      10119.07       401.82 o                         
  -1  10  13      21302.69      21424.80       831.71 o                         
  -9  11  13      19566.86      18635.31       700.79 o                         
  -6  11  13       5390.64       4833.10       414.27 o                         
  -3  11  13       1861.15       1416.51       430.89 o                         
  -8  12  13          4.19         39.56       942.82 o                         
  -5  12  13       5053.31       4679.00       697.11 o                         
   0   1  14     195694.50     195202.70      1711.27 o                         
  -2   2  14      97162.93      90931.33       671.89 o                         
  -1   3  14       2399.61       2398.08        64.69 o                         
  -3   4  14     118643.66     117242.51      1512.71 o                         
   0   4  14       1426.18       2232.04        91.48 o                         
  -5   5  14     127641.59     129577.27      1199.12 o                         
  -2   5  14      40119.10      39181.35       250.27 o                         
  -4   6  14         80.90        284.57        76.10 o                         
  -1   6  14       1450.94       1618.07       109.77 o                         
  -6   7  14       7667.57       7136.17       196.36 o                         
  -3   7  14      42336.04      42383.22       406.53 o                         
   0   7  14      81305.88      84929.89      2177.92 o                         
  -8   8  14        144.50       -129.35       294.63 o                         
  -5   8  14       1483.26       1198.27       151.40 o                         
  -2   8  14      37357.66      36804.70       570.77 o                         
  -7   9  14      15368.76      15441.53       569.93 o                         
  -4   9  14      49352.25      49464.88       618.50 o                         
  -1   9  14      19627.22      20230.70       738.26 o                         
  -9  10  14       4127.29       4291.49       401.05 o                         
  -6  10  14       6015.82       5788.98       338.50 o                         
  -3  10  14      18050.18      17782.82       607.36 o                         
   0  10  14       2950.11       3698.93       823.22 o                         
  -8  11  14       4571.53       3950.89       634.92 o                         
  -5  11  14        138.14       -118.79       341.26 o                         
  -2  11  14        482.11       -134.18       498.74 o                         
  -7  12  14       3133.77       2869.80       525.32 o                         
  -4  12  14      15644.69      14279.29       721.30 o                         
  -1   2  15     175163.64     170633.39       796.21 o                         
  -2   4  15       2844.70       2914.83        64.69 o                         
  -4   5  15      10245.96       9935.45       298.67 o                         
  -1   5  15     110376.10     111333.08       659.56 o                         
  -3   6  15     110325.96     111824.49       946.51 o                         
  -5   7  15          2.02        -29.85       118.35 o                         
  -2   7  15      32348.55      33026.56       339.15 o                         
  -7   8  15       1932.28       1774.86       205.61 o                         
  -4   8  15       8179.24       8532.49       310.81 o                         
  -1   8  15       8396.17       8166.18       260.59 o                         
  -6   9  15      24834.67      24414.60       551.56 o                         
  -3   9  15        652.52        743.35       200.74 o                         
  -8  10  15       3913.23       3581.21       341.79 o                         
  -5  10  15      11226.51      10726.96       369.28 o                         
  -2  10  15        177.24        391.45       298.72 o                         
 -10  11  15        264.63        156.96       480.61 o                         
  -7  11  15       9110.02       8208.31       437.53 o                         
  -4  11  15      40209.00      41304.92       873.98 o                         
  -1  11  15       9625.46       8064.57       684.20 o                         
  -9  12  15          9.94        455.05       578.76 o                         
  -6  12  15         21.18       -700.12       700.12 o                         
  -3  12  15      33914.00      35372.63      1227.08 o                         
  -1   1  16     214955.25     214744.86      1375.01 o                         
   0   2  16     203749.14     208100.50      2196.60 o                         
  -2   3  16     102666.84     101227.26       614.63 o                         
  -4   4  16      24762.29      24283.29       341.53 o                         
  -1   4  16      32069.74      33582.67       227.12 o                         
  -3   5  16      79173.66      79127.23       705.19 o                         
   0   5  16      66063.62      66319.11       665.54 o                         
  -5   6  16      42600.61      42220.18       400.64 o                         
  -2   6  16     104563.84     102625.14      1035.33 o                         
  -7   7  16      20770.40      21198.57       712.36 o                         
  -4   7  16      40143.77      39482.56       416.65 o                         
  -1   7  16      34747.56      34445.49       421.05 o                         
  -6   8  16      14699.24      14672.86       293.69 o                         
  -3   8  16        800.01        951.89       209.44 o                         
   0   8  16      87278.47      91461.77      1424.80 o                         
  -8   9  16        297.74        383.37       279.36 o                         
  -5   9  16       2225.24       2117.54       229.50 o                         
  -2   9  16      21426.54      22188.38       460.89 o                         
 -10  10  16       4451.77       4412.31       731.86 o                         
  -7  10  16       2582.94       2575.52       300.82 o                         
  -4  10  16        142.60        674.46       313.46 o                         
  -1  10  16      32915.05      34148.77       810.97 o                         
  -9  11  16        516.85        811.14       384.03 o                         
  -6  11  16      20149.67      18314.54       747.56 o                         
  -3  11  16       6944.67       6014.02       541.61 o                         
  -8  12  16      16275.11      15848.72       791.57 o                         
  -5  12  16       6147.25       6727.96       646.74 o                         
  -1   3  17     103015.41     100839.55       535.21 o                         
  -3   4  17      33010.01      33331.29       337.20 o                         
  -2   5  17     100965.00     100685.62       565.34 o                         
  -4   6  17      15906.38      15186.07       205.62 o                         
  -1   6  17      39583.31      40353.63       364.11 o                         
  -6   7  17       6677.21       6453.42       233.40 o                         
  -3   7  17      74849.79      73997.79       835.19 o                         
  -5   8  17      11626.63      11257.43       249.52 o                         
  -2   8  17        101.88        151.45       193.96 o                         
  -7   9  17       1544.89       1472.60       233.32 o                         
  -4   9  17     135656.81     140599.86      1310.49 o                         
  -1   9  17      19020.78      19652.70       477.47 o                         
  -9  10  17      19658.46      18488.02       586.34 o                         
  -6  10  17       2577.53       2767.77       350.85 o                         
  -3  10  17      67437.87      68472.41      1573.89 o                         
  -8  11  17          2.10       -207.95       382.25 o                         
  -5  11  17       3973.27       4111.99       395.50 o                         
  -2  11  17      13047.56      13150.25       745.39 o                         
  -7  12  17         49.24        190.82       446.98 o                         
  -4  12  17      12957.57      11892.46       689.78 o                         
   0   0  18      24413.96      24599.95       389.65 o                         
  -1   2  18     158314.22     156849.14      1228.25 o                         
  -3   3  18       6113.42       7331.85       155.32 o                         
   0   3  18     193076.67     192232.12      1190.62 o                         
  -2   4  18      30126.94      29993.82       223.55 o                         
  -4   5  18      83443.68      82999.22      1009.68 o                         
  -1   5  18       5979.71       6152.35       205.47 o                         
  -6   6  18      77962.02      76445.40       965.66 o                         
  -3   6  18      20094.92      20242.88       252.44 o                         
   0   6  18     238873.23     246975.94      3912.79 o                         
  -5   7  18       1419.84       1236.41       135.61 o                         
  -2   7  18       3702.09       3927.16       151.43 o                         
  -7   8  18      43584.69      43458.50      1001.43 o                         
  -4   8  18      11993.36      11235.79       249.52 o                         
  -1   8  18       9171.47       8706.84       255.78 o                         
  -9   9  18       2157.82       1151.94       478.60 o                         
  -6   9  18       3666.83       3801.67       345.46 o                         
  -3   9  18       4412.31       4197.91       233.43 o                         
   0   9  18       1705.23       1043.31       489.66 o                         
  -8  10  18      16676.82      16453.58       728.75 o                         
  -5  10  18        896.21        511.71       273.45 o                         
  -2  10  18      36106.54      35788.68       739.86 o                         
 -10  11  18       3397.10       3295.95       509.89 o                         
  -7  11  18      17010.25      17590.37       602.07 o                         
  -4  11  18      15318.91      14492.49       582.02 o                         
  -1  11  18        272.23        185.71       565.21 o                         
  -9  12  18       5579.57       5667.42       665.94 o                         
  -6  12  18        171.31        247.88       493.18 o                         
  -3  12  18       8391.72       8725.11       937.66 o                         
  -2   3  19      13737.79      12978.52       140.25 o                         
  -1   4  19      53801.16      53151.36       703.86 o                         
  -3   5  19      46065.44      45569.19       581.11 o                         
  -5   6  19        533.60        641.05       113.50 o                         
  -2   6  19       1239.15       1368.84        84.69 o                         
  -4   7  19     122506.16     123672.34      1807.54 o                         
  -1   7  19      11478.47      11552.99       251.10 o                         
  -6   8  19       1936.97       1695.55       180.66 o                         
  -3   8  19       1458.53       1302.61       172.61 o                         
  -8   9  19       2841.86       2814.56       293.47 o                         
  -5   9  19      38542.16      39885.58       549.52 o                         
  -2   9  19      36948.11      37327.91       588.36 o                         
  -7  10  19      24461.98      24226.74       574.99 o                         
  -4  10  19       5867.20       5984.27       429.54 o                         
  -1  10  19      57711.03      59784.68      1120.58 o                         
  -9  11  19        183.24        503.75       450.98 o                         
  -6  11  19      19628.45      20199.41       803.60 o                         
  -3  11  19         68.42        349.24       395.55 o                         
  -8  12  19       7816.66       8232.68       689.17 o                         
  -5  12  19       5339.93       5503.52       812.34 o                         
   0   1  20     274298.69     258301.45      3393.73 o                         
  -2   2  20     148207.55     149581.62       994.26 o                         
  -1   3  20      68657.77      70763.10       724.41 o                         
  -3   4  20     180925.70     180076.95      1918.69 o                         
   0   4  20     437279.09     444712.09      3091.40 o                         
  -5   5  20      29598.12      30791.41       842.74 o                         
  -2   5  20     130717.09     131714.14       772.32 o                         
  -4   6  20       6558.50       6742.97       145.53 o                         
  -1   6  20       5464.39       4956.66       128.48 o                         
  -6   7  20      88603.58      86730.74      1139.25 o                         
  -3   7  20      13538.43      13446.81       246.82 o                         
   0   7  20      11930.92      11556.90       647.22 o                         
  -8   8  20      66110.49      69687.32      1190.83 o                         
  -5   8  20      62234.59      62752.53       673.14 o                         
  -2   8  20     171188.45     176962.28      1493.91 o                         
  -7   9  20      43506.69      42964.60       649.06 o                         
  -4   9  20        970.53        958.92       196.27 o                         
  -1   9  20       5379.63       5644.13       466.88 o                         
  -9  10  20      46835.86      46149.97       892.83 o                         
  -6  10  20         30.13        413.82       281.58 o                         
  -3  10  20       6064.38       6043.29       391.87 o                         
   0  10  20      31471.97      31196.78      1198.31 o                         
  -8  11  20       3094.98       3104.19       522.65 o                         
  -5  11  20      78614.28      84272.55      1437.93 o                         
  -2  11  20       7334.49       6670.34       849.78 o                         
  -7  12  20      13006.16      12288.24       641.50 o                         
  -4  12  20       5211.29       4911.15       630.53 o                         
  -1   2  21      82584.24      83803.02       575.40 o                         
  -2   4  21         56.32        359.59        93.35 o                         
  -4   5  21     277050.16     274355.81      2720.98 o                         
  -1   5  21      57939.12      57737.06       497.12 o                         
  -3   6  21       4081.79       4413.95       130.73 o                         
  -5   7  21      22351.74      21908.03       298.65 o                         
  -2   7  21      35821.68      35873.08       533.37 o                         
  -7   8  21      38073.41      37266.64       532.71 o                         
  -4   8  21      10581.49      10398.85       264.38 o                         
  -1   8  21       3304.90       3309.51       222.90 o                         
  -6   9  21      10540.95       9350.20       476.14 o                         
  -3   9  21      18604.30      18656.49       395.97 o                         
  -8  10  21       8971.97       7913.38       476.30 o                         
  -5  10  21       4145.43       3617.14       420.16 o                         
  -2  10  21      25320.45      24664.99       880.92 o                         
 -10  11  21      19530.57      17101.45       734.91 o                         
  -7  11  21      32389.62      32883.71       794.40 o                         
  -4  11  21       2997.40       1874.75       522.83 o                         
  -1  11  21      18729.16      17735.15       924.62 o                         
  -6  12  21        714.26         40.27       523.37 o                         
   0   2  22      12798.89      13213.57       183.20 o                         
  -2   3  22      82069.85      82584.75       828.75 o                         
  -4   4  22     152062.16     148000.95      1344.02 o                         
  -1   4  22     348188.53     349876.47      3112.41 o                         
  -3   5  22      26036.70      24990.09       226.86 o                         
   0   5  22       2656.69       2767.85       226.41 o                         
  -5   6  22      30454.40      30028.89       334.47 o                         
  -2   6  22      18450.51      18551.79       280.43 o                         
  -7   7  22      10174.79       8995.15       386.95 o                         
  -4   7  22      11938.70      12259.64       291.35 o                         
  -1   7  22     100591.77     103031.34      1296.55 o                         
  -6   8  22     327563.53     340571.38      2783.53 o                         
  -3   8  22     140397.23     145820.36      1280.56 o                         
   0   8  22      13528.84      12729.00       711.95 o                         
  -8   9  22      10915.08      10206.90       457.27 o                         
  -5   9  22      14117.08      12923.42       345.67 o                         
  -2   9  22      43321.79      45368.80       650.89 o                         
 -10  10  22      91754.59      95972.52      2403.41 o                         
  -7  10  22        475.70        137.33       303.43 o                         
  -4  10  22      18112.35      18291.29       541.94 o                         
  -1  10  22      41159.79      41713.36       936.98 o                         
  -9  11  22      19744.85      20318.35       789.54 o                         
  -6  11  22     128789.48     138631.39      2079.56 o                         
  -3  11  22        714.71        462.00       405.71 o                         
  -8  12  22       3458.80       2714.53       573.52 o                         
  -5  12  22      35032.93      35252.21      1028.54 o                         
  -1   3  23      14817.82      14749.73       151.63 o                         
  -3   4  23     194368.17     193253.03      1154.60 o                         
  -2   5  23     144135.05     143704.14       856.83 o                         
  -4   6  23       1691.59       1385.82        92.77 o                         
  -1   6  23        970.22        805.15       123.09 o                         
  -6   7  23       2273.05       2316.91       189.89 o                         
  -3   7  23       9498.19       8599.40       205.50 o                         
  -5   8  23       2123.71       2170.32       200.82 o                         
  -2   8  23      15212.11      14842.83       324.07 o                         
  -7   9  23      12153.39      11959.46       380.09 o                         
  -4   9  23      13306.10      12529.06       364.34 o                         
  -1   9  23       2278.10       2258.75       288.36 o                         
  -9  10  23      68792.94      70347.07      1564.29 o                         
  -6  10  23       6410.28       5976.05       361.40 o                         
  -3  10  23       2510.16       2636.38       339.80 o                         
  -8  11  23        511.03        999.89       415.60 o                         
  -5  11  23      13679.17      13364.33       577.28 o                         
  -2  11  23       2181.73       1332.69       604.89 o                         
  -7  12  23      12707.10      12044.62       675.91 o                         
  -4  12  23      10081.04       9368.36       880.35 o                         
   0   0  24    1044437.62    1038587.31     13074.83 o                         
  -1   2  24      53556.32      53063.40       638.69 o                         
  -3   3  24     257717.34     265303.97      2176.36 o                         
   0   3  24     552162.75     560391.56      3918.81 o                         
  -2   4  24     340663.75     345534.53      1913.18 o                         
  -4   5  24     128224.89     127445.97       790.73 o                         
  -1   5  24      24716.94      25093.03       528.10 o                         
  -6   6  24      44398.05      44630.40       617.95 o                         
  -3   6  24       1494.40       1267.37       102.81 o                         
   0   6  24      58016.84      60701.20       822.56 o                         
  -5   7  24     192875.56     196269.41      1488.50 o                         
  -2   7  24     139690.92     141365.31      1149.25 o                         
  -7   8  24      88564.45      89336.02       972.28 o                         
  -4   8  24       2099.47       2110.71       298.75 o                         
  -1   8  24       9073.67       8661.15       336.23 o                         
  -9   9  24      22416.36      21094.65       891.91 o                         
  -6   9  24      18920.28      18865.69       530.71 o                         
  -3   9  24      73045.86      73940.81       890.68 o                         
   0   9  24      24758.17      25775.18       977.31 o                         
  -8  10  24       1397.04       1771.56       392.09 o                         
  -5  10  24      17526.66      16936.01       453.14 o                         
  -2  10  24      13111.72      13941.69       543.88 o                         
 -10  11  24      26965.63      27185.52       972.86 o                         
  -7  11  24      12562.53      11671.78       546.13 o                         
  -4  11  24         60.66        129.35       388.04 o                         
  -1  11  24      22487.73      20436.97       848.72 o                         
  -6  12  24      64510.19      68962.20      1488.88 o                         
  -2   3  25     185357.14     185997.05      2595.51 o                         
  -1   4  25     273329.22     277390.78      1569.67 o                         
  -3   5  25      18452.92      18405.70       208.64 o                         
  -5   6  25      16856.15      16875.73       247.97 o                         
  -2   6  25      13686.50      13399.64       327.04 o                         
  -4   7  25      10770.43       9931.76       253.02 o                         
  -1   7  25        234.29        288.97       162.68 o                         
  -6   8  25      16178.74      16299.23       383.10 o                         
  -3   8  25       2020.48       2291.22       200.82 o                         
  -8   9  25      12632.27      11991.85       439.16 o                         
  -5   9  25      29686.82      29809.93       491.69 o                         
  -2   9  25       3496.69       3061.03       262.50 o                         
  -7  10  25      39405.55      39138.20       729.02 o                         
  -4  10  25      13683.30      13516.75       455.54 o                         
  -1  10  25      12598.66      11790.11       558.11 o                         
  -9  11  25      22830.59      22189.59       842.24 o                         
  -6  11  25       1399.50       1113.59       401.00 o                         
  -3  11  25        126.22         39.75       493.88 o                         
  -5  12  25       4235.89       3091.29       619.11 o                         
   0   1  26        212.28        422.88        91.46 o                         
  -2   2  26     507211.88     509962.97     10921.82 o                         
  -1   3  26       1801.92       2182.67        76.12 o                         
  -3   4  26      28752.73      29237.51       266.43 o                         
   0   4  26        172.71        273.62       194.02 o                         
  -5   5  26      76597.67      78957.79       827.81 o                         
  -2   5  26      51802.32      52010.37       421.80 o                         
  -4   6  26      11511.12      11589.91       196.42 o                         
  -1   6  26       6755.89       6206.74       186.78 o                         
  -6   7  26         68.94          9.24       156.73 o                         
  -3   7  26      23153.99      22987.10       383.31 o                         
   0   7  26      42926.60      45383.80      1394.07 o                         
  -8   8  26      17873.39      16806.96       640.87 o                         
  -5   8  26      12800.75      12572.34       295.51 o                         
  -2   8  26      47802.34      48245.07       637.37 o                         
  -7   9  26       3648.29       3430.22       306.65 o                         
  -4   9  26       5357.57       4437.71       298.29 o                         
  -1   9  26       1045.25       1045.33       314.30 o                         
  -9  10  26       2706.04       2493.93       418.57 o                         
  -6  10  26       1614.38       1318.20       408.54 o                         
  -3  10  26         79.11        210.21       333.73 o                         
   0  10  26       1669.36       1670.51       661.98 o                         
  -8  11  26        744.35        913.58       420.43 o                         
  -5  11  26       5566.20       4220.99       451.59 o                         
  -2  11  26       5921.90       4958.44       604.14 o                         
  -7  12  26        720.12        -98.66       522.96 o                         
  -1   2  27     101729.88      98374.30      1367.98 o                         
  -2   4  27      16264.74      16688.58       201.08 o                         
  -4   5  27      52049.58      51699.38       435.83 o                         
  -1   5  27      64803.24      66498.67       562.86 o                         
  -3   6  27      50578.00      50578.25       427.37 o                         
  -5   7  27        632.50        232.31       179.08 o                         
  -2   7  27       8997.05       8675.81       222.98 o                         
  -7   8  27        985.13        668.42       261.39 o                         
  -4   8  27      32670.77      33329.39       491.83 o                         
  -1   8  27       5963.81       5822.33       273.31 o                         
  -6   9  27      10988.84      10800.39       394.23 o                         
  -3   9  27        526.09        410.68       246.60 o                         
  -8  10  27       2932.69       2457.76       379.20 o                         
  -5  10  27      29904.29      29845.35       670.16 o                         
  -2  10  27         76.96        806.01       396.56 o                         
  -7  11  27       9892.22       9648.76       768.05 o                         
  -4  11  27      19125.06      19602.74       719.77 o                         
  -6  12  27         67.67       -218.70       529.82 o                         
  -1   1  28       3926.37       3558.57       137.25 o                         
   0   2  28     357000.31     355913.31      8233.48 o                         
  -2   3  28      40011.21      39563.94       346.68 o                         
  -4   4  28       3076.78       3267.59       202.06 o                         
  -1   4  28      23731.03      23449.32       318.02 o                         
  -3   5  28      43537.34      44552.16       467.03 o                         
   0   5  28      58361.56      57426.63      1526.21 o                         
  -5   6  28      38541.93      39397.66       461.53 o                         
  -2   6  28      94870.44      93753.50       683.48 o                         
  -7   7  28       4331.86       3776.23       310.51 o                         
  -4   7  28       2707.65       2899.80       192.88 o                         
  -1   7  28        591.04        489.69       214.71 o                         
  -6   8  28       8399.08       8221.37       308.20 o                         
  -3   8  28      23738.47      23046.26       412.12 o                         
   0   8  28     103649.62     109199.64      1983.66 o                         
  -8   9  28       3809.35       3809.56       359.12 o                         
  -5   9  28       2490.28       2042.27       242.11 o                         
  -2   9  28       5139.12       4479.62       308.79 o                         
 -10  10  28       2287.19       1104.37       616.17 o                         
  -7  10  28       3880.01       3817.08       355.78 o                         
  -4  10  28       6522.66       6335.55       438.89 o                         
  -1  10  28       6216.33       5381.50       503.10 o                         
  -9  11  28       6493.30       5504.37       598.12 o                         
  -6  11  28        387.07        445.70       370.83 o                         
  -3  11  28       5461.14       6027.25       562.57 o                         
  -1   3  29     128690.49     126310.18       781.92 o                         
  -3   4  29      98757.50      97965.86       903.43 o                         
  -2   5  29      11218.94      10864.15       184.31 o                         
  -4   6  29      19432.41      19267.62       275.89 o                         
  -1   6  29      12907.61      12925.89       241.12 o                         
  -6   7  29       1275.01       1176.60       193.98 o                         
  -3   7  29      80777.73      82374.16       802.75 o                         
  -5   8  29        148.31         78.06       196.89 o                         
  -2   8  29       3192.27       2994.62       249.38 o                         
  -7   9  29       2123.20       1736.59       306.62 o                         
  -4   9  29      87565.05      92696.25      1059.03 o                         
  -1   9  29      14060.32      14244.09       653.92 o                         
  -9  10  29       4668.72       3328.66       444.04 o                         
  -6  10  29       9836.70       9105.95       411.75 o                         
  -3  10  29      62466.09      65118.69      1041.79 o                         
  -8  11  29          2.51       -424.57       441.70 o                         
  -5  11  29       1243.81        281.86       419.88 o                         
  -2  11  29       6347.37       5238.56       603.62 o                         
   0   0  30     302202.56     294096.31     13067.21 o                         
  -1   2  30       2006.95       2121.51       130.71 o                         
  -3   3  30      58624.10      58244.48       619.21 o                         
   0   3  30       3171.73       3040.51       155.26 o                         
  -2   4  30      12732.57      13356.17       190.12 o                         
  -4   5  30      21805.06      21408.02       233.51 o                         
  -1   5  30      24803.94      24389.13       284.51 o                         
  -6   6  30      53407.49      54416.89      1103.19 o                         
  -3   6  30       5392.65       5467.81       151.45 o                         
   0   6  30     180137.81     188189.34      2127.64 o                         
  -5   7  30       2812.20       2794.09       214.74 o                         
  -2   7  30      25903.49      25272.09       376.18 o                         
  -7   8  30      28459.86      28936.11       563.32 o                         
  -4   8  30       8143.64       8146.41       281.12 o                         
  -1   8  30      12440.56      11617.92       616.53 o                         
  -9   9  30        134.46       -433.56       616.11 o                         
  -6   9  30       2121.96       1751.82       270.74 o                         
  -3   9  30       4436.62       4579.63       323.85 o                         
   0   9  30        124.63        119.00       559.40 o                         
  -8  10  30       7087.17       6439.44       470.30 o                         
  -5  10  30       2461.22       1942.76       504.15 o                         
  -2  10  30      30641.82      31928.61      1318.23 o                         
  -7  11  30      19264.18      19092.77       701.55 o                         
  -4  11  30       4662.34       4055.50       466.76 o                         
  -2   3  31       3832.22       3741.76       109.79 o                         
  -1   4  31      46137.74      45073.23       417.12 o                         
  -3   5  31      52005.31      51523.27       441.81 o                         
  -5   6  31         49.76        112.91       149.36 o                         
  -2   6  31       9424.80       8794.17       263.58 o                         
  -4   7  31      54144.05      55534.36       904.55 o                         
  -1   7  31      29576.10      29145.92       516.92 o                         
  -6   8  31       6899.85       7059.43       308.84 o                         
  -3   8  31      10607.66      10111.52       298.38 o                         
  -8   9  31       3655.61       3408.97       401.48 o                         
  -5   9  31      28390.50      27985.01       519.18 o                         
  -2   9  31      21244.55      21859.05       537.24 o                         
  -7  10  31       4303.72       4570.49       386.10 o                         
  -4  10  31       1114.24        926.54       391.40 o                         
  -1  10  31      44571.20      44085.10      1216.16 o                         
  -9  11  31        384.36        445.76       513.10 o                         
  -6  11  31      13682.65      12021.70       589.54 o                         
  -3  11  31        158.23       -497.37       497.37 o                         
   0   1  32      42009.31      42296.16      1980.45 o                         
  -2   2  32     430442.25     433021.25     12755.07 o                         
  -1   3  32     248495.69     246252.69      1763.23 o                         
  -3   4  32      70847.61      70185.00       525.00 o                         
   0   4  32        392.79        405.69       107.63 o                         
  -5   5  32      87023.63      84736.54      1034.30 o                         
  -2   5  32      32185.33      32684.21       467.84 o                         
  -4   6  32      93376.70      96109.83      1080.17 o                         
  -1   6  32     152966.44     154110.38      1150.17 o                         
  -6   7  32       2474.17       2489.38       280.09 o                         
  -3   7  32      51129.18      51290.58       936.44 o                         
   0   7  32      68444.88      69840.62      1210.80 o                         
  -8   8  32     240793.25     251140.69      5469.10 o                         
  -5   8  32        320.19        266.31       176.89 o                         
  -2   8  32      10527.66      11120.44       353.70 o                         
  -7   9  32       5629.50       4960.29       438.87 o                         
  -4   9  32      90196.44      95489.01      1130.11 o                         
  -1   9  32      26612.73      26383.99       628.31 o                         
  -9  10  32        264.83       -422.03       460.20 o                         
  -6  10  32      46492.01      45596.22       879.55 o                         
  -3  10  32      59826.61      62293.98      1104.56 o                         
   0  10  32        934.92       -351.10       776.12 o                         
  -8  11  32      28345.83      26479.00      1168.43 o                         
  -5  11  32       3693.60       2907.66       479.26 o                         
  -1   2  33      23577.61      24061.29       542.56 o                         
  -2   4  33      21124.56      20047.12       266.20 o                         
  -4   5  33      70169.27      69621.45       550.99 o                         
  -1   5  33      43232.50      43071.44       496.25 o                         
  -3   6  33       2348.87       2515.56       156.75 o                         
  -5   7  33      61629.14      61535.36       862.01 o                         
  -2   7  33      96950.11      97674.19      1718.28 o                         
  -7   8  33      37607.21      37191.89       645.64 o                         
  -4   8  33       2007.72       1912.79       227.35 o                         
  -1   8  33       7707.06       7082.17       333.87 o                         
  -6   9  33      10096.04       9646.02       625.77 o                         
  -3   9  33      37618.40      38644.16       682.44 o                         
  -8  10  33       1429.03       1437.42       560.13 o                         
  -5  10  33       4572.91       4351.60       399.44 o                         
  -2  10  33       7084.47       6583.19       588.30 o                         
  -7  11  33      20700.01      19692.05       859.66 o                         
  -4  11  33       4116.11       4710.74       690.92 o                         
  -1   1  34        215.12        665.23       137.20 o                         
   0   2  34     129927.23     125169.36      2223.28 o                         
  -2   3  34     175318.00     170659.88      1770.49 o                         
  -4   4  34      31793.76      29430.55       412.54 o                         
  -1   4  34       3634.91       4022.03       150.24 o                         
  -3   5  34      57112.12      57261.11       507.44 o                         
   0   5  34     181512.39     183152.36      5727.09 o                         
  -5   6  34      69123.30      68114.58       939.58 o                         
  -2   6  34     112376.99     115072.93      1372.82 o                         
  -7   7  34     125899.60     133469.53      2344.77 o                         
  -4   7  34      59082.44      59527.07       983.68 o                         
  -1   7  34      27200.60      27234.54       477.73 o                         
  -6   8  34      13883.54      13770.17       371.76 o                         
  -3   8  34      17134.92      16739.39       571.42 o                         
   0   8  34      83454.09      87887.80      1745.41 o                         
  -8   9  34      80141.75      83448.51      1217.24 o                         
  -5   9  34     104979.60     112673.70      1312.35 o                         
  -2   9  34      11662.59      11265.02       462.50 o                         
  -7  10  34      76630.25      78982.29      1293.05 o                         
  -4  10  34      70599.55      72418.62      1205.44 o                         
  -1  10  34       2004.29       2480.65       526.83 o                         
  -6  11  34        538.95        916.53       516.38 o                         
  -3  11  34      34769.93      35218.21      1049.12 o                         
  -1   3  35      14065.30      13845.71       208.49 o                         
  -3   4  35      57861.86      58851.40       499.43 o                         
  -2   5  35      54454.82      54482.52       481.55 o                         
  -4   6  35          5.64        107.79       142.84 o                         
  -1   6  35      13438.28      13220.96       476.48 o                         
  -6   7  35       1109.42        818.57       200.81 o                         
  -3   7  35      67954.48      69477.38      1002.91 o                         
  -5   8  35        432.24        726.01       227.33 o                         
  -2   8  35        223.95       -208.33       208.33 o                         
  -7   9  35      41352.43      40910.93       711.04 o                         
  -4   9  35      24791.52      25426.29       570.33 o                         
  -1   9  35        490.38        850.37       320.94 o                         
  -9  10  35      33495.99      34513.32      1368.84 o                         
  -6  10  35       3123.28       2330.97       392.13 o                         
  -3  10  35       3495.93       3019.86       419.93 o                         
  -8  11  35       1241.09        992.45       529.91 o                         
  -5  11  35      13264.75      11996.08       618.81 o                         
   0   0  36      34961.77      34544.91      1167.68 o                         
  -1   2  36     204644.55     203052.64      2695.84 o                         
  -3   3  36     142528.97     138055.42      1459.88 o                         
   0   3  36        400.18        420.39       137.20 o                         
  -2   4  36       9593.52       9644.79       224.20 o                         
  -4   5  36       5028.91       5096.42       289.48 o                         
  -1   5  36      72002.54      73515.65       655.26 o                         
  -6   6  36     233846.62     240539.80      2977.60 o                         
  -3   6  36      64340.07      65033.23       679.55 o                         
   0   6  36       2732.91       2652.07       310.49 o                         
  -5   7  36      13243.94      13543.65       328.27 o                         
  -2   7  36        465.07        271.02       184.16 o                         
  -7   8  36        131.61        452.72       336.06 o                         
  -4   8  36      38379.46      39836.36       629.37 o                         
  -1   8  36      42814.22      42688.73       842.06 o                         
  -9   9  36       7110.11       5503.61       635.58 o                         
  -6   9  36      11991.69      11087.49       756.60 o                         
  -3   9  36         41.94        215.31       288.32 o                         
   0   9  36       1759.28        359.62       776.15 o                         
  -8  10  36      49879.41      50678.37      1036.58 o                         
  -5  10  36      10031.81      10120.29       505.66 o                         
  -2  10  36         35.01        576.83       460.33 o                         
  -7  11  36         83.00        -95.15       480.30 o                         
  -4  11  36      23840.44      22731.55       848.88 o                         
  -2   3  37     122013.62     119244.94      1234.30 o                         
  -1   4  37     134871.09     137023.14      1020.56 o                         
  -3   5  37       3610.14       3669.75       170.88 o                         
  -5   6  37      34995.63      34914.13       496.02 o                         
  -2   6  37       8536.42       8264.50       285.45 o                         
  -4   7  37       7706.24       7210.57       258.81 o                         
  -1   7  37        759.61        585.53       229.48 o                         
  -6   8  37       3424.87       3556.94       303.92 o                         
  -3   8  37         95.33        -19.00       250.91 o                         
  -8   9  37       7315.87       6781.32       458.54 o                         
  -5   9  37      59508.93      60195.35       961.47 o                         
  -2   9  37       3001.15       2824.97       356.82 o                         
  -7  10  37      44913.87      46633.10       983.05 o                         
  -4  10  37       5634.65       5293.97       455.34 o                         
  -1  10  37          2.85        490.93       499.07 o                         
  -6  11  37       2832.22       3135.01       569.40 o                         
   0   1  38     167540.31     166855.73      4719.89 o                         
  -2   2  38      89696.38      87417.21      2898.17 o                         
  -1   3  38      34614.38      33766.93       528.77 o                         
  -3   4  38      75929.33      76227.40       689.01 o                         
   0   4  38       2685.24       2436.22       202.04 o                         
  -5   5  38      43024.54      43709.12       709.66 o                         
  -2   5  38       8355.06       8276.21       399.70 o                         
  -4   6  38      41670.55      42124.94       517.21 o                         
  -1   6  38      32862.10      32630.85       673.45 o                         
  -6   7  38         13.02       -174.69       222.86 o                         
  -3   7  38       3365.39       3346.61       219.55 o                         
   0   7  38      40508.89      42076.69       984.61 o                         
  -8   8  38      56285.06      58391.42      1394.50 o                         
  -5   8  38       3856.67       3694.26       287.74 o                         
  -2   8  38      21908.72      21559.79       785.67 o                         
  -7   9  38       3078.71       3604.86       499.13 o                         
  -4   9  38       1720.60       1955.81       550.81 o                         
  -1   9  38        115.09        181.70       410.74 o                         
  -9  10  38       3974.74       4139.42       548.14 o                         
  -6  10  38         14.65        584.77       382.59 o                         
  -3  10  38       2518.25       2816.06       440.13 o                         
  -5  11  38        565.08        645.09       534.95 o                         
  -1   2  39     107292.50     104599.28      1722.48 o                         
  -2   4  39         67.66        166.79       135.59 o                         
  -4   5  39      51628.99      52232.30       590.57 o                         
  -1   5  39      23374.17      23487.18       336.98 o                         
  -3   6  39      52694.08      53548.52       582.60 o                         
  -5   7  39        108.18        374.67       229.51 o                         
  -2   7  39       7376.68       7376.07       302.91 o                         
  -7   8  39       1355.17       1290.17       305.95 o                         
  -4   8  39       6280.45       6781.43       472.88 o                         
  -1   8  39       3580.11       3639.16       336.12 o                         
  -6   9  39      13318.53      12073.52       468.37 o                         
  -3   9  39       4686.00       4643.93       391.48 o                         
  -8  10  39         41.21       -438.74       438.74 o                         
  -5  10  39      11020.13      10324.11       494.49 o                         
  -2  10  39        631.27        268.47       443.95 o                         
  -1   1  40      21210.67      20950.60       388.69 o                         
   0   2  40     137700.58     137807.64      5390.60 o                         
  -2   3  40      20610.29      20472.75       439.40 o                         
  -4   4  40       2878.69       3094.48       202.05 o                         
  -1   4  40      29653.15      28350.79       579.93 o                         
  -3   5  40      44699.09      45203.38       579.70 o                         
   0   5  40      86366.09      87411.88      2275.67 o                         
  -5   6  40       4351.26       4451.61       240.98 o                         
  -2   6  40       7326.72       6510.28       289.51 o                         
  -7   7  40      45368.90      45796.10      1030.71 o                         
  -4   7  40      21753.99      22043.49       424.92 o                         
  -1   7  40       4511.17       4351.65       273.51 o                         
  -6   8  40       3862.88       4257.83       653.58 o                         
  -3   8  40        777.39        810.66       300.79 o                         
   0   8  40      47469.38      48432.96      1143.29 o                         
  -8   9  40       2666.47       1941.26       504.15 o                         
  -5   9  40       4200.38       4597.97       395.38 o                         
  -2   9  40      13319.62      12625.64       562.80 o                         
  -7  10  40        852.64        584.78       474.81 o                         
  -4  10  40       1188.47       1548.82       427.28 o                         
  -1   3  41      98036.57      97279.80      1301.76 o                         
  -3   4  41     122811.45     121717.44      1355.29 o                         
  -2   5  41       3204.40       3141.95       213.75 o                         
  -4   6  41       3206.83       3352.69       295.60 o                         
  -1   6  41      21562.62      21809.61       393.78 o                         
  -6   7  41       2515.39       2184.78       300.82 o                         
  -3   7  41      15051.05      14824.70       373.22 o                         
  -5   8  41         22.31        163.39       308.54 o                         
  -2   8  41       2432.23       1863.25       326.32 o                         
  -7   9  41        341.58        310.34       372.43 o                         
  -4   9  41      59808.89      60015.84       992.51 o                         
  -1   9  41      10113.38       9115.65       672.44 o                         
  -6  10  41       4660.21       5290.61       516.52 o                         
  -3  10  41      32054.58      31487.43      1364.99 o                         
   0   0  42     224193.97     224515.89      9831.60 o                         
  -1   2  42      14560.46      14423.71       340.44 o                         
  -3   3  42      58084.01      56658.40       857.95 o                         
   0   3  42       5821.15       5375.62       274.33 o                         
  -2   4  42      16080.26      16145.96       355.11 o                         
  -4   5  42        581.98        441.49       168.24 o                         
  -1   5  42      23525.86      23445.09       486.45 o                         
  -6   6  42      32914.45      33845.28       874.72 o                         
  -3   6  42        427.04        500.74       289.39 o                         
   0   6  42      74217.41      74846.80      3247.25 o                         
  -5   7  42      26717.70      27538.67       555.47 o                         
  -2   7  42      75840.72      79021.31       988.25 o                         
  -7   8  42       2766.79       2054.28       372.83 o                         
  -4   8  42        142.75       -314.03       314.03 o                         
  -1   8  42      27076.14      26942.05       596.95 o                         
  -9   9  42       7007.29       6989.66      1261.56 o                         
  -6   9  42      17593.06      17414.07       585.98 o                         
  -3   9  42       1328.31       1050.30       357.29 o                         
   0   9  42        277.24        388.05      1164.15 o                         
  -8  10  42      17772.37      16633.73       724.91 o                         
  -5  10  42       1407.97        321.00       560.13 o                         
  -2  10  42       7216.03       6292.86       569.47 o                         
  -2   3  43       1616.84       1575.01       150.21 o                         
  -1   4  43      33971.38      33043.35       453.42 o                         
  -3   5  43      29753.35      29027.57       455.57 o                         
  -5   6  43      13564.34      12867.22       396.11 o                         
  -2   6  43       3726.89       3422.05       317.46 o                         
  -4   7  43      66312.71      68234.08       876.92 o                         
  -1   7  43       7835.46       6990.84       344.82 o                         
  -6   8  43        527.05        470.08       346.73 o                         
  -3   8  43       1836.88       2284.14       303.50 o                         
  -8   9  43        352.80       -176.09       774.81 o                         
  -5   9  43      17883.43      16847.60       621.26 o                         
  -2   9  43      37564.21      35440.51       838.36 o                         
  -7  10  43       1039.93         27.47       455.24 o                         
  -4  10  43          6.08       -341.43       438.86 o                         
   0   1  44     382625.34     387510.50     10063.90 o                         
  -2   2  44      24810.97      24921.32       809.82 o                         
  -1   3  44      15132.52      14699.86       300.36 o                         
  -3   4  44     167382.45     166879.09      1896.40 o                         
   0   4  44     136091.53     135937.17      3130.79 o                         
  -5   5  44      15379.99      15184.87       497.29 o                         
  -2   5  44      80879.49      82557.49       887.30 o                         
  -4   6  44      28182.34      26855.40       597.18 o                         
  -1   6  44      26358.55      25260.45       523.62 o                         
  -6   7  44      48548.77      48483.12       792.91 o                         
  -3   7  44      28067.17      28061.38       719.90 o                         
   0   7  44       1762.87       1057.38       524.47 o                         
  -8   8  44       2920.37       3724.26       776.20 o                         
  -5   8  44      56308.73      56254.05       932.81 o                         
  -2   8  44     167793.75     175359.38      1907.27 o                         
  -7   9  44      42177.98      41062.14       910.23 o                         
  -4   9  44         22.33        316.58       401.46 o                         
  -1   9  44       2653.02       1727.71       452.90 o                         
  -6  10  44       1449.52        895.06       522.79 o                         
  -3  10  44       2799.90       2662.99       474.91 o                         
  -1   2  45       2718.11       2855.54       173.79 o                         
  -2   4  45        379.64        369.35       242.71 o                         
  -4   5  45      17414.36      16483.83       378.33 o                         
  -1   5  45      21807.71      21625.07       373.27 o                         
  -3   6  45       1136.96       1116.63       213.72 o                         
  -5   7  45      75076.54      77414.77      1008.12 o                         
  -2   7  45      87842.45      92099.99      1216.11 o                         
  -7   8  45      10479.94      10125.50       514.64 o                         
  -4   8  45        166.38        354.33       303.47 o                         
  -1   8  45      20344.63      19976.84       579.97 o                         
  -6   9  45      26460.10      26627.72       685.46 o                         
  -3   9  45      14905.10      15448.74       560.39 o                         
  -5  10  45        214.10        814.01       634.78 o                         
  -1   1  46     145077.23     145687.88      2776.08 o                         
   0   2  46          1.81        350.32       263.14 o                         
  -2   3  46        119.76        446.53       181.98 o                         
  -4   4  46     122644.76     124114.55      1558.37 o                         
  -1   4  46      64445.36      65948.20       733.03 o                         
  -3   5  46      61919.29      62153.78       730.23 o                         
   0   5  46      12156.99      12198.14       647.19 o                         
  -5   6  46       4708.78       5023.44       367.01 o                         
  -2   6  46      10914.57      10920.31       353.71 o                         
  -7   7  46       1094.03       1212.70       543.11 o                         
  -4   7  46      27054.41      26924.66       541.19 o                         
  -1   7  46      53423.34      54671.19      1207.59 o                         
  -6   8  46     146635.52     153558.84      1805.62 o                         
  -3   8  46      54542.56      57902.58      1188.86 o                         
   0   8  46      12953.68      11281.48       708.18 o                         
  -8   9  46       3678.03       3866.93       525.83 o                         
  -5   9  46        163.79       1062.04       625.44 o                         
  -2   9  46      30127.79      29389.09       818.11 o                         
  -7  10  46       1723.30        652.43       662.83 o                         
  -4  10  46       1070.29       1110.19       737.49 o                         
  -1   3  47         90.92        111.43       184.11 o                         
  -3   4  47      30779.70      30911.46       499.68 o                         
  -2   5  47      33469.39      33889.27       513.81 o                         
  -4   6  47       7799.04       7817.20       336.62 o                         
  -1   6  47       1659.44       1710.18       249.35 o                         
  -6   7  47      13557.20      12502.56       526.48 o                         
  -3   7  47      42803.36      44318.78      1079.59 o                         
  -5   8  47       4063.21       3286.53       412.55 o                         
  -2   8  47       4960.51       4557.92       616.26 o                         
  -7   9  47      18775.62      17137.81       701.21 o                         
  -4   9  47      16750.70      16040.18       643.37 o                         
  -1   9  47       2193.37       2302.88       452.89 o                         
  -6  10  47         18.73         71.58       522.12 o                         
   0   0  48     193258.45     197732.11      3698.91 o                         
  -1   2  48        378.20        399.32       173.77 o                         
  -3   3  48       1079.06       1111.19       248.44 o                         
   0   3  48      32314.09      31583.49       810.06 o                         
  -2   4  48      19493.84      18011.70       376.99 o                         
  -4   5  48      20762.18      20697.29       579.46 o                         
  -1   5  48       3624.62       3161.50       204.02 o                         
  -6   6  48      92077.38      97758.26      1850.61 o                         
  -3   6  48        181.64        339.54       252.69 o                         
   0   6  48      41435.05      41411.91      1555.61 o                         
  -5   7  48      27949.68      28424.38       609.56 o                         
  -2   7  48      14199.55      14360.40       447.89 o                         
  -7   8  48      18190.34      16991.52       635.11 o                         
  -4   8  48        723.39        991.45       391.40 o                         
  -1   8  48       7302.03       6719.31       474.96 o                         
  -6   9  48          4.01       -309.82       621.53 o                         
  -3   9  48       6805.41       6778.56       491.03 o                         
  -5  10  48          3.00       -426.03       543.52 o                         
  -2   3  49      91377.05      91571.41       959.65 o                         
  -1   4  49      40280.99      40584.66       570.80 o                         
  -3   5  49       1733.83       1158.48       252.07 o                         
  -5   6  49      14199.60      13827.00       511.37 o                         
  -2   6  49       2799.58       2326.68       364.68 o                         
  -4   7  49      30476.48      30950.57       634.64 o                         
  -1   7  49       3024.45       2594.15       375.41 o                         
  -6   8  49        137.57        -86.93       357.38 o                         
  -3   8  49         47.63       -202.53       350.38 o                         
  -8   9  49      10831.04       9721.95       720.75 o                         
  -5   9  49      31084.79      32097.65       893.57 o                         
  -2   9  49         27.41       -359.73       468.07 o                         
   0   1  50       1508.30       1337.81       274.24 o                         
  -2   2  50     160420.70     162171.58      2083.09 o                         
  -1   3  50        144.78        256.95       205.52 o                         
  -3   4  50       7124.76       7127.40       302.91 o                         
   0   4  50      36814.59      36497.31       842.56 o                         
  -5   5  50      83097.74      81532.58      2209.00 o                         
  -2   5  50      56629.43      55083.55      1038.98 o                         
  -4   6  50       8242.97       8598.96       386.19 o                         
  -1   6  50       7640.81       8520.49       410.90 o                         
  -6   7  50      10813.18      10008.79       499.34 o                         
  -3   7  50      11381.06      11263.33       440.83 o                         
   0   7  50      31755.11      31925.49      1004.57 o                         
  -8   8  50      48789.45      51088.64      1603.66 o                         
  -5   8  50         23.42        252.46       368.21 o                         
  -2   8  50        181.24        334.88       360.68 o                         
  -7   9  50      11710.68      10655.90       623.17 o                         
  -4   9  50        880.20         25.15       466.15 o                         
  -1   2  51      74182.00      76002.92       853.40 o                         
  -2   4  51        147.77        125.95       214.70 o                         
  -4   5  51      32750.82      32209.45       610.38 o                         
  -1   5  51      23205.19      22652.23       444.63 o                         
  -3   6  51      24318.72      23329.89       528.28 o                         
  -5   7  51        429.12         94.53       347.08 o                         
  -2   7  51        772.81        903.62       326.93 o                         
  -7   8  51       7072.45       6682.07       511.45 o                         
  -4   8  51       9348.04       7943.96       524.15 o                         
  -1   8  51       2873.68       2693.59       569.51 o                         
  -6   9  51        790.67        337.90       563.68 o                         
  -3   9  51       7648.18       7087.98       569.41 o                         
  -1   1  52       3514.97       3590.75       282.74 o                         
   0   2  52     122874.44     123521.30      3029.80 o                         
  -2   3  52        512.37        571.07       229.47 o                         
  -4   4  52        484.21        873.12       365.86 o                         
  -1   4  52      26032.64      26316.08       492.09 o                         
  -3   5  52      16364.64      15330.03       406.07 o                         
   0   5  52      39007.95      40189.55       892.76 o                         
  -5   6  52       7135.63       6690.01       422.04 o                         
  -2   6  52       5129.79       4887.43       364.16 o                         
  -7   7  52      22478.45      21058.87       958.16 o                         
  -4   7  52       8892.59       8123.95       433.88 o                         
  -1   7  52        646.40        281.76       333.74 o                         
  -6   8  52      18395.30      16880.80       670.05 o                         
  -3   8  52       3283.66       2465.35       404.51 o                         
   0   8  52      21844.35      20573.21      1095.83 o                         
  -5   9  52       2129.61       1335.46       539.78 o                         
  -2   9  52       1444.65        546.86       458.40 o                         
  -1   3  53      56067.21      56674.03       908.47 o                         
  -3   4  53      91224.52      93720.68      1398.10 o                         
  -2   5  53       2090.89       1836.63       252.25 o                         
  -4   6  53       3942.61       3599.10       344.74 o                         
  -1   6  53       9464.16       8920.00       374.79 o                         
  -6   7  53        585.58        616.26       373.48 o                         
  -3   7  53       6313.88       5314.72       408.42 o                         
  -5   8  53        508.65       -408.78       408.78 o                         
  -2   8  53       7178.83       7156.66       525.92 o                         
  -4   9  53      19665.33      18889.14       859.61 o                         
   0   0  54      60147.80      60376.69      1731.16 o                         
  -1   2  54      71313.18      73771.03       827.60 o                         
  -3   3  54       7439.15       6587.65       744.07 o                         
   0   3  54      20302.75      20517.45       636.10 o                         
  -2   4  54        409.37        138.74       296.01 o                         
  -4   5  54      37396.48      38394.04      1019.56 o                         
  -1   5  54       5799.84       5561.35       313.56 o                         
  -6   6  54      12101.70      12102.38      1553.13 o                         
  -3   6  54      69390.00      72055.06      1141.50 o                         
   0   6  54     139398.80     149220.50      6154.84 o                         
  -5   7  54        823.49        398.54       379.85 o                         
  -2   7  54       4838.27       4942.78       385.99 o                         
  -7   8  54      19070.63      18904.62       721.41 o                         
  -4   8  54      36925.32      35915.24       917.38 o                         
  -1   8  54        454.13        601.71       455.22 o                         
  -2   3  55      12525.41      11954.12       467.08 o                         
  -1   4  55      38381.71      39188.79       661.35 o                         
  -3   5  55      42715.97      42999.84       748.81 o                         
  -5   6  55       3134.34       3553.91       403.31 o                         
  -2   6  55         92.55         47.92       279.36 o                         
  -4   7  55      18124.53      17713.99       822.22 o                         
  -1   7  55        312.89        226.36       377.34 o                         
  -6   8  55       1821.00       1335.18       510.48 o                         
  -3   8  55       1625.28       1155.82       456.48 o                         
   0   1  56      35784.71      35528.96       809.72 o                         
  -2   2  56     140956.17     145669.22      1967.93 o                         
  -1   3  56      98114.73      98874.75      1127.20 o                         
  -3   4  56        608.88        449.92       288.33 o                         
   0   4  56      24402.31      23278.79       746.24 o                         
  -5   5  56      99136.76     102948.70      2045.14 o                         
  -2   5  56      48270.93      48177.64       747.04 o                         
  -4   6  56      62538.38      63054.00      1592.03 o                         
  -1   6  56      35942.42      33942.39       678.01 o                         
  -6   7  56      14341.73      13743.45       644.56 o                         
  -3   7  56      44855.93      44125.75       954.87 o                         
   0   7  56      61362.87      62870.28      1848.63 o                         
  -5   8  56       7785.20       8173.29       585.69 o                         
  -2   8  56       6872.05       5911.15       507.94 o                         
  -1   2  57      14605.14      13989.87       495.16 o                         
  -2   4  57       1243.49       1362.59       262.47 o                         
  -4   5  57      12015.67      11374.00       476.62 o                         
  -1   5  57      48833.17      50518.62       799.02 o                         
  -3   6  57        868.95       1160.98       377.95 o                         
  -5   7  57      27836.09      25745.09       729.71 o                         
  -2   7  57      14440.62      13683.74       616.54 o                         
  -4   8  57        440.37        820.52       500.61 o                         
  -1   1  58       2115.94       2360.54       357.40 o                         
   0   2  58      21519.83      20332.13       621.62 o                         
  -2   3  58      32595.02      32472.08       602.95 o                         
  -4   4  58       5942.75       5282.31       503.20 o                         
  -1   4  58       4500.73       4109.97       316.18 o                         
  -3   5  58       1780.00       2013.80       338.42 o                         
   0   5  58      11030.50      10487.96       647.10 o                         
  -5   6  58      55538.65      58143.92      1149.91 o                         
  -2   6  58      53293.57      57447.91      1113.84 o                         
  -7   7  58      14166.87      13443.60       930.61 o                         
  -4   7  58      15059.18      15082.61       589.04 o                         
  -1   7  58          9.23        138.62       401.49 o                         
  -6   8  58       7444.43       6323.08       756.39 o                         
  -3   8  58        161.44        454.94       476.93 o                         
  -1   3  59       2396.77       1831.06       290.68 o                         
  -3   4  59      15699.10      15742.07       492.98 o                         
  -2   5  59      22794.44      22304.92       597.68 o                         
  -4   6  59        174.27        233.76       405.70 o                         
  -1   6  59        352.44         67.94       386.02 o                         
  -6   7  59       4333.97       4100.24       535.71 o                         
  -3   7  59      33412.89      32611.27       883.53 o                         
  -5   8  59        684.05        151.79       513.22 o                         
   0   0  60       3565.94       4341.10       808.59 o                         
  -1   2  60       5313.89       4939.76       339.86 o                         
  -3   3  60       3019.77       2367.24       496.92 o                         
   0   3  60      15432.72      14997.02       606.52 o                         
  -2   4  60       1886.28       2164.27       333.77 o                         
  -4   5  60       7183.63       8725.14       516.06 o                         
  -1   5  60      10860.59      10224.11       672.48 o                         
  -6   6  60      56442.04      55756.65      1790.09 o                         
  -3   6  60       4177.02       3679.38       395.64 o                         
   0   6  60      30989.36      29883.78      2947.08 o                         
  -5   7  60       8770.88       8636.89       563.94 o                         
  -2   7  60        449.97        589.47       398.41 o                         
  -4   8  60        574.72       2191.37       566.07 o                         
  -2   3  61      27814.14      28274.44       642.81 o                         
  -1   4  61      17794.17      16901.60       560.61 o                         
  -3   5  61       6172.42       5848.16       445.35 o                         
  -5   6  61       2333.34       2556.54       502.95 o                         
  -2   6  61         79.02       -387.07       387.07 o                         
  -4   7  61      31115.32      33006.43       911.92 o                         
  -1   7  61       3046.95       2562.78       569.51 o                         
   0   1  62       7724.52       6687.58       517.61 o                         
  -2   2  62      20208.60      20135.31       800.18 o                         
  -1   3  62      35808.06      36574.69       683.23 o                         
  -3   4  62      19182.73      17506.27       559.51 o                         
   0   4  62       1630.95       2476.34       496.88 o                         
  -5   5  62       9868.70       9738.28       777.81 o                         
  -2   5  62       9710.21       9914.87       503.21 o                         
  -4   6  62      28021.91      25421.90       780.69 o                         
  -1   6  62      19826.98      19138.79       915.70 o                         
  -6   7  62        969.26        922.75       529.69 o                         
  -3   7  62       2692.92       1681.50       497.84 o                         
  -1   2  63      37728.00      39364.37       768.05 o                         
  -2   4  63        522.88       -209.71       333.74 o                         
  -4   5  63      19748.37      20711.80       723.94 o                         
  -1   5  63       6955.65       6974.16       606.98 o                         
  -3   6  63      21561.47      20799.61       939.52 o                         
  -5   7  63       8760.73       7667.41       765.78 o                         
  -2   7  63       1610.89       2326.63       526.82 o                         
  -1   1  64      31259.93      27799.76       912.71 o                         
   0   2  64      27947.11      28750.59      1586.82 o                         
  -2   3  64       5014.47       4250.22       368.41 o                         
  -4   4  64       1088.02        549.76       679.11 o                         
  -1   4  64      38598.60      38589.67       777.46 o                         
  -3   5  64       1444.70       2143.40       588.14 o                         
   0   5  64      11212.86      11231.16       938.28 o                         
  -5   6  64       7462.68       6357.15       626.75 o                         
  -2   6  64       7984.54       7361.73       563.41 o                         
  -4   7  64        995.50       1469.34       541.34 o                         
  -1   3  65      32857.61      33904.51       726.10 o                         
  -3   4  65      54667.30      57583.63      1143.87 o                         
  -2   5  65       6545.99       6375.75       527.15 o                         
  -4   6  65        393.22        208.58       482.93 o                         
  -1   6  65       8521.23       8460.09       882.66 o                         
   0   0  66     181581.52     196170.11      5679.47 o                         
  -1   2  66         16.25        152.83       323.77 o                         
  -3   3  66      47702.82      48285.60      1418.85 o                         
   0   3  66      52783.55      53999.72      1491.44 o                         
  -2   4  66      51880.32      55649.12      1020.85 o                         
  -4   5  66       6442.38       5571.55       562.60 o                         
  -1   5  66      22635.81      22631.55       831.71 o                         
  -3   6  66         24.72       -457.34       634.77 o                         
  -2   3  67       4039.29       3671.18       400.24 o                         
  -1   4  67      58580.89      61281.66      1650.82 o                         
  -3   5  67      17246.91      16290.92      1074.40 o                         
  -2   6  67         59.27        107.05       502.42 o                         
   0   1  68      49700.03      50205.48      1361.57 o                         
  -2   2  68         16.49         81.44      1293.48 o                         
  -1   3  68      34229.55      34187.84       775.38 o                         
  -3   4  68      66184.04      68336.04      1261.27 o                         
   0   4  68      51093.41      53980.21      1596.70 o                         
  -5   5  68         67.45       -611.17       900.99 o                         
  -2   5  68      11883.11      10929.23       592.39 o                         
  -1   2  69      10659.48      10710.56       530.74 o                         
  -2   4  69        508.26       -302.38       404.96 o                         
  -4   5  69       3910.16       3266.83       541.18 o                         
  -1   5  69      33938.82      34657.91      1012.62 o                         
  -1   1  70       2695.49       2508.32       589.33 o                         
   0   2  70      11813.03      10109.64       699.34 o                         
  -2   3  70       2665.37       2342.06       454.23 o                         
  -4   4  70      21432.78      20199.10      1845.09 o                         
  -1   4  70       8102.14       8458.21       663.03 o                         
  -3   5  70      14489.74      13568.59       702.37 o                         
  -1   3  71       2847.18       2335.05       435.71 o                         
  -3   4  71        504.07        409.63       543.73 o                         
   0   0  72       3212.67       4692.54      1257.19 o                         
  -1   2  72       1968.22       2303.43       440.16 o                         
  -3   3  72      17821.17      18915.87      1029.07 o                         
   0   3  72       8421.60       8982.23       911.57 o                         
  -2   4  72        214.56        216.69       472.25 o                         
  -2   3  73       7898.32       8706.11       584.25 o                         
   0   1  74        151.18       -366.49       616.11 o                         
  -2   2  74      26632.65      26456.63      1141.99 o                         
  -1   3  74       6569.84       6237.35       691.00 o                         
  -1   2  75      16896.00      16590.07       692.97 o                         
  -1   1  76        589.08       2000.91       727.44 o                         
                                                                                
